# Supplementary material for: ABE9 fused to SpRY Cas9 nickase enables precise generation of bystander free mouse models
Source: Sci Rep. 2026 Feb 20;16:7463. doi: 10.1038/s41598-026-40642-z (PMC12929607; doi:10.1038/s41598-026-40642-z)
Supplement: Supplementary file 2 — Supplementary Material 2 [file 41598_2026_40642_MOESM2_ESM.xlsx]

## Sheet: 0. Supplementary Table Titles
Supplementary Table	Table Titles
S1	Key resources
S2	Oligonucleotides to clone sgRNAs used in this study
S3	sgRNA sequences
S4	Oligonucleotides for HiFi assembly cloning
S5	Target amplicon oligonucleotides used for PCR1
S6	Barcoding oligonucleotides used for PCR2
S7	ACEofBASEs predicted off-target sites for the Tpc1-I486 sgRNA
S8	ACEofBASEs predicted off-target sites for the Tpc2-K188 sgRNA
S9	ACEofBASEs predicted off-target sites for the Tpc2-L249 sgRNA
S10	ACEofBASEs predicted off-target sites for the Trpm4-L903 sgRNA
S11	Raw cumulative A-to-G editing measurements at off-target sites
S12	XMAS-TREE FACS enrichment metrics in hiPSCs

## Sheet: S1. Key resources
Reagent type (species) or resource	Designation	Source or reference	Identifiers	Additional information
Animal line (Mus musculus)	C57BL/6N	Charles River Laboratories	Strain code 027	Wild-type mouse line
Cell line (Homo sapiens)	Human HEK 293T cells (HEK293T) cells	American Type Culture Collection (ATCC)	CRL-3216 (RRID:CVCL_0063)	Routine analysis of mycoplasma presence confirmed absence of contamination.
Cell line (Homo sapiens)	human induced pluripotent stem cells (human iPS cells)	Greenstone Biosciences, Inc (originating from the Stanford Cardiovascular Institute iPSC resource)	GSB-L15 (RRID:CVCL_A5GB); previously: SCVI-15	Routine analysis of mycoplasma presence confirmed absence of contamination.
Cell line (Mus musculus)	Neuro2a (N2a) cells	American Type Culture Collection (ATCC)	CCL131 (RRID:CVCL_0470)	Routine analysis of mycoplasma presence confirmed absence of contamination.
Gene (Homo sapiens)	TPC1	Ensembl genome browser	Ensembl (release 107): ENST00000335509.11 CDS	synonym TPCN1; encodes the human two pore channel 1 protein
Gene (Mus musculus)	Tpc1	Ensembl genome browser	Ensembl (release 107): ENSMUSG00000032741.10 CDS	synonym Tpcn1; encodes the mouse two pore channel 1 protein
Gene (Homo sapiens)	TPC2	Ensembl genome browser	Ensembl (release 107): ENSG00000162341.18 CDS	synonym TPCN2; encodes the human two pore channel 1 protein
Gene (Mus musculus)	Tpc2	Ensembl genome browser	Ensembl (release 107): ENSMUSG00000048677.10 CDS	synonym Tpcn2; encodes the mouse two pore channel 1 protein
Gene (Homo sapiens)	TRPM4	Ensembl genome browser	Ensembl (release 108): ENSG00000130529.16 CDS	encodes the human transient receptor potential cation channel subfamily M member 4 protein
Gene (Mus musculus)	Trpm4	Ensembl genome browser	Ensembl (release 108): ENSMUSG00000038260.11 CDS	encodes the mouse transient receptor potential cation channel subfamily M member 4 protein
Gene (Homo sapiens)	R-loop 1	Richter et al. 2020, Nat Biotechnol
Gene (Homo sapiens)	R-loop 2	Richter et al. 2020, Nat Biotechnol
Gene (Homo sapiens)	R-loop 3	Richter et al. 2020, Nat Biotechnol
Gene (Homo sapiens)	HEKsite2	Richter et al. 2020, Nat Biotechnol		Original designation: Site 2
Gene (Homo sapiens)	ABE site 3	Chen et al. 2023, Nat Chem Bio
Gene (Homo sapiens)	ABE site 10	Chen et al. 2023, Nat Chem Bio
Gene (Homo sapiens)	EMX1 site 4	Chen et al. 2023, Nat Chem Bio
Gene (Homo sapiens)	HEK site 7	Chen et al. 2023, Nat Chem Bio
Gene (Mus musculus)	Tpc1-I486-OT1	ACEofBASEs / Ensembl genome browser	Ensembl (release 111): MmGm29895 ENSMUSG00000110382
Gene (Mus musculus)	Tpc1-I486-OT2	ACEofBASEs / Ensembl genome browser	Ensembl (release 111): MmPpp1r14c ENSMUSG00000040653
Gene (Mus musculus)	Tpc1-I486-OT3	ACEofBASEs / Ensembl genome browser	Ensembl (release 111): MmMyo5b ENSMUSG00000025885
Gene (Mus musculus)	Tpc1-I486-OT4	ACEofBASEs / Ensembl genome browser	Ensembl (release 111): MmReln ENSMUSG00000042453
Gene (Mus musculus)	Tpc1-I486-OT5	ACEofBASEs / Ensembl genome browser	Ensembl (release 111): Mm6330411D24Rik ENSMUSG00000110067
Gene (Mus musculus)	Tpc2-K188-OT1	ACEofBASEs / Ensembl genome browser	Ensembl (release 111): MmGpc6 ENSMUSG00000058571
Gene (Mus musculus)	Tpc2-K188-OT2	ACEofBASEs / Ensembl genome browser	Ensembl (release 111): MmCdk6 ENSMUSG00000040274
Gene (Mus musculus)	Tpc2-K188-OT3	ACEofBASEs / Ensembl genome browser	Ensembl (release 111): MmGm43875 ENSMUSG00000107454
Gene (Mus musculus)	Tpc2-K188-OT4	ACEofBASEs / Ensembl genome browser	Ensembl (release 111): MmGm48508 ENSMUSG00000112112
Gene (Mus musculus)	Tpc2-K188-OT5	ACEofBASEs / Ensembl genome browser	Ensembl (release 111): MmHnf4a ENSMUSG00000017950
Gene (Mus musculus)	Tpc2-L249-OT1	ACEofBASEs / Ensembl genome browser	Ensembl (release 111): MmTnik ENSMUSG00000027692
Gene (Mus musculus)	Tpc2-L249-OT2	ACEofBASEs / Ensembl genome browser	Ensembl (release 111): MmKazn ENSMUSG00000040606
Gene (Mus musculus)	Tpc2-L249-OT3	ACEofBASEs / Ensembl genome browser	Ensembl (release 111): MmNme7 ENSMUSG00000026575
Gene (Mus musculus)	Tpc2-L249-OT4	ACEofBASEs / Ensembl genome browser	Ensembl (release 111): MmCabin1 ENSMUSG00000020196
Gene (Mus musculus)	Tpc2-L249-OT5	ACEofBASEs / Ensembl genome browser	Ensembl (release 111): MmHdac4 ENSMUSG00000026313
Gene (Mus musculus)	Trpm4-L903-OT1	ACEofBASEs / Ensembl genome browser	Ensembl (release 111): MmGm38322 ENSMUSG00000102981
Gene (Mus musculus)	Trpm4-L903-OT2	ACEofBASEs / Ensembl genome browser	Ensembl (release 111): MmGm10860 ENSMUSG00000093634
Gene (Mus musculus)	Trpm4-L903-OT3	ACEofBASEs / Ensembl genome browser	Ensembl (release 111): MmGm49472 ENSMUSG00000116061
Gene (Mus musculus)	Trpm4-L903-OT4	ACEofBASEs / Ensembl genome browser	Ensembl (release 111): MmDock5_ENSMUSG00000044447
Gene (Mus musculus)	Trpm4-L903-OT5	ACEofBASEs / Ensembl genome browser	Ensembl (release 111): MmKirrel_ENSMUSG00000032036
sequence based reagent	AltR-sgRNA Tpc1-I486T	Integrated DNA Technologies (IDT)	CATAGACTAAGACAAGAGGG	for mouse embryo injections
sequence based reagent	AltR-sgRNA Tpc2-K188G	Integrated DNA Technologies (IDT)	GAAGAAGACCCTGAAGTGTA	for mouse embryo injections
sequence based reagent	AltR-sgRNA Tpc2-L249P	Integrated DNA Technologies (IDT)	TAGGAGTGAGGTCAGTGCTT	for mouse embryo injections
sequence based reagent	AltR-sgRNA Trpm4-L903P	Integrated DNA Technologies (IDT)	GTGCAGCAGGCGCAGTGTGA	for mouse embryo injections
Recombinant DNA reagent	pCMV_dSaCas9	Addgene	Addgene plasmid # 138162 ; http://n2t.net/addgene:138162 ; RRID:Addgene_138162
Recombinant DNA reagent	pU6-pegRNA-GG-acceptor	Addgene	Addgene plasmid # 132777 ; http://n2t.net/addgene:132777 ; RRID:Addgene_132777
Recombinant DNA reagent	pU6_BsmBIcassette-Sp-sgRNA (BPK1520)	Addgene	Addgene plasmid # 65777 ; http://n2t.net/addgene:65777 ; RRID:Addgene_65777
Recombinant DNA reagent	pDT-sgRNA-XMAS-1x	Addgene	Addgene plasmid # 164413 ; http://n2t.net/addgene:164413 ; RRID:Addgene_164413
Recombinant DNA reagent	pEF-XMAS-1xStop	Addgene	Addgene plasmid # 164411 ; http://n2t.net/addgene:164411 ; RRID:Addgene_164411
Recombinant DNA reagent	pCMV_ABE8e	Addgene	Addgene plasmid # 138489 ; http://n2t.net/addgene:138489 ; RRID:Addgene_138489
Recombinant DNA reagent	pCMV_ABE9	This paper	Cloned after Chen et al. 2023, Nat Chem Bio	See Materials and methods
Recombinant DNA reagent	pCMV_ABE8e-SpRY	This paper	N/A	See Materials and methods
Recombinant DNA reagent	pCMV_ABE9-SpRY	This paper	N/A	See Materials and methods
Recombinant DNA reagent	pEF1α_ABE8e-SpRY	This paper	N/A	See Materials and methods
Recombinant DNA reagent	pEF1α_ABE9-SpRY	This paper	N/A	See Materials and methods
Recombinant DNA reagent	pCMV_T7_ABE8e-nSpRY-P2A-EGFP (KAC1069)	Addgene	Addgene plasmid # 185912 ; http://n2t.net/addgene:185912 ; RRID:Addgene_185912
Recombinant DNA reagent	Oligonucleotides	Merck/Sigma-Aldrich		PCR primers, sgRNA cloning primers, sequencing primers
Recombinant DNA reagent	pMAX-GFP	Lonza
Commercial assay, kit	NEBuilder HiFi DNA Assembly Cloning kit	New England Biolabs	E5520S
Commercial assay, kit	HiScribe T7 ARCA mRNA Kit	New England Biolabs	E2065S
Commercial assay, kit	EndoFree Plasmid Maxi Kit	Qiagen	12362
Commercial assay, kit	Monarch DNA Gel Extraction Kit	New England Biolabs	Catalog # T1020
Commercial assay, kit	RNeasy Mini Kit	Qiagen	Catalog #74,106
Commercial assay, kit	Q5 Hot Start High-Fidelity DNA Polymerase	New England Biolabs	M0493S
Commercial assay, kit	Phusion U Green Multiplex PCR Master Mix (2X)	Thermo Fisher Scientific	F564L
Commercial assay, kit	Qubit 4 Fluorometer	Thermo Fisher Scientific	Q33226
Commercial assay, kit	Qubit dsDNA BR Assay Kit	Thermo Fisher Scientific	Q32850
Commercial assay, kit	Lipofectamine 2000	Thermo Fisher Scientific	11668019
Commercial assay, kit	LipofectamineStem	Thermo Fisher Scientific	STEM00015
Commercial assay, kit	DirectPCR Lysis Reagent (Mouse Tail) 100ml	Viagen Biotech	102-T
Commercial assay, kit	DNeasy Blood & Tissue Kit	QIagen	69504
Other	Corning Costar Spin-X centrifuge tube-filter 0.22 μm	Merck/Sigma-Aldrich	CLS8160
Other	Opti-MEM, Reduced Serum Medium	Thermo Fisher Scientific	31985062
Other	DMEM, high glucose, GlutaMAX Supplement	Thermo Fisher Scientific	61965-059	Medium for HEK293T and N2a cell culture
Other	TrypLE Express Enzyme	Thermo Fisher Scientific	12605036
Other	Stempro Accutase	Thermo Fisher Scientific	A1110501
Other	StemMACS PSC-Brew XF, human	Miltenyi Biotec	130-127-865
Other	StemMACS PSC-Support XF, human	Miltenyi Biotec	130-127-287
Other	StemMACS Passaging Solution XF	Miltenyi Biotec	130-104-688
Other	Corning Matrigel hESC-Qualified Matrix, LDEV-free	Corning	­354277­
Other	Falcon 5 mL Round Bottom Polystyrene Test Tube, with Cell Strainer Snap Cap	Corning	352235	35 µm cell strainer
Other	MycoSPY Master Mix	Biontex	M020-050
Other	Restriction enzymes	New England Biolabs	N/A
Other	Cell culture plate, 6 well, surface: Standard, flat base	Sarstedt	83.392
chemical compound, drug	StemMACS Y27632	Miltenyi Biotec	130-103-922	Rock Inhibitor
Software, algorithm	ACEofBASEs	Cornean et al., 2022, eLife	https://aceofbases.cos.uni-heidelberg.de/
Software, algorithm	BioRender	BioRender	biorender.com
Software, algorithm	Geneious Prime	Biomatters	Version 2024.0.2
Software, algorithm	Adobe Illustrator	Adobe	Version 28.0 (2024)
Software, algorithm	R, R studio	R Development Core Team, 2020	https://www.r-project.org/
Software, algorithm	R package	Wickham et al., 2019	Tidyverse
Software, algorithm	R package	Wickham, 2016	ggplot2
Software, algorithm	R package	Kassambara, 2020	ggpubr
Software, algorithm	R package	Wilke, 2024	cowplot

## Sheet: S2. sgRNA cloning oligos
sgRNA	Top oligo (5' to 3')	Bottom oligo (5' to 3')
Tpc1-I486T	CACCGCATAGACTAAGACAAGAGGGGTTTT	CTCTAAAACCCCTCTTGTCTTAGTCTATGC
Tpc2-K188G	CACCGAAGAAGACCCTGAAGTGTAGTTTT	CTCTAAAACTACACTTCAGGGTCTTCTTC
Tpc2-L249P	CACCGTAGGAGTGAGGTCAGTGCTTGTTTT	CTCTAAAACAAGCACTGACCTCACTCCTAC
Trpm4-L903P	CACCGTGCAGCAGGCGCAGTGTGAGTTTT	CTCTAAAACTCACACTGCGCCTGCTGCAC
R-loop1	CACCGTGGTAGACAGCATGTGTCCTA	AAACTAGGACACATGCTGTCTACCAC
R-loop2	CACCGATTTACAGCCTGGCCTTTGGGG	AAACCCCCAAAGGCCAGGCTGTAAATC
R-loop3	CACCGTGTCAGGTAATGTGCTAAACA	AAACTGTTTAGCACATTACCTGACAC
HsTPC1-I485_1	CACCGCATAGACTGTGGACAGAAGG	AAACCCTTCTGTCCACAGTCTATGC
HsTPC1-I485_2	CACCGATAGACTGTGGACAGAAGGA	AAACTCCTTCTGTCCACAGTCTATC
HEKsite2	CACCGTTCACACCCATGACGAACAGTTTT	CTCTAAAACTGTTCGTCATGGGTGTGAAC
ABEsite3	CACCGTCAAGAAAGCAGAGACTGCGTTTT	CTCTAAAACGCAGTCTCTGCTTTCTTGAC
ABEsite10	CACCGAACATAAAGAATAGAATGAGTTTT	CTCTAAAACTCATTCTATTCTTTATGTTC
EMX1_site4	CACCGTACAAACGGCAGAAGCTGGGTTTT	CTCTAAAACCCAGCTTCTGCCGTTTGTAC
HEKsite7	CACCGGAACACAAAGCATAGACTGGTTTT	CTCTAAAACCAGTCTATGCTTTGTGTTCC
SpCas9 sgRNA scaffold	/5Phos/AGAGCTAGAAATAGCAAGTTAAAATAAGGCTAGTCCGTTATCAACTTGAAAAAGTGGCACCGAGTCGGTGC	/5Phos/AAAAGCACCGACTCGGTGCCACTTTTTCAAGTTGATAACGGACTAGCCTTATTTTAACTTGCTATTTCTAG
SaCas9 sgRNA scaffold	CACCGGAGACGATTAATGCGTCTCCGTTTTAGTACTCTGGAAACAGAATCTACTAAAACAAGGCAAAATGCCGTGTTTATCTCGTCAACTTGTTGGCGAGATTTTTTTA	AGCTTAAAAAAATCTCGCCAACAAGTTGACGAGATAAACACGGCATTTTGCCTTGTTTTAGTAGATTCTGTTTCCAGAGTACTAAAACGGAGACGCATTAATCGTCTCC

## Sheet: S3. sgRNA sequences
sgRNA description	Target site [PAM] (5' to 3')	Type	Reference
Tpc1-I486T	CATAGACTAAGACAAGAGGG[AGA]	pU6-SpCas9 plasmid; AltR-sgRNA (IDT)	This paper
Tpc2-K188G	GAAGAAGACCCTGAAGTGTA[TAC]	pU6-SpCas9 plasmid; AltR-sgRNA (IDT)	This paper
Tpc2-L249P	TAGGAGTGAGGTCAGTGCTT[CTG]	pU6-SpCas9 plasmid; AltR-sgRNA (IDT)	This paper
Trpm4-L903P	GTGCAGCAGGCGCAGTGTGA[AGA]	pU6-SpCas9 plasmid; AltR-sgRNA (IDT)	This paper
ABEsite3	GTCAAGAAAGCAGAGACTGC[CGG]	pU6-SpCas9 plasmid	Chen et al. 2023, Nat Chem Bio
ABEsite10	GAACATAAAGAATAGAATGA[TGG]	pU6-SpCas9 plasmid	Chen et al. 2023, Nat Chem Bio
EMX1_site4	GTACAAACGGCAGAAGCTGG[AGG]	pU6-SpCas9 plasmid	Chen et al. 2023, Nat Chem Bio
HEKsite7	GGAACACAAAGCATAGACTG[CGG]	pU6-SpCas9 plasmid	Chen et al. 2023, Nat Chem Bio
Hs_site2	GTTCACACCCATGACGAACA[TGG]	pU6-SpCas9 plasmid	Richter et al. 2020, Nat Biotechnol
HsTPC1-I485_#1	CATAGACTGTGGACAGAAGG[AAT]	pU6-SpCas9-XMAS-1x plasmid	This paper
HsTPC1-I485_#2	ATAGACTGTGGACAGAAGGA[ATC]	pU6-SpCas9-XMAS-1x plasmid	This paper
R-loop1	GTGGTAGACAGCATGTGTCCTA[AAGGGT]	pU6-SaCas9 plasmid	Richter et al. 2020, Nat Biotechnol
R-loop2	ATTTACAGCCTGGCCTTTGGGG[TCGGGT]	pU6-SaCas9 plasmid	Richter et al. 2020, Nat Biotechnol
R-loop3	GTGTCAGGTAATGTGCTAAACA[GAGAGT]	pU6-SaCas9 plasmid	Richter et al. 2020, Nat Biotechnol

## Sheet: S4. HiFi assembly oligos 
Fragment name	Fwd primer sequence (5' to 3')	Rev primer sequence (5' to 3')	Template DNA	Amplicon size (bp)
pCMV_backbone	TAACCGGTCATCATCACCATC	CCCTATAGTGAGTCGTATTAGCG	Addgene #138489	3390
ABE8e_fragment1_TadA*	CGCTAATACGACTCACTATAGGGAGAGCCGCCACCATGAAA	GGCCGATGCTGTACTTCTT	Addgene #138489	708
ABE9-SpRY_fragment_4_SpRY-Cas9n	AAGAAGTACAGCATCGGCC	GATGGTGATGATGACCGGTTAGACTTTCCTCTTCTTCTTGGGCTC	Addgene #185912	4182
ABE9_fragment_1_TadA*_Nterm_N108Q	CGCTAATACGACTCACTATAGGGAGAGCCGCCACCATGAAA	CCTCTTTTTGACTGCCTCACGCCAAACACCACG	Addgene #138489	424
ABE9_fragment_2_TadA*_N108Q_L145T	GTGAGGCAGTCAAAAAGAGGCGCCGCAG	AGAAATCGCAGGTCAGGGCGGCACATTCATCT	Addgene #138489	130
ABE9_fragment_3_Cas9n-Nterm	GCCCTGACCTGCGATTTCTATCGGATGCCTA	GGCCGATGCTGTACTTCTT	Addgene #138489	193
pEF1α_backbone	TAACCGGTCATCATCACCATC	GGTGGCTCTAGAGGATCC	Addgene #174824	4044
ABE8e-SpRY	GGATCCTCTAGAGCCACCATGAAACGGACAG	GATGGTGATGATGACCGGTT	pCMV_ABE8e-SpRY	4854
ABE9-SpRY	GGATCCTCTAGAGCCACCATGAAACGGACAG	GATGGTGATGATGACCGGTT	pCMV_ABE9-SpRY	4854

## Sheet: S5. Target amplicon oligos PCR1
Locus	Forward primer sequence (5' to 3')	Reverse primer sequence (5' to 3')
ABEsite3	ACACTCTTTCCCTACACGACGCTCTTCCGATCTTGTCTTCCCTTTCCCTTTTCCTCACC	GACTGGAGTTCAGACGTGTGCTCTTCCGATCTAATTGAGGCTCAGAGGAGATGTGCC
ABEsite10	ACACTCTTTCCCTACACGACGCTCTTCCGATCTTACATTAACCATCCCCACATTATCC	GACTGGAGTTCAGACGTGTGCTCTTCCGATCTAGGGAACTAGATGTTATGTTAGGTGA
EMX1site4	ACACTCTTTCCCTACACGACGCTCTTCCGATCTCCTCAGTCTTCCCATCAGGCTCTCA	GACTGGAGTTCAGACGTGTGCTCTTCCGATCTCTTCTTCTTCTGCTCGGACTCAGGC
HEKsite7	ACACTCTTTCCCTACACGACGCTCTTCCGATCTTGAATGGATTCCTTGGAAACAATGAT	GACTGGAGTTCAGACGTGTGCTCTTCCGATCTTGTCAAACTGTGCGTATGACATC
Tpc1-I486T	ACACTCTTTCCCTACACGACGCTCTTCCGATCTTCACTCAGCCTGGCCTCTAG	GACTGGAGTTCAGACGTGTGCTCTTCCGATCTATCTTGCTGTCCTCTGCACC
Tpc2-K188G	ACACTCTTTCCCTACACGACGCTCTTCCGATCTGTGTAACCCTTGGGCTCAGG	GACTGGAGTTCAGACGTGTGCTCTTCCGATCTCTGCCCCAACCATACCCATC
Tpc2-L249P	ACACTCTTTCCCTACACGACGCTCTTCCGATCTTTGCTCTGTGGATGGTCCTG	GACTGGAGTTCAGACGTGTGCTCTTCCGATCTATGAAAAGGGCTCACACACTCA
Trpm4-L903P	ACACTCTTTCCCTACACGACGCTCTTCCGATCTAGGCCATCCATCCATACTCA	GACTGGAGTTCAGACGTGTGCTCTTCCGATCTCTGCACTCCAGGTCCCATTC
Hs_site2	ACACTCTTTCCCTACACGACGCTCTTCCGATCTCAAGTCAGGGGAGCGTGTC	GACTGGAGTTCAGACGTGTGCTCTTCCGATCTCTGACTCAGCCCTGCAAAGG
R loop 1	ACACTCTTTCCCTACACGACGCTCTTCCGATCTTGGTGGAGTGCTCTGTGTTTG	GACTGGAGTTCAGACGTGTGCTCTTCCGATCTTGCAGTCTCCTGCTTCTCTG
R loop 2	ACACTCTTTCCCTACACGACGCTCTTCCGATCTGCTACAGAAAGGTCAGCAGC	GACTGGAGTTCAGACGTGTGCTCTTCCGATCTGGACATTTCCACCGCAAAATG
R loop 3	ACACTCTTTCCCTACACGACGCTCTTCCGATCTCTGCTGTGGCATCCAGAGACAT	GACTGGAGTTCAGACGTGTGCTCTTCCGATCTCTGCACCTAGCCTCCATGTC
HsTPC1-I485	ACACTCTTTCCCTACACGACGCTCTTCCGATCTCTCTAAAACCAGTCTATGCTTTGTGTTCC	GACTGGAGTTCAGACGTGTGCTCTTCCGATCTGTGTGCAGAGAAGGGTCTGG
Tpc1-I486-OT1	ACACTCTTTCCCTACACGACGCTCTTCCGATCTGGTTGTCACACACATCCCCT	GACTGGAGTTCAGACGTGTGCTCTTCCGATCTCACCGTGCTCCCCATCATG
Tpc1-I486-OT2	ACACTCTTTCCCTACACGACGCTCTTCCGATCTCCTTCCTCCTGGCCACAAG	GACTGGAGTTCAGACGTGTGCTCTTCCGATCTGGGTAGCTGGTATGGCAGTG
Tpc1-I486-OT3	ACACTCTTTCCCTACACGACGCTCTTCCGATCTGGCTCGACACTACCTGATATGG	GACTGGAGTTCAGACGTGTGCTCTTCCGATCTAGCAATGTGGAAGTGTAAGCTG
Tpc1-I486-OT4	ACACTCTTTCCCTACACGACGCTCTTCCGATCTTTGGGTTCTATAAGAGAGCTGGC	GACTGGAGTTCAGACGTGTGCTCTTCCGATCTCCCTGACTCGCCCATGGC
Tpc1-I486-OT5	ACACTCTTTCCCTACACGACGCTCTTCCGATCTGGCTGGTAGTCTTGGGCTC	GACTGGAGTTCAGACGTGTGCTCTTCCGATCTGTTCAACCTCCCTCCCCTCA
Tpc2-K188-OT1	ACACTCTTTCCCTACACGACGCTCTTCCGATCTTGGAGTAGGGTCGGGTAGAG	GACTGGAGTTCAGACGTGTGCTCTTCCGATCTCACCATGGGAGCTGTGTCAG
Tpc2-K188-OT2	ACACTCTTTCCCTACACGACGCTCTTCCGATCTTGACGTCCTTAGACACAGTGC	GACTGGAGTTCAGACGTGTGCTCTTCCGATCTAGAAAACTGCCCTCCCCTAC
Tpc2-K188-OT3	ACACTCTTTCCCTACACGACGCTCTTCCGATCTGGCTAAATCACAGTAATATGACAGTG	GACTGGAGTTCAGACGTGTGCTCTTCCGATCTCTACAGAATGCAGTACACAGGG
Tpc2-K188-OT4	ACACTCTTTCCCTACACGACGCTCTTCCGATCTAGCTACGGGATTGGAGTTGG	GACTGGAGTTCAGACGTGTGCTCTTCCGATCTCTTCCTCACAAGCCTGCCC
Tpc2-K188-OT5	ACACTCTTTCCCTACACGACGCTCTTCCGATCTTAAGGGCCGGCTAACCTTGA	GACTGGAGTTCAGACGTGTGCTCTTCCGATCTAGATCTTGTCTCAAAAACCCAGAG
Tpc2-L249-OT1	ACACTCTTTCCCTACACGACGCTCTTCCGATCTGCCTCTTTGGTCCTCACACT	GACTGGAGTTCAGACGTGTGCTCTTCCGATCTTACCAAAAGCAGCATGGCAC
Tpc2-L249-OT2	ACACTCTTTCCCTACACGACGCTCTTCCGATCTTGGACGTAGCTTCCCTCCTG	GACTGGAGTTCAGACGTGTGCTCTTCCGATCTCTGTTCCCTAGTTTCATGCCTCT
Tpc2-L249-OT3	ACACTCTTTCCCTACACGACGCTCTTCCGATCTTTCAAATTTGAATAGAGCCATGTCAGA	GACTGGAGTTCAGACGTGTGCTCTTCCGATCTACAAAAACAAACAAACAAACAAAAGCC
Tpc2-L249-OT4	ACACTCTTTCCCTACACGACGCTCTTCCGATCTGATGTCAAATACACACATTAGAAAGTG	GACTGGAGTTCAGACGTGTGCTCTTCCGATCTTAACACCTTCCTGCTGCTGA
Tpc2-L249-OT5	ACACTCTTTCCCTACACGACGCTCTTCCGATCTAAAGCCTTCTTGCAGCTGTG	GACTGGAGTTCAGACGTGTGCTCTTCCGATCTCACGAAATCTCCCCCATGGC
Trpm4-L903-OT1	ACACTCTTTCCCTACACGACGCTCTTCCGATCTAGGCCAAATGTCAATCAATGCC	GACTGGAGTTCAGACGTGTGCTCTTCCGATCTGATCCTGGGAGAGCCTGGAG
Trpm4-L903-OT2	ACACTCTTTCCCTACACGACGCTCTTCCGATCTGAGGACAGTGGACGACATGG	GACTGGAGTTCAGACGTGTGCTCTTCCGATCTTCCTGTAGCCAGTTCAGCAC
Trpm4-L903-OT3	ACACTCTTTCCCTACACGACGCTCTTCCGATCTGAACAAGGAGCCTCAGAGACC	GACTGGAGTTCAGACGTGTGCTCTTCCGATCTGGCTCGTTCTTCTCTCCCTC
Trpm4-L903-OT4	ACACTCTTTCCCTACACGACGCTCTTCCGATCTACTAAATTGAGGGAGGGGGAG	GACTGGAGTTCAGACGTGTGCTCTTCCGATCTCACACACACACACACATGAGAG
Trpm4-L903-OT5	ACACTCTTTCCCTACACGACGCTCTTCCGATCTACATTCTCACTGGTGTGCCC	GACTGGAGTTCAGACGTGTGCTCTTCCGATCTCTCAGGCCACTCTCTGCATC

## Sheet: S6. Barcoding oligos PCR2
Primer name	Primer sequence (5' to 3')
i5_HTS_Forward_A	AATGATACGGCGACCACCGAGATCTACACATTACTCGACACTCTTTCCCTACACGACG
i5_HTS_Forward_B	AATGATACGGCGACCACCGAGATCTACACTCCGGAGAACACTCTTTCCCTACACGACG
i5_HTS_Forward_C	AATGATACGGCGACCACCGAGATCTACACCGCTCATTACACTCTTTCCCTACACGACG
i5_HTS_Forward_D	AATGATACGGCGACCACCGAGATCTACACGAGATTCCACACTCTTTCCCTACACGACG
i5_HTS_Forward_E	AATGATACGGCGACCACCGAGATCTACACATTCAGAAACACTCTTTCCCTACACGACG
i5_HTS_Forward_F	AATGATACGGCGACCACCGAGATCTACACGAATTCGTACACTCTTTCCCTACACGACG
i5_HTS_Forward_G	AATGATACGGCGACCACCGAGATCTACACCTGAAGCTACACTCTTTCCCTACACGACG
i5_HTS_Forward_H	AATGATACGGCGACCACCGAGATCTACACTAATGCGCACACTCTTTCCCTACACGACG
i5_HTS_Forward_I	AATGATACGGCGACCACCGAGATCTACACCGGCTATGACACTCTTTCCCTACACGACG
i5_HTS_Forward_J	AATGATACGGCGACCACCGAGATCTACACTCCGCGAAACACTCTTTCCCTACACGACG
i5_HTS_Forward_K	AATGATACGGCGACCACCGAGATCTACACTCTCGCGCACACTCTTTCCCTACACGACG
i5_HTS_Forward_L	AATGATACGGCGACCACCGAGATCTACACAGCGATAGACACTCTTTCCCTACACGACG
i7_HTS_Reverse_1	CAAGCAGAAGACGGCATACGAGATATCGTGATGTGACTGGAGTTCAGACGTGTGCT
i7_HTS_Reverse_2	CAAGCAGAAGACGGCATACGAGATATACATCGGTGACTGGAGTTCAGACGTGTGCT
i7_HTS_Reverse_3	CAAGCAGAAGACGGCATACGAGATATGCCTAAGTGACTGGAGTTCAGACGTGTGCT
i7_HTS_Reverse_4	CAAGCAGAAGACGGCATACGAGATATTGGTCAGTGACTGGAGTTCAGACGTGTGCT
i7_HTS_Reverse_5	CAAGCAGAAGACGGCATACGAGATATCACTGTGTGACTGGAGTTCAGACGTGTGCT
i7_HTS_Reverse_6	CAAGCAGAAGACGGCATACGAGATATATTGGCGTGACTGGAGTTCAGACGTGTGCT
i7_HTS_Reverse_7	CAAGCAGAAGACGGCATACGAGATATGATCTGGTGACTGGAGTTCAGACGTGTGCT
i7_HTS_Reverse_8	CAAGCAGAAGACGGCATACGAGATATTCAAGTGTGACTGGAGTTCAGACGTGTGCT
i7_HTS_Reverse_9	CAAGCAGAAGACGGCATACGAGATATCTGATCGTGACTGGAGTTCAGACGTGTGCT
i7_HTS_Reverse_10	CAAGCAGAAGACGGCATACGAGATATAAGCTAGTGACTGGAGTTCAGACGTGTGCT
i7_HTS_Reverse_11	CAAGCAGAAGACGGCATACGAGATATGTAGCCGTGACTGGAGTTCAGACGTGTGCT
i7_HTS_Reverse_12	CAAGCAGAAGACGGCATACGAGATATTACAAGGTGACTGGAGTTCAGACGTGTGCT
i7_HTS_Reverse_13	CAAGCAGAAGACGGCATACGAGATTGTTGACTGTGACTGGAGTTCAGACGTGTGCT
i7_HTS_Reverse_14	CAAGCAGAAGACGGCATACGAGATACGGAACTGTGACTGGAGTTCAGACGTGTGCT
i7_HTS_Reverse_15	CAAGCAGAAGACGGCATACGAGATTCTGACATGTGACTGGAGTTCAGACGTGTGCT
i7_HTS_Reverse_16	CAAGCAGAAGACGGCATACGAGATCGGGACGGGTGACTGGAGTTCAGACGTGTGCT
i7_HTS_Reverse_17	CAAGCAGAAGACGGCATACGAGATGTGCGGACGTGACTGGAGTTCAGACGTGTGCT
i7_HTS_Reverse_18	CAAGCAGAAGACGGCATACGAGATCGTTTCACGTGACTGGAGTTCAGACGTGTGCT
i7_HTS_Reverse_19	CAAGCAGAAGACGGCATACGAGATAAGGCCACGTGACTGGAGTTCAGACGTGTGCT
i7_HTS_Reverse_20	CAAGCAGAAGACGGCATACGAGATTCCGAAACGTGACTGGAGTTCAGACGTGTGCT
i7_HTS_Reverse_21	CAAGCAGAAGACGGCATACGAGATTACGTACGGTGACTGGAGTTCAGACGTGTGCT
i7_HTS_Reverse_22	CAAGCAGAAGACGGCATACGAGATATCCACTCGTGACTGGAGTTCAGACGTGTGCT
i7_HTS_Reverse_23	CAAGCAGAAGACGGCATACGAGATAAAGGAATGTGACTGGAGTTCAGACGTGTGCT
i7_HTS_Reverse_24	CAAGCAGAAGACGGCATACGAGATATATCAGTGTGACTGGAGTTCAGACGTGTGCT
i7_HTS_Reverse_25	CAAGCAGAAGACGGCATACGAGATGCGTACGTGTGACTGGAGTTCAGACGTGTGCT
i7_HTS_Reverse_26	CAAGCAGAAGACGGCATACGAGATTTTCACCGGTGACTGGAGTTCAGACGTGTGCT
i7_HTS_Reverse_27	CAAGCAGAAGACGGCATACGAGATGGCCACAAGTGACTGGAGTTCAGACGTGTGCT
i7_HTS_Reverse_28	CAAGCAGAAGACGGCATACGAGATCGAAACTCGTGACTGGAGTTCAGACGTGTGCT
i7_HTS_Reverse_29	CAAGCAGAAGACGGCATACGAGATCGTACGTAGTGACTGGAGTTCAGACGTGTGCT
i7_HTS_Reverse_30	CAAGCAGAAGACGGCATACGAGATCCACTCATGTGACTGGAGTTCAGACGTGTGCT
i7_HTS_Reverse_31	CAAGCAGAAGACGGCATACGAGATAGGAATAAGTGACTGGAGTTCAGACGTGTGCT
i7_HTS_Reverse_32	CAAGCAGAAGACGGCATACGAGATATCAGTATGTGACTGGAGTTCAGACGTGTGCT

## Sheet: S7. ACEofBASE Tpc1-I486 OTs
Species:	Mouse (Mus musculus) Ensembl V 103
Input:	CATAGACTAAGACAAGAGGGAGA
Editor:	ABE
PAM search:	NRN
Window:	3-11
Target site 5' limitation:	NN
Target site 3' limitation:	NN
Core length:	NA
Core MM:	NA
Total MM:	4
Tpc1-I486	CATAGACTAAGACAAGAGGG[AGA]
Chromosome	start	end	strand	MM	target_seq	PAM	alignment	distance	position	gene name	gene id
5	120682545	120682567	#ERROR!	0	CATAGACTAAGACAAGAGGG	AGA	||||||||||||||||||||PAM	0	Exonic	Tpcn1	ENSMUSG00000032741
8	78772299	78772321	-	1	CATTGACTAAGACAAGAGGG	TAA	|||-||||||||||||||||PAM	0	Exonic	Gm29895	ENSMUSG00000110382		OT1
10	3431204	3431226	-	2	CATGGCCTAAGACAAGAGGG	AAA	|||-|-||||||||||||||PAM	16229	Intergenic	Ppp1r14c	ENSMUSG00000040653		OT2
18	74776547	74776569	-	3	CCCTGACTAAGACAAGAGGG	GAA	|---||||||||||||||||PAM	429	Intronic	Myo5b	ENSMUSG00000025885		OT3
5	22182709	22182731	#ERROR!	3	CCCTGACTAAGACAAGAGGG	AAG	|---||||||||||||||||PAM	1041	Intronic	Reln	ENSMUSG00000042453		OT4
4	142790837	142790859	#ERROR!	3	CCCTGACTAAGACAAGAGGG	AAA	|---||||||||||||||||PAM	9387	Intronic	6330411D24Rik	ENSMUSG00000110067		OT5
16	76114543	76114565	#ERROR!	3	AAGAGGCTAAGACAAGAGGG	AGG	-|-||-||||||||||||||PAM	5920	Intronic	Nrip1	ENSMUSG00000048490
15	100691612	100691634	-	3	AATTGCCTAAGACAAGAGGG	CAC	-||-|-||||||||||||||PAM	2010	Intronic	Slc4a8	ENSMUSG00000023032
X	101587182	101587204	-	2	GATAGACTGAGACAAGAGGG	TGA	-|||||||-|||||||||||PAM	1076	Intronic	Phka1	ENSMUSG00000034055
12	60464428	60464450	-	4	AGCTGACTAAGACAAGAGGG	CAA	----||||||||||||||||PAM	5743	Intergenic	Gm20049	ENSMUSG00000112840
13	17541885	17541907	#ERROR!	4	AGGAAACTAAGACAAGAGGG	AAG	---|-|||||||||||||||PAM	3166	Intronic	Gm48501	ENSMUSG00000113889
X	93425531	93425553	-	3	TAAAGACAAAGACAAGAGGG	CAG	-|-||||-||||||||||||PAM	164	Intronic	Apoo	ENSMUSG00000079508
15	21563899	21563921	#ERROR!	3	GATATAATAAGACAAGAGGG	TAT	-|||-|-|||||||||||||PAM	5404	Intronic	Cdh12	ENSMUSG00000040452
X	102752774	102752796	#ERROR!	4	AGGAGGCTAAGACAAGAGGG	CAG	---||-||||||||||||||PAM	963	Intronic	Slc16a2	ENSMUSG00000033965
10	71015737	71015759	#ERROR!	4	TGCAGCCTAAGACAAGAGGG	GAC	---||-||||||||||||||PAM	1020	Intronic	C730027H18Rik	ENSMUSG00000112366
6	100785112	100785134	-	3	CAGTGATTAAGACAAGAGGG	AAG	||--||-|||||||||||||PAM	0	Exonic	Gxylt2	ENSMUSG00000030074
8	37679938	37679960	-	3	AATTGACAAAGACAAGAGGG	AGA	-||-|||-||||||||||||PAM	24723	Intergenic	Gm45524	ENSMUSG00000110285
2	69593185	69593207	#ERROR!	4	CCCTAACTAAGACAAGAGGG	GAA	|----|||||||||||||||PAM	955	Intronic	Ccdc173	ENSMUSG00000070883
4	15157859	15157881	-	4	GAAATCCTAAGACAAGAGGG	GAA	-|-|--||||||||||||||PAM	3141	Intergenic	Gm11845	ENSMUSG00000083073
3	112724032	112724054	-	4	GACACCCTAAGACAAGAGGG	AAC	-|-|--||||||||||||||PAM	49704	Intergenic	Gm43587	ENSMUSG00000106666
2	69579898	69579920	#ERROR!	3	CAGACACGAAGACAAGAGGG	TGA	||-|-||-||||||||||||PAM	0	Exonic	Ppig	ENSMUSG00000042133
5	137221254	137221276	-	3	CAGACACGAAGACAAGAGGG	TGA	||-|-||-||||||||||||PAM	0	Exonic	Gm20768	ENSMUSG00000106190
2	96123347	96123369	#ERROR!	4	AGGAGACAAAGACAAGAGGG	GGG	---||||-||||||||||||PAM	25145	Intergenic	Lrrc4c	ENSMUSG00000050587
11	85783045	85783067	-	4	TTTTGACGAAGACAAGAGGG	TGG	--|-|||-||||||||||||PAM	1268	Intronic	Tbx4	ENSMUSG00000000094
18	70759784	70759806	#ERROR!	3	CAGAGCCAAAGACAAGAGGG	AAT	||-||-|-||||||||||||PAM	582	Intergenic	Mbd2	ENSMUSG00000024513
2	85797495	85797517	-	4	CAGCTTCTAAGACAAGAGGG	AAC	||----||||||||||||||PAM	6722	Intergenic	Olfr1029	ENSMUSG00000059873
11	77120213	77120235	-	4	AAGTGACAAAGACAAGAGGG	AGA	-|--|||-||||||||||||PAM	12872	Intronic	Ssh2	ENSMUSG00000037926
12	76941668	76941690	-	3	CCTAGATAAAGACAAGAGGG	AGA	|-||||--||||||||||||PAM	2411	Intronic	Fntb	ENSMUSG00000033373
12	82537956	82537978	-	3	CGCAGACTAGGACAAGAGGG	GAA	|--||||||-||||||||||PAM	4184	Intergenic	Gm5435	ENSMUSG00000094374
12	63595268	63595290	-	3	CACACACTCAGACAAGAGGG	AGG	||-|-|||-|||||||||||PAM	23347	Intergenic	Gm48417	ENSMUSG00000112972
13	5441114	5441136	-	3	CAGATACTGAGACAAGAGGG	TAT	||-|-|||-|||||||||||PAM	63772	Intergenic	Gm40660	ENSMUSG00000114098
18	18685873	18685895	-	4	AAGAGTTTAAGACAAGAGGG	CAG	-|-||--|||||||||||||PAM	NA	Intergenic	NA	NA
13	64167871	64167893	#ERROR!	4	AAGAGGATAAGACAAGAGGG	AAG	-|-||--|||||||||||||PAM	38187	Intergenic	Hsd17b3	ENSMUSG00000033122
5	92846436	92846458	#ERROR!	4	TTCAGACTGAGACAAGAGGG	GGA	---|||||-|||||||||||PAM	14746	Intronic	Shroom3	ENSMUSG00000029381
1	116541651	116541673	-	4	AAAAAACAAAGACAAGAGGG	AAA	-|-|-||-||||||||||||PAM	19834	Intergenic	Gm28263	ENSMUSG00000102033
3	13744630	13744652	#ERROR!	3	CATTCACTTAGACAAGAGGG	CAT	|||--|||-|||||||||||PAM	9425	Intronic	Gm37164	ENSMUSG00000104514
3	53931743	53931765	#ERROR!	4	ATTGGACTCAGACAAGAGGG	AAA	--|-||||-|||||||||||PAM	2413	Intergenic	Gm8109	ENSMUSG00000103155
18	26262355	26262377	-	4	TTTGGACTTAGACAAGAGGG	AGA	--|-||||-|||||||||||PAM	5820	Intronic	Gm33228	ENSMUSG00000117604
2	75674427	75674449	-	3	CAATGACTAGGACAAGAGGG	CAG	||--|||||-||||||||||PAM	7389	Intronic	Agps	ENSMUSG00000042410
5	8724553	8724575	#ERROR!	4	AAGAGGCAAAGACAAGAGGG	CAG	-|-||-|-||||||||||||PAM	108	Intronic	Abcb1a	ENSMUSG00000040584
18	82457703	82457725	-	3	CATGGGCTGAGACAAGAGGG	TGT	|||-|-||-|||||||||||PAM	24541	Intergenic	Gm50303	ENSMUSG00000118256
11	100734108	100734130	#ERROR!	3	CATAAAACAAGACAAGAGGG	AGC	||||-|--||||||||||||PAM	7095	Intronic	Stat5b	ENSMUSG00000020919
12	92029902	92029924	-	3	AATAGCCTATGACAAGAGGG	CAA	-||||-|||-||||||||||PAM	50717	Intergenic	Gm40548	ENSMUSG00000113236
6	136212092	136212114	#ERROR!	4	GTTAGAACAAGACAAGAGGG	CAC	--||||--||||||||||||PAM	46111	Intergenic	Gm26105	ENSMUSG00000087878
6	12412358	12412380	#ERROR!	4	AAGAAACTGAGACAAGAGGG	TGG	-|-|-|||-|||||||||||PAM	3322	Intronic	Thsd7a	ENSMUSG00000032625
6	106702132	106702154	-	4	GAGAAACTGAGACAAGAGGG	CAG	-|-|-|||-|||||||||||PAM	6600	Intronic	Il5ra	ENSMUSG00000005364
2	119092148	119092170	#ERROR!	4	TAGAAACTCAGACAAGAGGG	AAG	-|-|-|||-|||||||||||PAM	7512	Intergenic	Rhov	ENSMUSG00000034226
10	107970908	107970930	#ERROR!	3	CCCAGACTAAAACAAGAGGG	GGA	|--|||||||-|||||||||PAM	6619	Intergenic	Gm47999	ENSMUSG00000112401
9	9246426	9246448	#ERROR!	4	AAAAGAGGAAGACAAGAGGG	TAG	-|-|||--||||||||||||PAM	696	Intronic	Gm16833	ENSMUSG00000085253
3	129718502	129718524	#ERROR!	4	TAAAGAGAAAGACAAGAGGG	GAA	-|-|||--||||||||||||PAM	1490	Intronic	Mcub	ENSMUSG00000027994
8	4766831	4766853	-	4	TAGAGAAGAAGACAAGAGGG	GAA	-|-|||--||||||||||||PAM	3019	Intergenic	Gm2676	ENSMUSG00000109055
6	91807901	91807923	#ERROR!	4	AAGAGAGAAAGACAAGAGGG	AGG	-|-|||--||||||||||||PAM	3670	Intergenic	Grip2	ENSMUSG00000030098
13	31942948	31942970	#ERROR!	4	AAGAGAGGAAGACAAGAGGG	AGA	-|-|||--||||||||||||PAM	18649	Intergenic	AL645783.1	ENSMUSG00000119382
3	5435459	5435481	#ERROR!	4	CGGACACTTAGACAAGAGGG	AAA	|--|-|||-|||||||||||PAM	12138	Intronic	Zfhx4	ENSMUSG00000025255
7	43110274	43110296	-	4	GAGAGGCTGAGACAAGAGGG	CAG	-|-||-||-|||||||||||PAM	2265	Intronic	Etfbl	ENSMUSG00000107482
6	80783591	80783613	#ERROR!	4	CATGTCATAAGACAAGAGGG	CAA	|||----|||||||||||||PAM	2336	Intronic	Lrrtm4	ENSMUSG00000052581
8	34336599	34336621	#ERROR!	4	CTTCCACTCAGACAAGAGGG	AGT	|-|--|||-|||||||||||PAM	1681	Intronic	Rbpms	ENSMUSG00000031586
1	83901592	83901614	#ERROR!	3	CAGAGACAGAGACAAGAGGG	AGA	||-||||--|||||||||||PAM	1830	Intergenic	Gm24555	ENSMUSG00000077736
8	115399532	115399554	-	4	TACTGACTATGACAAGAGGG	AAA	-|--|||||-||||||||||PAM	6973	Intronic	Wwox	ENSMUSG00000004637
10	39345187	39345209	#ERROR!	4	TAGGGACTAGGACAAGAGGG	GGC	-|--|||||-||||||||||PAM	14056	Intronic	Fyn	ENSMUSG00000019843
2	151791261	151791283	#ERROR!	4	CCTAACCAAAGACAAGAGGG	AAG	|-||--|-||||||||||||PAM	0	Exonic	Gm14154	ENSMUSG00000087004
15	70516249	70516271	#ERROR!	4	ACTAGAGTCAGACAAGAGGG	AAG	--||||-|-|||||||||||PAM	NA	Intergenic	NA	NA
14	91729392	91729414	#ERROR!	4	TATAAAACAAGACAAGAGGG	AAC	-|||-|--||||||||||||PAM	NA	Intergenic	NA	NA
8	73866978	73867000	#ERROR!	4	AATAAAAAAAGACAAGAGGG	GGA	-|||-|--||||||||||||PAM	8218	Intronic	Large1	ENSMUSG00000004383
18	69074421	69074443	#ERROR!	4	CCTCGTCTCAGACAAGAGGG	AGA	|-|-|-||-|||||||||||PAM	3259	Intronic	4930546C10Rik	ENSMUSG00000024546
9	48813833	48813855	#ERROR!	4	CCTAAAAAAAGACAAGAGGG	AGA	|-||-|--||||||||||||PAM	955	Intronic	Htr3a	ENSMUSG00000032269
4	40699699	40699721	#ERROR!	4	CATCTGCGAAGACAAGAGGG	TGC	|||---|-||||||||||||PAM	2346	Intronic	Aptx	ENSMUSG00000028411
2	162073557	162073579	#ERROR!	2	AATAGACTAAGATAAGAGGG	CGG	-|||||||||||-|||||||PAM	6348	Intronic	Ptprt	ENSMUSG00000053141
14	34321622	34321644	-	4	CAGTGGCTGAGACAAGAGGG	CAC	||--|-||-|||||||||||PAM	131	Intronic	Opn4	ENSMUSG00000021799
19	25390139	25390161	-	4	GATAGGAAAAGACAAGAGGG	TGT	-||||---||||||||||||PAM	1011	Intronic	Kank1	ENSMUSG00000032702
3	33902978	33903000	-	4	CTTATTCTTAGACAAGAGGG	TGT	|-||--||-|||||||||||PAM	4519	Intergenic	Ccdc39	ENSMUSG00000027676
3	27191105	27191127	#ERROR!	4	CAGAAAGGAAGACAAGAGGG	GAG	||-|-|--||||||||||||PAM	47	Intronic	Ect2	ENSMUSG00000027699
4	140977735	140977757	-	4	CACAAAAAAAGACAAGAGGG	TAG	||-|-|--||||||||||||PAM	117	Intronic	Arhgef19	ENSMUSG00000028919
9	119217062	119217084	#ERROR!	4	CAGACAGAAAGACAAGAGGG	TGG	||-|-|--||||||||||||PAM	663	Intronic	Xylb	ENSMUSG00000035769
2	66371916	66371938	-	4	CACAAAGAAAGACAAGAGGG	AGT	||-|-|--||||||||||||PAM	937	Intronic	Scn9a	ENSMUSG00000075316
2	136065886	136065908	-	4	CACAAAGGAAGACAAGAGGG	AAG	||-|-|--||||||||||||PAM	43707	Intronic	Pak5	ENSMUSG00000039913
3	109233895	109233917	-	3	AATAGAATAAAACAAGAGGG	TGA	-|||||-|||-|||||||||PAM	14052	Intergenic	Vav3	ENSMUSG00000033721
X	69068890	69068912	-	4	CTTTGAGTCAGACAAGAGGG	AAT	|-|-||-|-|||||||||||PAM	36187	Intronic	1700111N16Rik	ENSMUSG00000100511
4	13449646	13449668	#ERROR!	4	AAGAGACAGAGACAAGAGGG	AAT	-|-||||--|||||||||||PAM	4505	Intergenic	Gm11819	ENSMUSG00000081327
2	17796458	17796480	#ERROR!	4	AAAAGACACAGACAAGAGGG	CAA	-|-||||--|||||||||||PAM	5165	Intergenic	Gm13323	ENSMUSG00000081851
1	92628001	92628023	-	4	TAGAGACAGAGACAAGAGGG	AGG	-|-||||--|||||||||||PAM	13933	Intergenic	Gm29483	ENSMUSG00000100546
X	50662261	50662283	#ERROR!	4	AAAAGACAGAGACAAGAGGG	TGG	-|-||||--|||||||||||PAM	56084	Intronic	Gm14581	ENSMUSG00000082968
9	49458478	49458500	#ERROR!	4	AGTAGAGTAGGACAAGAGGG	TGT	--||||-||-||||||||||PAM	835	Intronic	Gm11149	ENSMUSG00000079564
18	25282123	25282145	#ERROR!	4	TATAAAATGAGACAAGAGGG	TAA	-|||-|-|-|||||||||||PAM	26	Intronic	Tpgs2	ENSMUSG00000024269
2	178341107	178341129	-	4	CATTAAAAAAGACAAGAGGG	CAG	|||--|--||||||||||||PAM	NA	Intergenic	NA	NA
16	14760402	14760424	-	4	CATTCAGGAAGACAAGAGGG	TGA	|||--|--||||||||||||PAM	4418	Intronic	Efcab1	ENSMUSG00000068617
17	34392392	34392414	-	4	CATTAAGAAAGACAAGAGGG	GGC	|||--|--||||||||||||PAM	8547	Intergenic	Psmb9	ENSMUSG00000096727
13	42619824	42619846	#ERROR!	4	CAAGGATTTAGACAAGAGGG	AAC	||--||-|-|||||||||||PAM	5950	Intergenic	Gm6049	ENSMUSG00000113000
2	111809954	111809976	-	4	GGTATACTAATACAAGAGGG	AAA	--||-|||||-|||||||||PAM	226	Intergenic	Olfr1309	ENSMUSG00000109528
9	36744924	36744946	-	4	CAAAGGGAAAGACAAGAGGG	CAA	||-||---||||||||||||PAM	0	Exonic	Fez1	ENSMUSG00000032118
3	127561903	127561925	-	4	CAGAGTAAAAGACAAGAGGG	GAA	||-||---||||||||||||PAM	11885	Intronic	Alpk1	ENSMUSG00000028028
11	33756960	33756982	#ERROR!	4	CAGAGCAGAAGACAAGAGGG	GAG	||-||---||||||||||||PAM	36148	Intronic	Kcnip1	ENSMUSG00000053519
Y	17530960	17530982	-	4	CGGAGACAGAGACAAGAGGG	AGA	|--||||--|||||||||||PAM	65852	Intergenic	Gm37325	ENSMUSG00000102421
Y	12817731	12817753	-	4	CGGAGACAGAGACAAGAGGG	AGA	|--||||--|||||||||||PAM	65854	Intergenic	Gm36928	ENSMUSG00000103361
1	178372637	178372659	-	4	TAGAGATTATGACAAGAGGG	TGG	-|-|||-||-||||||||||PAM	14282	Intronic	Kif26b	ENSMUSG00000026494
16	72756102	72756124	#ERROR!	4	CATGCGCTGAGACAAGAGGG	AAC	|||---||-|||||||||||PAM	845	Intronic	Robo1	ENSMUSG00000022883
13	47063010	47063032	#ERROR!	4	GAGATACTAACACAAGAGGG	AGA	-|-|-|||||-|||||||||PAM	6842	Intronic	Gm22960	ENSMUSG00000084466
X	48590341	48590363	#ERROR!	4	AATAATCTAGGACAAGAGGG	AAG	-|||--|||-||||||||||PAM	1220	Intergenic	Arhgap36	ENSMUSG00000036198
10	127437791	127437813	#ERROR!	3	CAAAAACTAAGGCAAGAGGG	CAG	||-|-||||||-||||||||PAM	1021	Intronic	Lrp1	ENSMUSG00000040249
1	82216628	82216650	-	3	CAAAAACTAAGGCAAGAGGG	AAA	||-|-||||||-||||||||PAM	1303	Intronic	Irs1	ENSMUSG00000055980
6	33994964	33994986	#ERROR!	4	CAAGGACAGAGACAAGAGGG	GAG	||--|||--|||||||||||PAM	11397	Intergenic	Lrguk	ENSMUSG00000056215
10	22864713	22864735	-	4	CATTTAATGAGACAAGAGGG	GAG	|||--|-|-|||||||||||PAM	32230	Intergenic	Gm47787	ENSMUSG00000112091
11	67491233	67491255	#ERROR!	4	GAAAGACAAGGACAAGAGGG	CAG	-|-||||-|-||||||||||PAM	2679	Intronic	Gas7	ENSMUSG00000033066
5	115589671	115589693	#ERROR!	4	CCCAGACCACGACAAGAGGG	GGG	|--||||-|-||||||||||PAM	92	Intronic	Msi1	ENSMUSG00000054256
5	110006367	110006389	#ERROR!	4	CACACACAGAGACAAGAGGG	CAA	||-|-||--|||||||||||PAM	24356	Intergenic	Gm10416	ENSMUSG00000105044
2	129965546	129965568	#ERROR!	4	CAGGAACTAAAACAAGAGGG	AAG	||---|||||-|||||||||PAM	258	Intronic	Tgm6	ENSMUSG00000027403
4	53317297	53317319	#ERROR!	4	CAAGCACTAACACAAGAGGG	GAA	||---|||||-|||||||||PAM	8625	Intergenic	Gm12495	ENSMUSG00000083735
4	95726383	95726405	#ERROR!	4	GAATGACTAAGGCAAGAGGG	GAG	-|--|||||||-||||||||PAM	487	Intronic	Fggy	ENSMUSG00000028573
6	4849137	4849159	#ERROR!	4	AAGGGACTAAGGCAAGAGGG	TGG	-|--|||||||-||||||||PAM	16739	Intergenic	Gm26828	ENSMUSG00000097630
6	33436383	33436405	-	4	AAAAGAATAATACAAGAGGG	TGC	-|-|||-|||-|||||||||PAM	16527	Intronic	Exoc4	ENSMUSG00000029763
13	73396483	73396505	-	4	GCTAGACTGGGACAAGAGGG	TAA	--||||||--||||||||||PAM	12093	Intergenic	Irx4	ENSMUSG00000021604
18	43512968	43512990	#ERROR!	4	CACAGCCACAGACAAGAGGG	AGC	||-||-|--|||||||||||PAM	6631	Intronic	Dpysl3	ENSMUSG00000024501
2	107833027	107833049	-	4	CCCAGATTAAAACAAGAGGG	CAT	|--|||-|||-|||||||||PAM	77208	Intergenic	Gm23749	ENSMUSG00000077411
7	38628403	38628425	#ERROR!	4	CATATTTTTAGACAAGAGGG	GGA	||||---|-|||||||||||PAM	0	Exonic	AC147801.1	ENSMUSG00000119824
7	38312777	38312799	#ERROR!	4	CATATTTTTAGACAAGAGGG	GGA	||||---|-|||||||||||PAM	0	Exonic	AC237159.1	ENSMUSG00000118685
7	38492160	38492182	#ERROR!	4	CATATTTTTAGACAAGAGGG	GGA	||||---|-|||||||||||PAM	0	Exonic	AC238840.1	ENSMUSG00000119867
7	38933604	38933626	#ERROR!	4	CATATTTTTAGACAAGAGGG	GGA	||||---|-|||||||||||PAM	0	Exonic	AC129176.1	ENSMUSG00000118785
10	36363827	36363849	#ERROR!	4	CAGTGGCTAAAACAAGAGGG	CAA	||--|-||||-|||||||||PAM	18961	Intergenic	Hs3st5	ENSMUSG00000044499
7	104377481	104377503	-	4	GATAGAGGTAGACAAGAGGG	AAA	-|||||---|||||||||||PAM	5089	Intergenic	Olfr664	ENSMUSG00000051885
7	104410013	104410035	#ERROR!	4	GATAGAGGTAGACAAGAGGG	AAA	-|||||---|||||||||||PAM	7221	Intergenic	Usp17le	ENSMUSG00000043073
13	43494078	43494100	#ERROR!	4	TATAGAAAGAGACAAGAGGG	CAG	-|||||---|||||||||||PAM	24872	Intergenic	Sirt5	ENSMUSG00000054021
1	5186346	5186368	-	3	CAGAGACTGAAACAAGAGGG	TGA	||-|||||-|-|||||||||PAM	1245	Intronic	Atp6v1h	ENSMUSG00000033793
12	99348911	99348933	-	4	AACAAACTAAGTCAAGAGGG	GGT	-|-|-||||||-||||||||PAM	4731	Intronic	Foxn3	ENSMUSG00000033713
4	153452209	153452231	-	4	AACACACTAAGGCAAGAGGG	TGG	-|-|-||||||-||||||||PAM	5447	Intergenic	Ajap1	ENSMUSG00000039546
12	40710280	40710302	-	3	TATAAACTAAGAGAAGAGGG	AAG	-|||-|||||||-|||||||PAM	8103	Intronic	Dock4	ENSMUSG00000035954
6	14283554	14283576	-	3	CATACCCTAAGTCAAGAGGG	TAG	||||--|||||-||||||||PAM	NA	Intergenic	NA	NA
7	102195373	102195395	#ERROR!	4	CCTAGATAGAGACAAGAGGG	GAA	|-||||---|||||||||||PAM	276	Intergenic	Olfr548-ps1	ENSMUSG00000073978
11	51344386	51344408	#ERROR!	4	CAGAGCTTAGGACAAGAGGG	CAG	||-||--||-||||||||||PAM	63625	Intronic	Col23a1	ENSMUSG00000063564
14	75032316	75032338	-	3	CATTGACTCACACAAGAGGG	TGA	|||-||||-|-|||||||||PAM	13	Intronic	Lrch1	ENSMUSG00000068015
15	66461019	66461041	-	4	TATCAACTAAGTCAAGAGGG	TGG	-||--||||||-||||||||PAM	5615	Intronic	Phf20l1	ENSMUSG00000072501
16	35179030	35179052	-	4	AATACAATAATACAAGAGGG	TAA	-|||-|-|||-|||||||||PAM	1991	Intronic	Sec22a	ENSMUSG00000034473
1	23372773	23372795	-	4	GATATAATAAAACAAGAGGG	AAA	-|||-|-|||-|||||||||PAM	12242	Intergenic	Gm20954	ENSMUSG00000101226
2	165126896	165126918	#ERROR!	4	CACAGAAATAGACAAGAGGG	AAA	||-|||---|||||||||||PAM	1373	Intronic	Slc35c2	ENSMUSG00000017664
4	106891026	106891048	#ERROR!	4	CACAGAAACAGACAAGAGGG	AGA	||-|||---|||||||||||PAM	2344	Intronic	Ssbp3	ENSMUSG00000061887
10	118847899	118847921	-	4	CAGAGAGACAGACAAGAGGG	AGA	||-|||---|||||||||||PAM	6330	Intergenic	Gm47461	ENSMUSG00000112540
9	49682453	49682475	#ERROR!	4	CACAGAGAGAGACAAGAGGG	AAA	||-|||---|||||||||||PAM	27503	Intronic	Ncam1	ENSMUSG00000039542
6	85058975	85058997	-	4	AAGAGGCTAAGCCAAGAGGG	AAA	-|-||-|||||-||||||||PAM	5274	Intergenic	Npm3-ps1	ENSMUSG00000081669
10	64409524	64409546	#ERROR!	4	CATACTCACAGACAAGAGGG	CAC	||||--|--|||||||||||PAM	12193	Intronic	Ctnna3	ENSMUSG00000060843
1	51606832	51606854	#ERROR!	4	CTTAAAGTAAAACAAGAGGG	TAA	|-||-|-|||-|||||||||PAM	14665	Intronic	Gm17767	ENSMUSG00000099413
17	11258766	11258788	-	4	CATTAACAATGACAAGAGGG	AGA	|||--||-|-||||||||||PAM	27224	Intronic	Prkn	ENSMUSG00000023826
6	76568228	76568250	-	4	GCCAGACTAAGATAAGAGGG	CAT	---|||||||||-|||||||PAM	41391	Intergenic	AC131340.1	ENSMUSG00000119319
16	96030641	96030663	-	4	CAGTGACTGTGACAAGAGGG	GAC	||--||||--||||||||||PAM	506	Intergenic	Sh3bgr	ENSMUSG00000040666
1	92837567	92837589	-	4	CAGAGGCAAGGACAAGAGGG	AGG	||-||-|-|-||||||||||PAM	0	Exonic	5033417F24Rik	ENSMUSG00000097251
2	109129000	109129022	-	4	CAAGTACTAAGGCAAGAGGG	CAC	||---||||||-||||||||PAM	206	Intronic	Kif18a	ENSMUSG00000027115
1	106843292	106843314	#ERROR!	4	CACAAATTAAAACAAGAGGG	AGT	||-|-|-|||-|||||||||PAM	18865	Intergenic	Serpinb12	ENSMUSG00000059956
2	142180880	142180902	-	3	CATGTACTAAGATAAGAGGG	TAG	|||--|||||||-|||||||PAM	20453	Intronic	Macrod2	ENSMUSG00000068205
3	103018900	103018922	-	4	GATACACAAATACAAGAGGG	GGA	-|||-||-||-|||||||||PAM	8846	Intronic	Dennd2c	ENSMUSG00000007379
1	135729847	135729869	-	4	TAGAGATTAAGCCAAGAGGG	GAA	-|-|||-||||-||||||||PAM	463	Intronic	Tnni1	ENSMUSG00000026418
3	98158113	98158135	#ERROR!	4	CATAAAGAGAGACAAGAGGG	CAA	||||-|---|||||||||||PAM	1710	Intergenic	Gm42821	ENSMUSG00000104842
2	19443616	19443638	#ERROR!	4	CACACACTCTGACAAGAGGG	AAA	||-|-|||--||||||||||PAM	2681	Intergenic	Ptf1aos	ENSMUSG00000085388
10	84331355	84331377	-	4	GATATTCTAAGGCAAGAGGG	TAA	-|||--|||||-||||||||PAM	1258	Intronic	4930463O16Rik	ENSMUSG00000020033
12	42690679	42690701	#ERROR!	4	AAGTGACTAAGATAAGAGGG	AAG	-|--||||||||-|||||||PAM	NA	Intergenic	NA	NA
1	104698084	104698106	-	4	CAAGGGCTAAGCCAAGAGGG	TAG	||--|-|||||-||||||||PAM	1461	Intronic	Cdh20	ENSMUSG00000050840
8	124719534	124719556	-	4	CAGAGCATAACACAAGAGGG	AGC	||-||--|||-|||||||||PAM	3501	Intronic	Taf5l	ENSMUSG00000038697
16	70104592	70104614	-	4	CAGAGGATAATACAAGAGGG	AAC	||-||--|||-|||||||||PAM	6223	Intergenic	Gbe1	ENSMUSG00000022707
11	88549855	88549877	#ERROR!	4	CAAAGTATAATACAAGAGGG	AGT	||-||--|||-|||||||||PAM	26903	Intronic	Msi2	ENSMUSG00000069769
2	91571990	91572012	#ERROR!	4	CAGAGAACAGGACAAGAGGG	AAT	||-|||--|-||||||||||PAM	11266	Intronic	Ambra1	ENSMUSG00000040506
10	28261706	28261728	-	4	TGTAGACGAAGTCAAGAGGG	AAA	--|||||-|||-||||||||PAM	1986	Intronic	Ptprk	ENSMUSG00000019889
7	58607022	58607044	#ERROR!	4	TGTAGACAAAGTCAAGAGGG	AAA	--|||||-|||-||||||||PAM	5098	Intergenic	Gm9373	ENSMUSG00000108909
X	36834780	36834802	#ERROR!	4	CACACACAAACACAAGAGGG	CAT	||-|-||-||-|||||||||PAM	1800	Intergenic	Rhox4g	ENSMUSG00000079628
7	143185976	143185998	#ERROR!	4	CAAACACGAACACAAGAGGG	TGT	||-|-||-||-|||||||||PAM	2545	Intronic	Tnfrsf22	ENSMUSG00000010751
11	32599041	32599063	-	4	CAAAAACAAAAACAAGAGGG	GGG	||-|-||-||-|||||||||PAM	3685	Intronic	Fbxw11	ENSMUSG00000020271
X	70548728	70548750	#ERROR!	4	CAAAAACAAAAACAAGAGGG	GAT	||-|-||-||-|||||||||PAM	6446	Intergenic	Gm8421	ENSMUSG00000084114
1	73540724	73540746	#ERROR!	4	CACACACAAACACAAGAGGG	AGT	||-|-||-||-|||||||||PAM	10459	Intergenic	Gm9553	ENSMUSG00000100044
3	52555216	52555238	-	4	CATAGGTCCAGACAAGAGGG	AGT	|||||----|||||||||||PAM	33959	Intergenic	Gm10293	ENSMUSG00000070490
9	80800310	80800332	-	4	CATTGTTTAAAACAAGAGGG	CAT	|||-|--|||-|||||||||PAM	7755	Intergenic	Gm27225	ENSMUSG00000098935
15	76294067	76294089	#ERROR!	4	CGTTGACTCACACAAGAGGG	CGT	|-|-||||-|-|||||||||PAM	286	Intronic	Mroh1	ENSMUSG00000022558
16	59658715	59658737	#ERROR!	4	TATATATTAAGGCAAGAGGG	AAA	-|||-|-||||-||||||||PAM	868	Intronic	Epha6	ENSMUSG00000055540
4	23523822	23523844	#ERROR!	4	CATGAACGAACACAAGAGGG	CAG	|||--||-||-|||||||||PAM	5382	Intergenic	Gm11889	ENSMUSG00000082876
5	93803962	93803984	#ERROR!	4	CATGAACGAACACAAGAGGG	CAG	|||--||-||-|||||||||PAM	9275	Intronic	Pramel34	ENSMUSG00000070686
JH584299.1	297348	297370	-	4	CATGAACGAACACAAGAGGG	CAG	|||--||-||-|||||||||PAM	17471	Intergenic	AC126035.1	ENSMUSG00000094791
3	114984770	114984792	-	4	CATGAACGAACACAAGAGGG	CAG	|||--||-||-|||||||||PAM	19072	Intergenic	Gm18429	ENSMUSG00000106510
2	11940999	11941021	-	4	CATGAACAAACACAAGAGGG	CAG	|||--||-||-|||||||||PAM	25878	Intergenic	Gm34768	ENSMUSG00000103542
5	60684853	60684875	-	4	CATGAACGAACACAAGAGGG	CAG	|||--||-||-|||||||||PAM	26570	Intergenic	Gm23331	ENSMUSG00000088048
11	96862229	96862251	-	4	CCTAGAATTTGACAAGAGGG	GAA	|-||||-|--||||||||||PAM	2738	Intronic	Sp2	ENSMUSG00000018678
4	123872945	123872967	-	4	CAGAGGCGAAAACAAGAGGG	TGG	||-||-|-||-|||||||||PAM	42155	Intergenic	Rragc	ENSMUSG00000028646
15	33906852	33906874	#ERROR!	4	GATGAACTAAGAGAAGAGGG	GGG	-||--|||||||-|||||||PAM	72353	Intergenic	Gm49089	ENSMUSG00000115318
7	42988016	42988038	#ERROR!	4	GATGGACCAAGTCAAGAGGG	AAT	-||-|||-|||-||||||||PAM	5936	Intergenic	Gm44539	ENSMUSG00000108300
11	40364190	40364212	-	4	TAGAGTCTAAGAAAAGAGGG	AAT	-|-||-||||||-|||||||PAM	1333	Intergenic	3110004A20Rik	ENSMUSG00000085588
14	97266087	97266109	#ERROR!	4	GATAGTATAAGTCAAGAGGG	AGC	-||||--||||-||||||||PAM	13928	Intergenic	Gm33525	ENSMUSG00000115229
19	29865019	29865041	#ERROR!	4	CACACAGTAAGCCAAGAGGG	GGA	||-|-|-||||-||||||||PAM	12402	Intergenic	Gm50380	ENSMUSG00000117883
19	44561845	44561867	#ERROR!	4	GGTAGACTCAGGCAAGAGGG	TGT	--||||||-||-||||||||PAM	0	Exonic	Hif1an	ENSMUSG00000036450
2	172315787	172315809	-	4	GTTAGACTCAGCCAAGAGGG	GAC	--||||||-||-||||||||PAM	67	Intronic	Fam209	ENSMUSG00000027505
6	31466346	31466368	#ERROR!	3	CAAAGACAAAGAAAAGAGGG	AAG	||-||||-||||-|||||||PAM	0	Exonic	Mkln1	ENSMUSG00000025609
5	132652228	132652250	-	3	CAAAGACCAAGAGAAGAGGG	AAT	||-||||-||||-|||||||PAM	72756	Intergenic	Gm42626	ENSMUSG00000105809
8	63844862	63844884	-	4	CCTAGAAAAAAACAAGAGGG	TAA	|-||||--||-|||||||||PAM	34725	Intergenic	Spock3	ENSMUSG00000054162
7	58702294	58702316	#ERROR!	4	CTTAGAGAAACACAAGAGGG	AAA	|-||||--||-|||||||||PAM	56571	Intergenic	Gm45189	ENSMUSG00000108838
10	32251758	32251780	-	3	CATAAAATAAGAAAAGAGGG	AGG	||||-|-|||||-|||||||PAM	5470	Intronic	Gm18704	ENSMUSG00000112511
16	97289559	97289581	-	3	CATAGATGAAGGCAAGAGGG	AGG	||||||--|||-||||||||PAM	1666	Intronic	Gm9242	ENSMUSG00000096156
8	86188180	86188202	-	4	CAGAAACTGACACAAGAGGG	CAG	||-|-|||-|-|||||||||PAM	28228	Intergenic	1700051O22Rik	ENSMUSG00000103341
14	95814403	95814425	-	4	CAGGAACTAAGAAAAGAGGG	AGA	||---|||||||-|||||||PAM	NA	Intergenic	NA	NA
19	49997953	49997975	#ERROR!	4	GAGAGACTTAGTCAAGAGGG	CAA	-|-|||||-||-||||||||PAM	20588	Intergenic	Rpl13a-ps1	ENSMUSG00000062083
4	151623176	151623198	#ERROR!	3	CATAGTCTGAGCCAAGAGGG	TAG	|||||-||-||-||||||||PAM	47674	Intronic	Camta1	ENSMUSG00000014592
3	7557576	7557598	-	4	CATATTCCAATACAAGAGGG	AGG	||||--|-||-|||||||||PAM	9362	Intergenic	Gm23592	ENSMUSG00000088484
X	35319516	35319538	#ERROR!	4	TAGAGAATAAGAAAAGAGGG	GAG	-|-|||-|||||-|||||||PAM	3276	Intronic	Dock11	ENSMUSG00000031093
X	155562782	155562804	-	4	GAGAGAATAAGAGAAGAGGG	GAG	-|-|||-|||||-|||||||PAM	8398	Intergenic	Gm15162	ENSMUSG00000084246
7	74532129	74532151	#ERROR!	4	CACAGGTTAAGGCAAGAGGG	AGT	||-||--||||-||||||||PAM	3861	Intergenic	Gm44902	ENSMUSG00000108716
9	86712410	86712432	#ERROR!	4	CAGAGTCTGACACAAGAGGG	AGG	||-||-||-|-|||||||||PAM	1034	Intronic	Snap91	ENSMUSG00000033419
9	118951209	118951231	-	4	CATTGAAAAATACAAGAGGG	CAC	|||-||--||-|||||||||PAM	217	Intronic	Dlec1	ENSMUSG00000038060
13	23888955	23888977	-	4	CATGGAACAAAACAAGAGGG	AAA	|||-||--||-|||||||||PAM	546	Intronic	Hfe	ENSMUSG00000006611
16	32521285	32521307	-	3	CATTCACTAAGACTAGAGGG	GAA	|||--||||||||-||||||PAM	18974	Intergenic	Tnk2	ENSMUSG00000022791
9	101466067	101466089	-	4	CAGATACAAAGCCAAGAGGG	AAG	||-|-||-|||-||||||||PAM	NA	Intergenic	NA	NA
13	92068340	92068362	#ERROR!	4	CACATACAAAGCCAAGAGGG	AAC	||-|-||-|||-||||||||PAM	290	Intronic	Rasgrf2	ENSMUSG00000021708
13	53699246	53699268	-	4	CGAAGAATAAGAGAAGAGGG	GAG	|--|||-|||||-|||||||PAM	11953	Intergenic	Gm34022	ENSMUSG00000113834
3	9715560	9715582	-	2	CATTGACTAAGACAGGAGGG	AAG	|||-||||||||||-|||||PAM	5998	Intergenic	Gm17806	ENSMUSG00000103876
4	140158903	140158925	-	3	CAAAGGCTAAGACCAGAGGG	AGG	||-||-|||||||-||||||PAM	0	Exonic	Gm13021	ENSMUSG00000086437
13	80760478	80760500	-	4	GATGGATTAAGATAAGAGGG	GGG	-||-||-|||||-|||||||PAM	NA	Intergenic	NA	NA
8	8680661	8680683	-	4	CCTGGACTGAGCCAAGAGGG	TAC	|-|-||||-||-||||||||PAM	0	Exonic	E230020D15Rik	ENSMUSG00000108912
X	106825932	106825954	-	4	ACTAGACAAAGAGAAGAGGG	AAA	--|||||-||||-|||||||PAM	403	Intergenic	2610002M06Rik	ENSMUSG00000031242
9	44864183	44864205	#ERROR!	4	CCTAGCCCAAGCCAAGAGGG	AAG	|-|||-|-|||-||||||||PAM	35	Intronic	Ube4a	ENSMUSG00000059890
9	112589320	112589342	#ERROR!	4	CATGGTCTGAAACAAGAGGG	AAG	|||-|-||-|-|||||||||PAM	NA	Intergenic	NA	NA
12	39921120	39921142	#ERROR!	4	ACTAGACTATGTCAAGAGGG	TGG	--|||||||-|-||||||||PAM	3700	Intergenic	Gm4263	ENSMUSG00000113761
2	135937376	135937398	#ERROR!	4	CATACAGGAAAACAAGAGGG	CAG	||||-|--||-|||||||||PAM	1993	Intronic	Pak5	ENSMUSG00000039913
13	112558453	112558475	#ERROR!	4	CAGGGACTGAGGCAAGAGGG	CAG	||--||||-||-||||||||PAM	2281	Intergenic	Gm48876	ENSMUSG00000114869
13	17047470	17047492	-	4	CACAGATTCAAACAAGAGGG	CAG	||-|||-|-|-|||||||||PAM	14867	Intronic	Sugct	ENSMUSG00000055137
11	56783137	56783159	#ERROR!	4	GAGAGACAAAGAAAAGAGGG	AGA	-|-||||-||||-|||||||PAM	NA	Intergenic	NA	NA
5	56074220	56074242	-	4	TAAAGACAAAGAAAAGAGGG	AAG	-|-||||-||||-|||||||PAM	NA	Intergenic	NA	NA
3	14743693	14743715	-	4	GAGAGACAAAGAAAAGAGGG	AGG	-|-||||-||||-|||||||PAM	15631	Intergenic	Car13	ENSMUSG00000027555
12	66878512	66878534	-	4	CACAGGCAAAGGCAAGAGGG	GGC	||-||-|-|||-||||||||PAM	6009	Intronic	Mdga2	ENSMUSG00000034912
3	53199345	53199367	-	4	CAGAGCCAAAGTCAAGAGGG	AGT	||-||-|-|||-||||||||PAM	30245	Intergenic	Lhfp	ENSMUSG00000048332
5	58756919	58756941	-	4	GATATAGTAAGAGAAGAGGG	GGC	-|||-|-|||||-|||||||PAM	NA	Intergenic	NA	NA
5	68684122	68684144	-	4	AATACAGTAAGAAAAGAGGG	AAG	-|||-|-|||||-|||||||PAM	39369	Intergenic	Gm23605	ENSMUSG00000087880
16	87133855	87133877	-	4	CAAGGATTAAGAGAAGAGGG	AAA	||--||-|||||-|||||||PAM	17196	Intergenic	N6amt1	ENSMUSG00000044442
18	19626484	19626506	#ERROR!	4	CATCTACTACTACAAGAGGG	AGA	|||--||||--|||||||||PAM	56329	Intergenic	Gm7720	ENSMUSG00000117407
3	53464960	53464982	-	4	TATAGGCTGAGCCAAGAGGG	AAG	-||||-||-||-||||||||PAM	6079	Intronic	Frem2	ENSMUSG00000037016
2	136073202	136073224	-	4	GATAGTCTCAGCCAAGAGGG	AAT	-||||-||-||-||||||||PAM	36391	Intronic	Pak5	ENSMUSG00000039913
17	45578878	45578900	-	4	CAAACACTGAGGCAAGAGGG	GAA	||-|-|||-||-||||||||PAM	NA	Intergenic	NA	NA
8	62362570	62362592	-	4	CCTAGACATACACAAGAGGG	AGT	|-|||||--|-|||||||||PAM	3502	Intronic	4930512H18Rik	ENSMUSG00000086866
13	97473535	97473557	#ERROR!	3	AAAAGACTAAGACAGGAGGG	TGA	-|-|||||||||||-|||||PAM	39185	Intergenic	Gm33447	ENSMUSG00000114425
X	156326989	156327011	#ERROR!	3	CATATACTTAGAAAAGAGGG	GGA	||||-|||-|||-|||||||PAM	2431	Intronic	Gm6568	ENSMUSG00000082002
7	16459299	16459321	#ERROR!	3	CATAGACCCAGCCAAGAGGG	AGG	|||||||--||-||||||||PAM	0	Exonic	Ceacam9	ENSMUSG00000007209
17	27284984	27285006	-	4	AGTAGGCTAAGACCAGAGGG	AGG	--|||-|||||||-||||||PAM	7066	Intronic	Itpr3	ENSMUSG00000042644
14	65565603	65565625	-	4	TCTAGACTTAGAAAAGAGGG	GAA	--||||||-|||-|||||||PAM	1723	Intronic	Gm48433	ENSMUSG00000114209
19	45306338	45306360	-	4	CAGAGAGGAAGGCAAGAGGG	AGG	||-|||--|||-||||||||PAM	0	Exonic	Gm29594	ENSMUSG00000102057
15	76596548	76596570	-	4	CACAGAGGAAGGCAAGAGGG	AGG	||-|||--|||-||||||||PAM	497	Intronic	Lrrc14	ENSMUSG00000033728
9	53020912	53020934	#ERROR!	4	CACAGAGAAAGTCAAGAGGG	CAG	||-|||--|||-||||||||PAM	7519	Intronic	Ddx10	ENSMUSG00000053289
3	125983637	125983659	#ERROR!	3	CCTAGACCAAGACTAGAGGG	TAC	|-|||||-|||||-||||||PAM	36317	Intergenic	Gm42827	ENSMUSG00000106503
6	52701885	52701907	-	4	CACAGACAGACACAAGAGGG	AGA	||-||||--|-|||||||||PAM	1970	Intronic	Gm43967	ENSMUSG00000108036
4	94059218	94059240	#ERROR!	4	CAGAGACAGATACAAGAGGG	AGA	||-||||--|-|||||||||PAM	15937	Intronic	Gm12648	ENSMUSG00000085931
9	32589294	32589316	-	3	CAAAGACTAGGATAAGAGGG	AGA	||-||||||-||-|||||||PAM	13279	Intronic	Ets1	ENSMUSG00000032035
6	78914633	78914655	-	4	CTTAGATTACTACAAGAGGG	GGA	|-||||-||--|||||||||PAM	24726	Intergenic	Gm29005	ENSMUSG00000101720
6	131363202	131363224	#ERROR!	4	GATACACAAAGAAAAGAGGG	GAA	-|||-||-||||-|||||||PAM	1673	Intronic	Ybx3	ENSMUSG00000030189
X	131667978	131668000	-	4	TAAAGACTCAGAGAAGAGGG	AGC	-|-|||||-|||-|||||||PAM	NA	Intergenic	NA	NA
4	10068689	10068711	-	4	TAGAGACTGAGAAAAGAGGG	GAT	-|-|||||-|||-|||||||PAM	NA	Intergenic	NA	NA
7	98287198	98287220	-	4	TACAGACTCAGATAAGAGGG	TGC	-|-|||||-|||-|||||||PAM	471	Intronic	Emsy	ENSMUSG00000035401
4	21323313	21323335	-	4	AAGAGACTGAGAGAAGAGGG	AGG	-|-|||||-|||-|||||||PAM	5181	Intergenic	Gm25977	ENSMUSG00000089322
1	94151406	94151428	#ERROR!	4	AAGAGACTGAGAGAAGAGGG	AAG	-|-|||||-|||-|||||||PAM	18422	Intergenic	Gm7891	ENSMUSG00000100990
1	137607036	137607058	#ERROR!	4	CACTGACAAAGATAAGAGGG	AAG	||--|||-||||-|||||||PAM	54998	Intergenic	Gm22727	ENSMUSG00000088715
X	7970251	7970273	#ERROR!	4	CATTAAATAAGAAAAGAGGG	GGT	|||--|-|||||-|||||||PAM	1260	Intronic	Psmb7-ps2	ENSMUSG00000081042
9	58286394	58286416	#ERROR!	3	CATAGGCTGAGATAAGAGGG	AGG	|||||-||-|||-|||||||PAM	4928	Intergenic	1700072B07Rik	ENSMUSG00000100487
2	178027128	178027150	-	4	CATGGAAGAAGTCAAGAGGG	CAA	|||-||--|||-||||||||PAM	1721	Intronic	Sycp2	ENSMUSG00000060445
11	66277877	66277899	#ERROR!	4	CATTGATGAAGGCAAGAGGG	AGA	|||-||--|||-||||||||PAM	11797	Intronic	Shisa6	ENSMUSG00000053930
6	3742859	3742881	-	3	CATACAATAAGACCAGAGGG	TGT	||||-|-||||||-||||||PAM	10071	Intronic	Calcr	ENSMUSG00000023964
16	19491700	19491722	-	4	CGTACACCAAGAAAAGAGGG	GAA	|-||-||-||||-|||||||PAM	419	Intronic	Lamp3	ENSMUSG00000041247
7	67664520	67664542	-	4	CAAAGGTTAAGAAAAGAGGG	GGG	||-||--|||||-|||||||PAM	10417	Intronic	Igf1r	ENSMUSG00000005533
5	18436805	18436827	-	4	CAAAGTATAAGAAAAGAGGG	AGA	||-||--|||||-|||||||PAM	33306	Intergenic	Gnai1	ENSMUSG00000057614
15	59071487	59071509	#ERROR!	3	AATAAACTAAGACATGAGGG	GAG	-|||-|||||||||-|||||PAM	11248	Intergenic	Rpl7-ps8	ENSMUSG00000025922
6	20842375	20842397	-	4	TATTGACTCAGAGAAGAGGG	AAT	-||-||||-|||-|||||||PAM	NA	Intergenic	NA	NA
17	3440991	3441013	-	4	CATGGGCTGAGCCAAGAGGG	AAC	|||-|-||-||-||||||||PAM	6469	Intronic	Tiam2	ENSMUSG00000023800
3	105997757	105997779	#ERROR!	4	CATAGTATTATACAAGAGGG	GGC	|||||--|-|-|||||||||PAM	571	Intergenic	Gm4248	ENSMUSG00000105051
12	79839440	79839462	-	4	CATAGGTTGAAACAAGAGGG	AAA	|||||--|-|-|||||||||PAM	10502	Intronic	Rad51b	ENSMUSG00000059060
19	44189388	44189410	#ERROR!	3	CACTGACTAAGACAGGAGGG	AAG	||--||||||||||-|||||PAM	2298	Intergenic	Scd3	ENSMUSG00000025202
17	53946587	53946609	-	4	CAGAAACAAAGAAAAGAGGG	TGG	||-|-||-||||-|||||||PAM	1016	Intronic	Kat2b	ENSMUSG00000000708
6	95611458	95611480	#ERROR!	4	CACACACAAAGAAAAGAGGG	AGA	||-|-||-||||-|||||||PAM	9433	Intronic	Suclg2	ENSMUSG00000061838
15	15749640	15749662	#ERROR!	4	CATAGATCTGGACAAGAGGG	GAA	||||||----||||||||||PAM	30418	Intergenic	4930557F08Rik	ENSMUSG00000115266
5	6839214	6839236	-	4	CATTGAGTAGAACAAGAGGG	TAC	|||-||-||--|||||||||PAM	10650	Intronic	Zfp804b	ENSMUSG00000092094
4	76398820	76398842	#ERROR!	4	GAAAGAATAAGACTAGAGGG	AAC	-|-|||-||||||-||||||PAM	8640	Intronic	Gm42303	ENSMUSG00000110373
14	102815270	102815292	#ERROR!	4	CATACACACACACAAGAGGG	GAA	||||-||--|-|||||||||PAM	NA	Intergenic	NA	NA
18	27966767	27966789	-	4	CATACACACACACAAGAGGG	CAG	||||-||--|-|||||||||PAM	6029	Intergenic	Gm33674	ENSMUSG00000117467
8	55409371	55409393	-	4	TATATACTTAGAGAAGAGGG	CAA	-|||-|||-|||-|||||||PAM	1021	Intronic	Gpm6a	ENSMUSG00000031517
2	49905184	49905206	-	4	CATCAACAAAGAGAAGAGGG	AGG	|||--||-||||-|||||||PAM	51235	Intergenic	Lypd6	ENSMUSG00000050447
4	152588298	152588320	-	4	CAGCGACTCAGAAAAGAGGG	CAA	||--||||-|||-|||||||PAM	578	Intronic	Nphp4	ENSMUSG00000039577
3	75356427	75356449	#ERROR!	4	CATACAATATAACAAGAGGG	AGA	||||-|-||--|||||||||PAM	751	Intronic	Wdr49	ENSMUSG00000104301
18	8628977	8628999	#ERROR!	4	CATATAATACTACAAGAGGG	GAA	||||-|-||--|||||||||PAM	50052	Intergenic	Gm35232	ENSMUSG00000117424
6	119689015	119689037	#ERROR!	4	CAAAGTCAAAGAGAAGAGGG	CGG	||-||-|-||||-|||||||PAM	1604	Intronic	Erc1	ENSMUSG00000030172
18	42725754	42725776	-	4	CAGAGGCAAAGAGAAGAGGG	GGA	||-||-|-||||-|||||||PAM	3029	Intronic	Gm50214	ENSMUSG00000117719
8	50544744	50544766	-	4	GGGAGACTAAGACATGAGGG	AAC	---|||||||||||-|||||PAM	26014	Intergenic	Gm45341	ENSMUSG00000109838
16	67165648	67165670	#ERROR!	4	GATAGAAAAAGAAAAGAGGG	GAG	-|||||--||||-|||||||PAM	NA	Intronic	NA	NA
10	26384326	26384348	-	4	AATAGAAGAAGAAAAGAGGG	GAT	-|||||--||||-|||||||PAM	9583	Intergenic	Gm30034	ENSMUSG00000112797
3	24587496	24587518	-	4	AATAGAGGAAGAGAAGAGGG	GAG	-|||||--||||-|||||||PAM	17856	Intronic	Naaladl2	ENSMUSG00000102758
8	95266256	95266278	#ERROR!	4	CATAGCCAGAAACAAGAGGG	TGG	|||||-|--|-|||||||||PAM	6435	Intronic	Cpne2	ENSMUSG00000034361
9	117266654	117266676	-	4	CATAGCCGGATACAAGAGGG	AAG	|||||-|--|-|||||||||PAM	33244	Intronic	Gm20396	ENSMUSG00000092504
13	41070630	41070652	-	4	CTCAGACTATGAGAAGAGGG	AAC	|--||||||-||-|||||||PAM	239	Intronic	Gm31683	ENSMUSG00000114662
17	7157738	7157760	-	4	CAAATACTGAGATAAGAGGG	TAA	||-|-|||-|||-|||||||PAM	4868	Intergenic	Mir692-1	ENSMUSG00000076218
16	38215214	38215236	-	4	CACAGACACAGGCAAGAGGG	CAG	||-||||--||-||||||||PAM	1243	Intergenic	Pla1a	ENSMUSG00000002847
7	138161565	138161587	#ERROR!	4	CAAAGACCCAGGCAAGAGGG	TGG	||-||||--||-||||||||PAM	3359	Intronic	4930543N07Rik	ENSMUSG00000110037
9	68149207	68149229	-	4	AATATAATAAGACTAGAGGG	AAT	-|||-|-||||||-||||||PAM	6525	Intergenic	Gm28195	ENSMUSG00000101345
11	20992370	20992392	-	4	CATAGCATACCACAAGAGGG	GAG	|||||--||--|||||||||PAM	48899	Intergenic	Peli1	ENSMUSG00000020134
8	89586927	89586949	-	4	CCTAGCCTTAGATAAGAGGG	AAA	|-|||-||-|||-|||||||PAM	647	Intergenic	Gm45504	ENSMUSG00000109778
10	41955004	41955026	#ERROR!	4	CCAAGACCAAGACCAGAGGG	CAG	|--||||-|||||-||||||PAM	23702	Intergenic	Tdg-ps2	ENSMUSG00000085666
5	46382410	46382432	-	4	CAGAGAGGAAGAAAAGAGGG	AAT	||-|||--||||-|||||||PAM	NA	Intergenic	NA	NA
3	88331765	88331787	-	4	CAGAGAGAAAGAAAAGAGGG	TGC	||-|||--||||-|||||||PAM	248	Intronic	Slc25a44	ENSMUSG00000050144
11	84915820	84915842	#ERROR!	4	CACAGAGAAAGAGAAGAGGG	CAT	||-|||--||||-|||||||PAM	503	Intronic	Usp32	ENSMUSG00000000804
1	105475127	105475149	#ERROR!	4	CAGAGAGAAAGAGAAGAGGG	AGG	||-|||--||||-|||||||PAM	686	Intronic	Pign	ENSMUSG00000056536
2	125543168	125543190	-	4	CAGAGAGAAAGAGAAGAGGG	AGG	||-|||--||||-|||||||PAM	6352	Intronic	Shc4	ENSMUSG00000035109
10	41077665	41077687	#ERROR!	4	CAGAGAGGAAGAGAAGAGGG	GAG	||-|||--||||-|||||||PAM	12970	Intronic	Fig4	ENSMUSG00000038417
9	105480198	105480220	-	4	CAAAGAAGAAGAGAAGAGGG	AAC	||-|||--||||-|||||||PAM	39957	Intergenic	Pik3r4	ENSMUSG00000032571
13	5817664	5817686	#ERROR!	4	CAAAGAGAAAGAAAAGAGGG	GAG	||-|||--||||-|||||||PAM	42051	Intergenic	AC133498.1	ENSMUSG00000119900
5	102323934	102323956	#ERROR!	4	CAAAGATTAGGTCAAGAGGG	GGC	||-|||-||-|-||||||||PAM	11709	Intergenic	Gm42933	ENSMUSG00000106189
1	170468614	170468636	#ERROR!	4	CATATTCAAAGAGAAGAGGG	AGG	||||--|-||||-|||||||PAM	3465	Intergenic	Olfml2b	ENSMUSG00000038463
5	151352016	151352038	#ERROR!	3	CATAGATTAGGATAAGAGGG	GGA	||||||-||-||-|||||||PAM	341	Intronic	D730045B01Rik	ENSMUSG00000054622
5	105071833	105071855	#ERROR!	4	CAGAGACTGCTACAAGAGGG	TAT	||-|||||---|||||||||PAM	11068	Intergenic	Abcg3	ENSMUSG00000029299
X	100335154	100335176	-	4	CAGAGTCTGAGAGAAGAGGG	AGA	||-||-||-|||-|||||||PAM	192	Intronic	Med12	ENSMUSG00000079487
15	103289174	103289196	-	4	CAAAGGCTGAGATAAGAGGG	AGG	||-||-||-|||-|||||||PAM	2340	Intergenic	Gm37322	ENSMUSG00000104327
19	58050528	58050550	#ERROR!	4	CAGAGGCTTAGATAAGAGGG	CAG	||-||-||-|||-|||||||PAM	10860	Intronic	Mir5623	ENSMUSG00000093757
8	24022811	24022833	-	4	CAAAGGCTCAGATAAGAGGG	TGT	||-||-||-|||-|||||||PAM	83163	Intergenic	Sfrp1	ENSMUSG00000031548
15	68439240	68439262	-	4	TATAGAATGAGAGAAGAGGG	TAA	-|||||-|-|||-|||||||PAM	43997	Intergenic	Gm49414	ENSMUSG00000116367
2	137596963	137596985	#ERROR!	4	AATAGAGTGAGAGAAGAGGG	AGT	-|||||-|-|||-|||||||PAM	62066	Intronic	Gm14064	ENSMUSG00000085640
12	73280961	73280983	#ERROR!	4	CCCTGACTAAGACAGGAGGG	TAT	|---||||||||||-|||||PAM	639	Intronic	Mnat1	ENSMUSG00000021103
18	34588620	34588642	#ERROR!	4	CCCTGACTAAGACAGGAGGG	CAA	|---||||||||||-|||||PAM	784	Intronic	Fam13b	ENSMUSG00000036501
X	15808037	15808059	#ERROR!	4	CCCTGACTAAGACAGGAGGG	AAA	|---||||||||||-|||||PAM	2549	Intergenic	Drr1	ENSMUSG00000086048
16	17794944	17794966	-	4	CCCTGACTAAGACAGGAGGG	TAT	|---||||||||||-|||||PAM	3326	Intergenic	Vpreb2	ENSMUSG00000059280
5	33944554	33944576	#ERROR!	4	CCCTGACTAAGACAGGAGGG	AAG	|---||||||||||-|||||PAM	4393	Intergenic	Letm1	ENSMUSG00000005299
1	15984009	15984031	-	4	CCCTGACTAAGACAGGAGGG	CAG	|---||||||||||-|||||PAM	21063	Intergenic	Sbspon	ENSMUSG00000032719
7	55134482	55134504	#ERROR!	4	CCCTGACTAAGACAGGAGGG	GAA	|---||||||||||-|||||PAM	22120	Intergenic	Gm9367	ENSMUSG00000108744
7	92183009	92183031	-	4	CCCTGACTAAGACAGGAGGG	GGT	|---||||||||||-|||||PAM	27326	Intergenic	Ccdc90b	ENSMUSG00000030613
1	89143715	89143737	#ERROR!	4	CCCTGACTAAGACAGGAGGG	GAC	|---||||||||||-|||||PAM	40167	Intergenic	Gm5259	ENSMUSG00000102083
15	47950147	47950169	#ERROR!	4	CATGGATCAAGAGAAGAGGG	TGT	|||-||--||||-|||||||PAM	64788	Intronic	Csmd3	ENSMUSG00000022311
6	84384499	84384521	-	4	CAGTGACTATGAGAAGAGGG	AGA	||--|||||-||-|||||||PAM	5403	Intergenic	Gm10445	ENSMUSG00000107797
3	145669912	145669934	#ERROR!	4	CCTAGTCTAAATCAAGAGGG	AAG	|-|||-||||--||||||||PAM	19328	Intergenic	2410004B18Rik	ENSMUSG00000036873
15	17025788	17025810	#ERROR!	3	TATAGACTAAGTAAAGAGGG	CAT	-||||||||||--|||||||PAM	209	Intronic	Gm49128	ENSMUSG00000115182
2	125451206	125451228	-	4	AAGAAACTAAGACAGGAGGG	TGG	-|-|-|||||||||-|||||PAM	1700	Intronic	Cep152	ENSMUSG00000068394
16	11393974	11393996	#ERROR!	4	TAGAAACTAAGACAGGAGGG	AAG	-|-|-|||||||||-|||||PAM	4305	Intronic	Snx29	ENSMUSG00000071669
1	130243221	130243243	#ERROR!	4	AATAAACCAAGACTAGAGGG	AGG	-|||-||-|||||-||||||PAM	34226	Intergenic	Gm16081	ENSMUSG00000086633
19	14835338	14835360	#ERROR!	4	CATTGGCTGAGAAAAGAGGG	GGG	|||-|-||-|||-|||||||PAM	NA	Intergenic	NA	NA
10	14664935	14664957	-	4	TACAGACTGAGACCAGAGGG	AGA	-|-|||||-||||-||||||PAM	14672	Intergenic	Gm47698	ENSMUSG00000112113
3	132367627	132367649	#ERROR!	4	TAGAGACTAATAGAAGAGGG	GAG	-|-|||||||-|-|||||||PAM	1125	Intronic	Aimp1	ENSMUSG00000028029
2	137993339	137993361	-	4	CCCAAACTAAGACAGGAGGG	TAC	|--|-|||||||||-|||||PAM	NA	Intergenic	NA	NA
9	42025304	42025326	#ERROR!	4	AATAGCCTAGGAGAAGAGGG	GAT	-||||-|||-||-|||||||PAM	7464	Intronic	Sorl1	ENSMUSG00000049313
3	93403961	93403983	-	4	CAGAGAATGAGAGAAGAGGG	AGA	||-|||-|-|||-|||||||PAM	3139	Intergenic	Gm36953	ENSMUSG00000104135
15	80511522	80511544	-	4	CACAGAGTCAGAGAAGAGGG	TGA	||-|||-|-|||-|||||||PAM	3273	Intronic	Grap2	ENSMUSG00000042351
13	68076709	68076731	-	4	CAAAGAATTAGAAAAGAGGG	CAC	||-|||-|-|||-|||||||PAM	21139	Intergenic	Gm7969	ENSMUSG00000113095
X	108464559	108464581	-	4	CAAAGAATGAGAAAAGAGGG	AAA	||-|||-|-|||-|||||||PAM	28788	Intergenic	Gm4784	ENSMUSG00000082189
16	71955823	71955845	#ERROR!	4	CAGAGAGTCAGAGAAGAGGG	CAG	||-|||-|-|||-|||||||PAM	67426	Intergenic	8030451O07Rik	ENSMUSG00000116769
16	32321863	32321885	-	4	GATGGACTGAGACCAGAGGG	AGG	-||-||||-||||-||||||PAM	2078	Intronic	Zdhhc19	ENSMUSG00000052363
6	118259679	118259701	-	4	CAGAAACAAAGACGAGAGGG	AGG	||-|-||-|||||-||||||PAM	17428	Intergenic	Gm30498	ENSMUSG00000107933
19	34998631	34998653	-	4	GATAGACCCAGATAAGAGGG	GAG	-||||||--|||-|||||||PAM	30709	Intergenic	Gm5248	ENSMUSG00000101966
7	58902901	58902923	-	4	CGTAGATTAACTCAAGAGGG	AAC	|-||||-|||--||||||||PAM	0	Exonic	9330162G02Rik	ENSMUSG00000109536
9	40423391	40423413	#ERROR!	4	CTTAGAATAATTCAAGAGGG	TAG	|-||||-|||--||||||||PAM	18903	Intronic	Gramd1b	ENSMUSG00000040111
3	50883173	50883195	#ERROR!	4	CCTGCACTAAGACATGAGGG	AAG	|-|--|||||||||-|||||PAM	1762	Intergenic	Gm37209	ENSMUSG00000103652
7	91390319	91390341	#ERROR!	4	CCTTAACTAAGACATGAGGG	GAG	|-|--|||||||||-|||||PAM	7967	Intronic	Dlg2	ENSMUSG00000052572
12	116337681	116337703	-	3	CAGAGACAAAGACAGGAGGG	AAC	||-||||-||||||-|||||PAM	970	Intronic	Esyt2	ENSMUSG00000021171
X	74133277	74133299	#ERROR!	4	CATTTACTATGAGAAGAGGG	AAT	|||--||||-||-|||||||PAM	4213	Intergenic	Gab3	ENSMUSG00000032750
3	23270285	23270307	-	4	CATAGAAGATCACAAGAGGG	GAA	||||||--|--|||||||||PAM	NA	Intergenic	NA	NA
7	80255605	80255627	#ERROR!	4	CATTGAATTAGAGAAGAGGG	CGG	|||-||-|-|||-|||||||PAM	24	Intronic	Crtc3	ENSMUSG00000030527
3	50589787	50589809	-	4	CTGAGCCTAAGACAGGAGGG	CAG	|--||-||||||||-|||||PAM	6927	Intergenic	Gm37199	ENSMUSG00000104068
16	35982806	35982828	-	4	CATAGGGGAAGAGAAGAGGG	CAG	|||||---||||-|||||||PAM	323	Intergenic	CT573031.1	ENSMUSG00000119096
16	36223806	36223828	#ERROR!	4	CATAGGGGAAGAGAAGAGGG	CAG	|||||---||||-|||||||PAM	526	Intergenic	Stfa2	ENSMUSG00000022902
16	60604434	60604456	#ERROR!	4	CTTTGACTAAAAGAAGAGGG	AAT	|-|-||||||-|-|||||||PAM	NA	Intergenic	NA	NA
6	142908567	142908589	#ERROR!	3	CTGAGACTAAGACAAAAGGG	GGG	|--||||||||||||-||||PAM	507	Intronic	St8sia1	ENSMUSG00000030283
11	7681913	7681935	-	4	CAAAGAGTAACCCAAGAGGG	CAG	||-|||-|||--||||||||PAM	NA	Intergenic	NA	NA
1	42137450	42137472	#ERROR!	4	CAGCTACTAAGACAGGAGGG	TGG	||---|||||||||-|||||PAM	4977	Intergenic	Gm5267	ENSMUSG00000100178
5	92594416	92594438	#ERROR!	3	CATAGAATAACAAAAGAGGG	CGT	||||||-|||-|-|||||||PAM	95	Intronic	Scarb2	ENSMUSG00000029426
7	3498286	3498308	-	4	CACAGACAGAGAGAAGAGGG	AGG	||-||||--|||-|||||||PAM	1565	Intergenic	Gm35037	ENSMUSG00000107985
2	46504282	46504304	-	4	CAGAGACAGAGAGAAGAGGG	GAA	||-||||--|||-|||||||PAM	7187	Intergenic	Gm25264	ENSMUSG00000089144
11	31329363	31329385	-	4	CAGAGACACAGAGAAGAGGG	TAA	||-||||--|||-|||||||PAM	9289	Intergenic	Stc2	ENSMUSG00000020303
16	69710851	69710873	#ERROR!	4	CAGAGACAGAGAGAAGAGGG	AGA	||-||||--|||-|||||||PAM	50219	Intergenic	Speer2	ENSMUSG00000063163
18	86786832	86786854	-	4	CGTAAACTGAGACTAGAGGG	AAG	|-||-|||-||||-||||||PAM	11022	Intergenic	Gm46615	ENSMUSG00000118328
19	48613849	48613871	-	4	CAGTGACTAATAAAAGAGGG	GGC	||--||||||-|-|||||||PAM	20351	Intronic	Sorcs3	ENSMUSG00000063434
13	98716754	98716776	-	4	GATAGGCTCAGACCAGAGGG	TGG	-||||-||-||||-||||||PAM	22215	Intergenic	Gm48049	ENSMUSG00000114912
16	11874239	11874261	-	4	TATAGGCTTAGACCAGAGGG	GAG	-||||-||-||||-||||||PAM	26211	Intronic	Shisa9	ENSMUSG00000022494
6	66867955	66867977	#ERROR!	3	CACTGACTAAGACAAAAGGG	GGG	||--|||||||||||-||||PAM	3659	Intergenic	4930597O21Rik	ENSMUSG00000053442
11	65913810	65913832	#ERROR!	4	CAGAAACTAAAAGAAGAGGG	AAC	||-|-|||||-|-|||||||PAM	2130	Intronic	Dnah9	ENSMUSG00000056752
8	13141546	13141568	-	4	CAGAGACCAATTCAAGAGGG	AGC	||-||||-||--||||||||PAM	786	Intronic	Pcid2	ENSMUSG00000038542
18	87732970	87732992	#ERROR!	4	CAGAGACAAAATCAAGAGGG	TGT	||-||||-||--||||||||PAM	41418	Intergenic	Gm5096	ENSMUSG00000069324
19	27085878	27085900	-	4	AATAGACCATGAAAAGAGGG	GGG	-||||||-|-||-|||||||PAM	5781	Intronic	Gm35438	ENSMUSG00000118209
10	8662955	8662977	-	4	CCTAGTCTGAGACGAGAGGG	AGG	|-|||-||-||||-||||||PAM	757	Intronic	Sash1	ENSMUSG00000015305
2	88522990	88523012	#ERROR!	4	CATAGCTTGAGAGAAGAGGG	AGA	|||||--|-|||-|||||||PAM	3459	Intergenic	Olfr1195	ENSMUSG00000075121
9	43674516	43674538	-	4	CAGAGAGGAAGACGAGAGGG	GAC	||-|||--|||||-||||||PAM	17119	Intronic	Gm30015	ENSMUSG00000111334
14	47566027	47566049	#ERROR!	4	AAGAGACTAAGGGAAGAGGG	CAG	-|-||||||||--|||||||PAM	5366	Intergenic	Mapk1ip1l	ENSMUSG00000021840
7	127888138	127888160	-	4	GAGAGACAAAGACAGGAGGG	AGA	-|-||||-||||||-|||||PAM	261	Intronic	Rusf1	ENSMUSG00000030780
17	90938841	90938863	#ERROR!	4	GAGAGACAAAGACAGGAGGG	TAA	-|-||||-||||||-|||||PAM	1145	Intronic	Nrxn1	ENSMUSG00000024109
X	47022409	47022431	-	4	CATACACACAGATAAGAGGG	AGG	||||-||--|||-|||||||PAM	57	Intronic	Ocrl	ENSMUSG00000001173
12	72716740	72716762	-	3	CAAACACTAAGACAAAAGGG	AAG	||-|-||||||||||-||||PAM	5057	Intergenic	Dhrs7	ENSMUSG00000021094
1	36930397	36930419	-	4	TATAAACTAGGACTAGAGGG	AAC	-|||-||||-|||-||||||PAM	1991	Intronic	Tmem131	ENSMUSG00000026116
11	116636048	116636070	-	4	CAAAGTCTAACAGAAGAGGG	CAA	||-||-||||-|-|||||||PAM	2522	Intronic	Gm11735	ENSMUSG00000078586
13	109949559	109949581	-	4	CAGAGGCTAATAAAAGAGGG	AAG	||-||-||||-|-|||||||PAM	39584	Intronic	Pde4d	ENSMUSG00000021699
17	68553728	68553750	-	4	CATAGACAGTAACAAGAGGG	CAG	|||||||----|||||||||PAM	27042	Intergenic	L3mbtl4	ENSMUSG00000041565
9	21476997	21477019	-	4	CATACACAAAAGCAAGAGGG	AGG	||||-||-||--||||||||PAM	3732	Intronic	Carm1	ENSMUSG00000032185
18	58689263	58689285	-	4	CTTAGATTAAAAAAAGAGGG	GGG	|-||||-|||-|-|||||||PAM	44	Intergenic	Slc27a6	ENSMUSG00000024600
11	50561636	50561658	#ERROR!	4	AGTAGACTCAGACACGAGGG	GAC	--||||||-|||||-|||||PAM	2659	Intronic	Adamts2	ENSMUSG00000036545
2	128704785	128704807	-	4	CAGTGACTAAGTTAAGAGGG	CGC	||--|||||||--|||||||PAM	94	Intergenic	Fbln7	ENSMUSG00000027386
15	102937128	102937150	-	4	CAAGGACTAAGCAAAGAGGG	AAT	||--|||||||--|||||||PAM	5243	Intronic	Hoxc4	ENSMUSG00000075394
Y	7356360	7356382	-	4	CACAGATTAATATAAGAGGG	GAG	||-|||-|||-|-|||||||PAM	2211	Intergenic	Gm28400	ENSMUSG00000100858
Y	7825509	7825531	-	4	CACAGATTAATATAAGAGGG	GAG	||-|||-|||-|-|||||||PAM	2211	Intergenic	Gm28573	ENSMUSG00000101351
6	110337921	110337943	#ERROR!	4	CATACTCTGAGACCAGAGGG	AGA	||||--||-||||-||||||PAM	17072	Intergenic	Gm19039	ENSMUSG00000108247
1	120382972	120382994	#ERROR!	4	TACTGACTAAGACAACAGGG	CAG	-|--|||||||||||-||||PAM	16788	Intergenic	1700012E03Rik	ENSMUSG00000101275
12	12460164	12460186	#ERROR!	4	AAGGGACTAAGACAACAGGG	TAC	-|--|||||||||||-||||PAM	17548	Intergenic	4921511I17Rik	ENSMUSG00000114136
12	9164613	9164635	-	4	AAATGACTAAGACAACAGGG	AAC	-|--|||||||||||-||||PAM	72625	Intergenic	Ttc32	ENSMUSG00000066637
17	44618185	44618207	#ERROR!	4	TAGAGACTTAGACAGGAGGG	CAC	-|-|||||-|||||-|||||PAM	27126	Intergenic	Clic5	ENSMUSG00000023959
14	73470600	73470622	#ERROR!	4	CATCTATTAAGACAGGAGGG	CAT	|||--|-|||||||-|||||PAM	4713	Intronic	Lpar6	ENSMUSG00000033446
3	30192094	30192116	#ERROR!	4	CATAAGCTAAAAAAAGAGGG	GGT	||||--||||-|-|||||||PAM	2361	Intronic	Mecom	ENSMUSG00000027684
11	73223833	73223855	#ERROR!	4	AATAGACAAACAGAAGAGGG	AAA	-||||||-||-|-|||||||PAM	269	Intronic	Gm49340	ENSMUSG00000069825
9	23996035	23996057	#ERROR!	4	CATAGGTGAAGACTAGAGGG	GAG	|||||---|||||-||||||PAM	6882	Intergenic	Gm47670	ENSMUSG00000111135
6	111824437	111824459	#ERROR!	4	CCCTGACTAAGACAACAGGG	GAT	|---|||||||||||-||||PAM	NA	Intergenic	NA	NA
4	10276417	10276439	-	4	CCCTGACTAAGACAAAAGGG	TAT	|---|||||||||||-||||PAM	NA	Intergenic	NA	NA
11	42716766	42716788	#ERROR!	4	CCCTGACTAAGACAATAGGG	GAG	|---|||||||||||-||||PAM	NA	Intergenic	NA	NA
1	119717620	119717642	#ERROR!	4	CCCTGACTAAGACAACAGGG	TAG	|---|||||||||||-||||PAM	851	Intronic	Gm37745	ENSMUSG00000103146
16	48809046	48809068	-	4	CCCTGACTAAGACAATAGGG	AAA	|---|||||||||||-||||PAM	4048	Intronic	Dzip3	ENSMUSG00000064061
15	91495894	91495916	-	4	CCCTGACTAAGACAACAGGG	AAG	|---|||||||||||-||||PAM	7015	Intergenic	4933438A12Rik	ENSMUSG00000086160
11	54479575	54479597	-	4	CCCTGACTAAGACAAAAGGG	AAA	|---|||||||||||-||||PAM	7375	Intronic	Rapgef6	ENSMUSG00000037533
5	32829858	32829880	-	4	CCCTGACTAAGACAATAGGG	AAC	|---|||||||||||-||||PAM	8114	Intronic	Yes1	ENSMUSG00000014932
15	61499664	61499686	#ERROR!	4	CCCTGACTAAGACAACAGGG	GAG	|---|||||||||||-||||PAM	71445	Intronic	D030024E09Rik	ENSMUSG00000116031
10	23151158	23151180	#ERROR!	4	CTTAGACAGAGACCAGAGGG	TAG	|-|||||--||||-||||||PAM	38185	Intronic	Eya4	ENSMUSG00000010461
16	61802278	61802300	-	4	CATAGAAGCAGAGAAGAGGG	GGG	||||||---|||-|||||||PAM	NA	Intergenic	NA	NA
2	31633935	31633957	-	4	CATAGAGGGAGAGAAGAGGG	AGA	||||||---|||-|||||||PAM	15998	Intronic	Abl1	ENSMUSG00000026842
8	121133041	121133063	-	4	CATAGAGACAGAGAAGAGGG	GAC	||||||---|||-|||||||PAM	52123	Intronic	Gse1	ENSMUSG00000031822
15	15258423	15258445	#ERROR!	4	CATAGAACCAGAGAAGAGGG	TAG	||||||---|||-|||||||PAM	66420	Intergenic	Gm49119	ENSMUSG00000114972
10	35459111	35459133	#ERROR!	4	CATAGAAGCAGAGAAGAGGG	GAT	||||||---|||-|||||||PAM	97719	Intergenic	1700054O05Rik	ENSMUSG00000111753
10	58498306	58498328	-	4	CACAGACTTGGAAAAGAGGG	GGA	||-|||||--||-|||||||PAM	12950	Intronic	Edar	ENSMUSG00000003227
1	144493993	144494015	-	4	CAAAGACTCTGAAAAGAGGG	GAG	||-|||||--||-|||||||PAM	50588	Intergenic	Rgs21	ENSMUSG00000098509
10	30165608	30165630	#ERROR!	4	AATAGAGTAGGACTAGAGGG	AAT	-|||||-||-|||-||||||PAM	83284	Intergenic	Gm4780	ENSMUSG00000111047
9	28428868	28428890	-	4	TAGAAACTAAGACAATAGGG	AAT	-|-|-||||||||||-||||PAM	NA	Intronic	NA	NA
12	52549162	52549184	-	4	TACAAACTAAGACAATAGGG	GAA	-|-|-||||||||||-||||PAM	1571	Intronic	Arhgap5	ENSMUSG00000035133
13	17170973	17170995	#ERROR!	4	CACACACCAAGACAGGAGGG	AGA	||-|-||-||||||-|||||PAM	20168	Intronic	Sugct	ENSMUSG00000055137
11	33046235	33046257	#ERROR!	4	CAGAGACAGAGACGAGAGGG	GAG	||-||||--||||-||||||PAM	15714	Intergenic	Gm12114	ENSMUSG00000087318
1	172361754	172361776	#ERROR!	4	CGTAGCCTAAGCAAAGAGGG	AAG	|-|||-|||||--|||||||PAM	63	Intronic	Cfap45	ENSMUSG00000026546
17	32535260	32535282	#ERROR!	4	CATGGACTGGGAGAAGAGGG	AAG	|||-||||--||-|||||||PAM	0	Exonic	Akap8	ENSMUSG00000024045
14	98247310	98247332	#ERROR!	4	CATTGACTGGGAAAAGAGGG	TGT	|||-||||--||-|||||||PAM	8982	Intronic	Dach1	ENSMUSG00000055639
11	12329435	12329457	#ERROR!	4	CAGAGACAAACATAAGAGGG	GGG	||-||||-||-|-|||||||PAM	1076	Intronic	Cobl	ENSMUSG00000020173
6	20624329	20624351	#ERROR!	4	CATAAAATAAAAAAAGAGGG	AGT	||||-|-|||-|-|||||||PAM	NA	Intergenic	NA	NA
17	61494811	61494833	-	3	CATAGACTATAAAAAGAGGG	AAG	|||||||||--|-|||||||PAM	NA	Intergenic	NA	NA
19	23643597	23643619	-	4	CAAAGGCTAAGGGAAGAGGG	GGG	||-||-|||||--|||||||PAM	336	Intergenic	Gm21542	ENSMUSG00000098010
4	124506917	124506939	-	4	CACAGGCTAAGGGAAGAGGG	AAG	||-||-|||||--|||||||PAM	38479	Intronic	4933407E24Rik	ENSMUSG00000073759
6	38510528	38510550	#ERROR!	4	CAAAGAATAGGACCAGAGGG	AGG	||-|||-||-|||-||||||PAM	0	Exonic	Fmc1	ENSMUSG00000019689
9	74509872	74509894	#ERROR!	4	CAAGGACTCAGACATGAGGG	TGT	||--||||-|||||-|||||PAM	34163	Intergenic	Gm27189	ENSMUSG00000098748
6	63550387	63550409	-	4	CATACCTTAAGACATGAGGG	CAC	||||---|||||||-|||||PAM	68531	Intronic	Grid2	ENSMUSG00000071424
19	15365354	15365376	-	4	TATAGAGAAAGACAGGAGGG	AGG	-|||||--||||||-|||||PAM	NA	Intergenic	NA	NA
10	55730015	55730037	-	4	TATAGAAAAAGACATGAGGG	TAG	-|||||--||||||-|||||PAM	NA	Intergenic	NA	NA
18	51990301	51990323	-	4	CCTTAACTAAGACAACAGGG	GAA	|-|--||||||||||-||||PAM	8016	Intergenic	Gm4950	ENSMUSG00000069379
3	42341146	42341168	-	4	CGTTAACTAAGACAACAGGG	AAA	|-|--||||||||||-||||PAM	23934	Intergenic	Gm38274	ENSMUSG00000104089
9	121267765	121267787	#ERROR!	4	CGTAGAGTAAGTGAAGAGGG	CAG	|-||||-||||--|||||||PAM	1949	Intronic	Trak1	ENSMUSG00000032536
14	40030886	40030908	-	4	CTTAGCCTAAAACGAGAGGG	CAA	|-|||-||||-||-||||||PAM	13399	Intergenic	Gm4817	ENSMUSG00000114862
1	166670145	166670167	#ERROR!	4	GGTAGATTAAGACAATAGGG	CAC	--||||-||||||||-||||PAM	43737	Intergenic	Gm37904	ENSMUSG00000103073
5	85308966	85308988	#ERROR!	4	CATAGAGGATGAGAAGAGGG	AAG	||||||--|-||-|||||||PAM	NA	Intergenic	NA	NA
4	137576046	137576068	#ERROR!	4	CAGTCACTAAGACAAAAGGG	AAT	||---||||||||||-||||PAM	13480	Intergenic	Ece1	ENSMUSG00000057530
8	94509303	94509325	#ERROR!	4	CATAAACACAGACGAGAGGG	AAG	||||-||--||||-||||||PAM	13781	Intronic	4930488L21Rik	ENSMUSG00000097520
11	119724541	119724563	#ERROR!	3	CATGGACAAAGACAACAGGG	AAG	|||-|||-|||||||-||||PAM	553	Intronic	Rptoros	ENSMUSG00000085081
3	99775275	99775297	#ERROR!	4	CAGAGAGTAAGGAAAGAGGG	TGG	||-|||-||||--|||||||PAM	17425	Intergenic	Spag17	ENSMUSG00000027867
14	21311844	21311866	#ERROR!	4	CACAGAATAAGGGAAGAGGG	GGG	||-|||-||||--|||||||PAM	21205	Intronic	Adk	ENSMUSG00000039197
15	101790469	101790491	-	4	CCTAGCCTGAGACATGAGGG	AGC	|-|||-||-|||||-|||||PAM	2295	Intergenic	Krt76	ENSMUSG00000075402
16	44787771	44787793	-	4	AAAAGATTAAGACAAAAGGG	CAC	-|-|||-||||||||-||||PAM	554	Intronic	Cd200r3	ENSMUSG00000036172
7	67842181	67842203	-	4	GACAGAGTAAGACAAAAGGG	AGC	-|-|||-||||||||-||||PAM	892	Intronic	Igf1r	ENSMUSG00000005533
2	4309570	4309592	-	4	TAGAGAGTAAGACAATAGGG	AGG	-|-|||-||||||||-||||PAM	3592	Intronic	Gm13187	ENSMUSG00000087355
3	113163591	113163613	-	4	CAGAGACTGAAAGAAGAGGG	AGT	||-|||||-|-|-|||||||PAM	235	Intronic	Amy2a5	ENSMUSG00000074268
3	113228806	113228828	-	4	CAGAGACTGAAAGAAGAGGG	AGT	||-|||||-|-|-|||||||PAM	235	Intronic	Amy2a3	ENSMUSG00000093931
3	113196203	113196225	-	4	CAGAGACTGAAAGAAGAGGG	AGT	||-|||||-|-|-|||||||PAM	235	Intronic	Amy2a4	ENSMUSG00000096770
3	113261412	113261434	-	4	CAGAGACTGAAAGAAGAGGG	AGT	||-|||||-|-|-|||||||PAM	235	Intronic	Amy2a2	ENSMUSG00000096569
10	22489323	22489345	-	4	CAGAGACTGAAAGAAGAGGG	AGG	||-|||||-|-|-|||||||PAM	31565	Intergenic	Slc2a12	ENSMUSG00000037490
X	163162729	163162751	-	4	CAGAGATAAAGACAGGAGGG	TGT	||-|||--||||||-|||||PAM	5814	Intronic	Vegfd	ENSMUSG00000031380
3	57136655	57136677	-	4	CAGAGAGGAAGACAGGAGGG	AGG	||-|||--||||||-|||||PAM	19996	Intergenic	Gm43424	ENSMUSG00000106286
13	18792642	18792664	#ERROR!	4	CAAAGAGAAAGACAGGAGGG	AAG	||-|||--||||||-|||||PAM	31763	Intergenic	Gm48829	ENSMUSG00000114118
8	77882810	77882832	#ERROR!	4	TATAGAATAAAACCAGAGGG	TAC	-|||||-|||-||-||||||PAM	863	Intronic	Nr3c2	ENSMUSG00000031618
2	63017601	63017623	#ERROR!	4	AATAGAATAAAACCAGAGGG	TGA	-|||||-|||-||-||||||PAM	2970	Intergenic	Kcnh7	ENSMUSG00000059742
13	25090513	25090535	-	4	CAGAGACCAGGACGAGAGGG	CAA	||-||||-|-|||-||||||PAM	0	Exonic	4932702P03Rik	ENSMUSG00000086796
7	45934134	45934156	#ERROR!	4	CAGAGACGATGACCAGAGGG	TGG	||-||||-|-|||-||||||PAM	162	Intronic	Otog	ENSMUSG00000009487
4	141909540	141909562	#ERROR!	4	CCTTGACTAGGACATGAGGG	TAA	|-|-|||||-||||-|||||PAM	24	Intronic	Gm13062	ENSMUSG00000087525
8	121654849	121654871	-	4	GATACCCTAAGACAAAAGGG	TGG	-|||--|||||||||-||||PAM	45629	Intronic	Gm26878	ENSMUSG00000097087
16	46094194	46094216	-	3	CAGAGACTAAGAACAGAGGG	CAC	||-|||||||||--||||||PAM	53864	Intergenic	AC139039.1	ENSMUSG00000119274
16	4026142	4026164	-	4	CAGAGTCTTAGACAGGAGGG	GGC	||-||-||-|||||-|||||PAM	4839	Intronic	Crebbp	ENSMUSG00000022521
3	41015491	41015513	#ERROR!	4	AATACACTATGACAGGAGGG	AGT	-|||-||||-||||-|||||PAM	5248	Intergenic	Pgrmc2	ENSMUSG00000049940
14	89584529	89584551	#ERROR!	4	AATGGATTAAGACAAAAGGG	CAG	-||-||-||||||||-||||PAM	3910	Intergenic	Gm36946	ENSMUSG00000102164
5	123227259	123227281	-	3	CCCAGACTAAGACAAGTGGG	TAT	|--|||||||||||||-|||PAM	8957	Intronic	Tmem120b	ENSMUSG00000054434
2	161021713	161021735	-	4	CATGGAGAAAGACATGAGGG	AGC	|||-||--||||||-|||||PAM	588	Intronic	Gm14243	ENSMUSG00000067745
X	111474871	111474893	-	4	CATAGTCAAAAATAAGAGGG	AGT	|||||-|-||-|-|||||||PAM	6831	Intergenic	2010106E10Rik	ENSMUSG00000025528
7	62908845	62908867	#ERROR!	3	GATTGACTAAGACAAGGGGG	GGC	-||-||||||||||||-|||PAM	46528	Intergenic	Chrna7	ENSMUSG00000030525
8	50045836	50045858	-	4	CATAGAATTGGAGAAGAGGG	AGG	||||||-|--||-|||||||PAM	43807	Intergenic	4930555F03Rik	ENSMUSG00000031559
16	49488276	49488298	-	4	CAGAGACAAAGGGAAGAGGG	CGT	||-||||-|||--|||||||PAM	31298	Intergenic	Ift57	ENSMUSG00000032965
11	14838731	14838753	#ERROR!	3	CCTTGACTAAGACAAGTGGG	AAG	|-|-||||||||||||-|||PAM	NA	Intergenic	NA	NA
3	134023592	134023614	-	4	GAAAGACAAAGACAAAAGGG	GAA	-|-||||-|||||||-||||PAM	39439	Intergenic	Gm43558	ENSMUSG00000106628
3	102712532	102712554	#ERROR!	4	CATACACTGAAAGAAGAGGG	CAA	||||-|||-|-|-|||||||PAM	3703	Intergenic	Tspan2	ENSMUSG00000027858
12	56451308	56451330	-	4	CATATACTCAAAGAAGAGGG	TAT	||||-|||-|-|-|||||||PAM	5394	Intergenic	Gm18027	ENSMUSG00000112626
4	6066493	6066515	#ERROR!	4	CACACACTAGGACAGGAGGG	TAG	||-|-||||-||||-|||||PAM	3359	Intronic	Gm11797	ENSMUSG00000084360
14	97638192	97638214	#ERROR!	3	CATAGTCTAACACAGGAGGG	GAA	|||||-||||-|||-|||||PAM	64124	Intergenic	Gm23276	ENSMUSG00000088538
15	14328325	14328347	#ERROR!	4	CACTGAATAAGACAACAGGG	AAG	||--||-||||||||-||||PAM	NA	Intergenic	NA	NA
7	139464015	139464037	-	4	CACTGAGTAAGACAACAGGG	TGT	||--||-||||||||-||||PAM	3356	Intergenic	Gm4974	ENSMUSG00000109710
14	20789786	20789808	-	4	CACAGACTCTGACTAGAGGG	AGG	||-|||||--|||-||||||PAM	316	Intronic	Camk2g	ENSMUSG00000021820
17	88600683	88600705	#ERROR!	4	CTCAGACCAAGACAATAGGG	AAG	|--||||-|||||||-||||PAM	1228	Intronic	1700116H05Rik	ENSMUSG00000117497
19	40195805	40195827	#ERROR!	4	CTCAGACCAAGACAATAGGG	AAA	|--||||-|||||||-||||PAM	4999	Intergenic	Gm16470	ENSMUSG00000098091
19	34510297	34510319	#ERROR!	4	CTCAGACCAAGACAATAGGG	TAA	|--||||-|||||||-||||PAM	5423	Intergenic	Lipa	ENSMUSG00000024781
10	4247483	4247505	-	4	CAAACACTAAGCCCAGAGGG	GAA	||-|-||||||-|-||||||PAM	16238	Intronic	Akap12	ENSMUSG00000038587
5	76168283	76168305	#ERROR!	4	CATGGACCAAGGGAAGAGGG	CAG	|||-|||-|||--|||||||PAM	29165	Intergenic	Kdr	ENSMUSG00000062960
2	145901857	145901879	#ERROR!	4	CATAGAAAAAAAGAAGAGGG	GGT	||||||--||-|-|||||||PAM	12671	Intronic	Cfap61	ENSMUSG00000037143
9	88048209	88048231	#ERROR!	4	CATAGAAAAATATAAGAGGG	GAC	||||||--||-|-|||||||PAM	19599	Intergenic	Gm5368	ENSMUSG00000102075
6	32536243	32536265	-	4	CATTTTCTAAGACAATAGGG	CGG	|||---|||||||||-||||PAM	27974	Intronic	Plxna4	ENSMUSG00000029765
12	67834087	67834109	-	4	CATTCTCTAAGACAAAAGGG	TAA	|||---|||||||||-||||PAM	34683	Intergenic	Gm47452	ENSMUSG00000114128
7	74664096	74664118	#ERROR!	4	CATAACCTCAGACATGAGGG	AAT	||||--||-|||||-|||||PAM	15824	Intergenic	4930533N22Rik	ENSMUSG00000108803
3	61098717	61098739	-	4	CATATTCTTAGACATGAGGG	AAA	||||--||-|||||-|||||PAM	79876	Intergenic	AC084053.1	ENSMUSG00000119028
9	102299618	102299640	#ERROR!	4	CAGAGACTAGAAGAAGAGGG	GGA	||-||||||--|-|||||||PAM	64349	Intergenic	Gm47983	ENSMUSG00000111859
X	6150308	6150330	-	4	CAGAGACTAGAAGAAGAGGG	TGG	||-||||||--|-|||||||PAM	65239	Intergenic	Nudt10	ENSMUSG00000073293
9	119618621	119618643	#ERROR!	4	AATGGACGAAGACAACAGGG	AAT	-||-|||-|||||||-||||PAM	331	Intronic	Scn11a	ENSMUSG00000034115
5	5074162	5074184	#ERROR!	4	AATGGACTAATACATGAGGG	CGC	-||-||||||-|||-|||||PAM	12242	Intronic	Cdk14	ENSMUSG00000028926
19	27962781	27962803	-	4	CATAGAATATAGCAAGAGGG	AAA	||||||-||---||||||||PAM	2433	Intronic	Rfx3	ENSMUSG00000040929
14	108662411	108662433	#ERROR!	4	CATCGATTTAGACATGAGGG	GAA	|||-||-|-|||||-|||||PAM	NA	Intergenic	NA	NA
8	6224371	6224393	-	4	TTTAGACTTAGACAACAGGG	AAG	--||||||-||||||-||||PAM	44275	Intergenic	Gm44842	ENSMUSG00000109534
17	30231628	30231650	-	4	CATCTACTAAGGCCAGAGGG	CAT	|||--||||||-|-||||||PAM	4791	Intronic	Zfand3	ENSMUSG00000044477
2	104705151	104705173	#ERROR!	4	CATAGACGTGGATAAGAGGG	AAC	|||||||---||-|||||||PAM	374	Intronic	Gm13887	ENSMUSG00000082934
10	111103775	111103797	-	3	CATAGATAAAGACAAAAGGG	AAA	||||||--|||||||-||||PAM	106	Intronic	Osbpl8	ENSMUSG00000020189
3	12843811	12843833	-	3	CATAGAAAAAGACAAAAGGG	AAC	||||||--|||||||-||||PAM	77063	Intergenic	Gm8935	ENSMUSG00000095661
14	101564457	101564479	#ERROR!	4	GAGAGACTAAGAGGAGAGGG	AAT	-|-|||||||||--||||||PAM	16501	Intergenic	Hspd1-ps5	ENSMUSG00000115538
18	33744773	33744795	#ERROR!	4	AAAAGACTAAGAACAGAGGG	CAC	-|-|||||||||--||||||PAM	34589	Intergenic	Gm50392	ENSMUSG00000117689
4	101181284	101181306	-	4	CAGAGGCTAAGCCCAGAGGG	AAA	||-||-|||||-|-||||||PAM	2342	Intergenic	Gm12796	ENSMUSG00000085721
11	95225893	95225915	#ERROR!	4	CAAAGACTCAGTAAAGAGGG	CAT	||-|||||-||--|||||||PAM	922	Intergenic	Gm11521	ENSMUSG00000085509
17	89575146	89575168	#ERROR!	4	TATAAACTAACACAGGAGGG	TGT	-|||-|||||-|||-|||||PAM	52487	Intergenic	4933400B14Rik	ENSMUSG00000117364
3	128228734	128228756	#ERROR!	4	CAGAGACAGAGACAGGAGGG	TAG	||-||||--|||||-|||||PAM	NA	Intergenic	NA	NA
7	43398628	43398650	-	4	CAGAGACGGAGACATGAGGG	CAG	||-||||--|||||-|||||PAM	411	Intronic	2310002F09Rik	ENSMUSG00000097178
19	6566473	6566495	-	4	CAGAGACAGAGACAGGAGGG	TGT	||-||||--|||||-|||||PAM	458	Intronic	Nrxn2	ENSMUSG00000033768
17	64010043	64010065	#ERROR!	4	CAGAGACAGAGACAGGAGGG	AAG	||-||||--|||||-|||||PAM	558	Intergenic	Gm9300	ENSMUSG00000117014
6	143946856	143946878	#ERROR!	4	CAGAGACAGAGACAGGAGGG	AAA	||-||||--|||||-|||||PAM	10263	Intronic	Gm44068	ENSMUSG00000107796
12	112445438	112445460	-	4	CAGAGACAGAGACAGGAGGG	GGC	||-||||--|||||-|||||PAM	10422	Intergenic	A530016L24Rik	ENSMUSG00000043122
14	80790914	80790936	-	3	CATAGCCTCAGACAACAGGG	AAA	|||||-||-||||||-||||PAM	NA	Intergenic	NA	NA
11	78606410	78606432	-	4	CATAGGATAAAACCAGAGGG	GAA	|||||--|||-||-||||||PAM	5823	Intergenic	Gm11197	ENSMUSG00000085115
6	135902457	135902479	#ERROR!	4	AAATGACTAAGACAAGTGGG	TAT	-|--||||||||||||-|||PAM	1989	Intronic	Grin2b	ENSMUSG00000030209
18	84404956	84404978	#ERROR!	4	AAGTGACTAAGACAAGTGGG	TGT	-|--||||||||||||-|||PAM	10685	Intronic	Gm37216	ENSMUSG00000102951
3	152135834	152135856	#ERROR!	4	GAGAGACTAAGTCAGGAGGG	AAC	-|-||||||||-||-|||||PAM	1365	Intronic	Zzz3	ENSMUSG00000039068
6	112152521	112152543	-	4	AACAGACTAAGTCACGAGGG	TAG	-|-||||||||-||-|||||PAM	35126	Intergenic	1700054K19Rik	ENSMUSG00000100219
4	88934741	88934763	-	4	CATAAACTTAGGTAAGAGGG	TGG	||||-|||-||--|||||||PAM	20226	Intronic	Gm49891	ENSMUSG00000117251
6	100087605	100087627	#ERROR!	4	CATACACTGAGGGAAGAGGG	GAA	||||-|||-||--|||||||PAM	32757	Intergenic	2010109P13Rik	ENSMUSG00000107558
13	42334719	42334741	-	4	CCTAGACAAGGACATGAGGG	AAG	|-|||||-|-||||-|||||PAM	167	Intronic	Hivep1	ENSMUSG00000021366
3	152663931	152663953	-	4	CATAAACGGAGACAGGAGGG	CGT	||||-||--|||||-|||||PAM	7117	Intronic	Gm42710	ENSMUSG00000105894
5	116840852	116840874	-	4	CATAAACACAGACAGGAGGG	GAA	||||-||--|||||-|||||PAM	41791	Intronic	Gm43122	ENSMUSG00000106909
6	71289025	71289047	#ERROR!	4	CCCTGACTAAGACAAGTGGG	GAA	|---||||||||||||-|||PAM	0	Exonic	Smyd1	ENSMUSG00000055027
15	43904195	43904217	-	4	CCCTGACTAAGACAAGGGGG	AAA	|---||||||||||||-|||PAM	NA	Intergenic	NA	NA
16	58340630	58340652	-	4	CCCTGACTAAGACAAGGGGG	TAC	|---||||||||||||-|||PAM	2787	Intronic	St3gal6	ENSMUSG00000022747
X	153942963	153942985	-	4	CCCTGACTAAGACAAGGGGG	TAT	|---||||||||||||-|||PAM	3779	Intergenic	Amd-ps1	ENSMUSG00000083823
16	37957489	37957511	#ERROR!	4	CCCTGACTAAGACAAGTGGG	TAG	|---||||||||||||-|||PAM	6182	Intronic	Gsk3b	ENSMUSG00000022812
1	47603903	47603925	-	4	CCCTGACTAAGACAAGGGGG	AAC	|---||||||||||||-|||PAM	41230	Intergenic	Gm37196	ENSMUSG00000104067
9	69582658	69582680	-	4	CCCTGACTAAGACAAGTGGG	AAG	|---||||||||||||-|||PAM	75622	Intergenic	Gm47203	ENSMUSG00000111096
3	100837709	100837731	#ERROR!	4	CATAGAAGAAGGGAAGAGGG	GAT	||||||--|||--|||||||PAM	315	Intronic	Trim45	ENSMUSG00000033233
15	57223040	57223062	#ERROR!	4	CATAGAGAAAGGGAAGAGGG	AGA	||||||--|||--|||||||PAM	11554	Intronic	Gm49229	ENSMUSG00000115226
9	21855067	21855089	-	4	CACAGTCAAAGACAATAGGG	GAG	||-||-|-|||||||-||||PAM	149	Intronic	Plppr2	ENSMUSG00000040563
11	43385080	43385102	#ERROR!	4	CAGAGCCCAAGACAAAAGGG	AGA	||-||-|-|||||||-||||PAM	2728	Intergenic	C1qtnf2	ENSMUSG00000046491
18	71191319	71191341	-	4	CAAAGACTATGTGAAGAGGG	TGA	||-||||||-|--|||||||PAM	NA	Intergenic	NA	NA
X	9099125	9099147	#ERROR!	4	CATATTTTAAGACAATAGGG	GAA	||||---||||||||-||||PAM	15131	Intronic	Lancl3	ENSMUSG00000047344
18	37155607	37155629	-	4	CAGAGCCTAACACAGGAGGG	AGA	||-||-||||-|||-|||||PAM	0	Exonic	Pcdha12	ENSMUSG00000103310
1	77538615	77538637	#ERROR!	4	CATAGCCAAACACTAGAGGG	AGT	|||||-|-||-||-||||||PAM	8672	Intergenic	Gm28385	ENSMUSG00000101506
10	57444926	57444948	#ERROR!	4	AATAGAGCAAGACAATAGGG	AAA	-|||||--|||||||-||||PAM	32541	Intergenic	Rpl48-ps1	ENSMUSG00000093406
17	11141074	11141096	#ERROR!	4	CATAGACGTACAAAAGAGGG	CAA	|||||||--|-|-|||||||PAM	17866	Intronic	Prkn	ENSMUSG00000023826
1	151117231	151117253	-	4	CATAGACCCAAAGAAGAGGG	CAC	|||||||--|-|-|||||||PAM	30408	Intergenic	Gm47996	ENSMUSG00000114591
11	32765121	32765143	#ERROR!	4	GAGACACTAAGACAAGTGGG	CAG	-|-|-|||||||||||-|||PAM	3386	Intergenic	Smim23	ENSMUSG00000020270
1	139248380	139248402	#ERROR!	4	TAGAGACTATGACAATAGGG	AAG	-|-||||||-|||||-||||PAM	2563	Intronic	Crb1	ENSMUSG00000063681
X	103155210	103155232	#ERROR!	4	CATGGCCAAAGACAAAAGGG	AGC	|||-|-|-|||||||-||||PAM	4549	Intronic	Mir672	ENSMUSG00000076286
7	78030167	78030189	#ERROR!	4	AATACACTAAGCCAGGAGGG	AGT	-|||-||||||-||-|||||PAM	2597	Intronic	Ntrk3	ENSMUSG00000059146
14	87372411	87372433	#ERROR!	4	CAAAGATGAAGACAAAAGGG	AGG	||-|||--|||||||-||||PAM	6001	Intronic	Diaph3	ENSMUSG00000022021
X	158576805	158576827	-	4	CATCCACTAAGAGGAGAGGG	GGA	|||--|||||||--||||||PAM	9889	Intronic	Sh3kbp1	ENSMUSG00000040990
15	63011198	63011220	-	4	CCTTAACTAAGACAAGGGGG	AAA	|-|--|||||||||||-|||PAM	72	Intronic	Gm30159	ENSMUSG00000115164
3	31202645	31202667	#ERROR!	4	AATAGAATAAGAGGAGAGGG	GGA	-|||||-|||||--||||||PAM	1402	Intergenic	Cldn11	ENSMUSG00000037625
10	108451946	108451968	#ERROR!	4	AATAGAGTAAGAGGAGAGGG	TAA	-|||||-|||||--||||||PAM	11146	Intronic	Syt1	ENSMUSG00000035864
13	117454163	117454185	-	4	AATAGAGTAAGAGGAGAGGG	GAG	-|||||-|||||--||||||PAM	40563	Intergenic	Gm6421	ENSMUSG00000114540
15	5213995	5214017	-	4	CTCAGGCTAAGACAAGGGGG	CAG	|--||-||||||||||-|||PAM	875	Intronic	Gm15938	ENSMUSG00000087532
12	26921054	26921076	#ERROR!	4	CTGAGGCTAAGACAAGTGGG	GGC	|--||-||||||||||-|||PAM	36182	Intergenic	4933409F18Rik	ENSMUSG00000113218
8	111385066	111385088	#ERROR!	4	CCTAGACTGAGCCCAGAGGG	AAA	|-||||||-||-|-||||||PAM	4757	Intronic	Vac14	ENSMUSG00000010936
1	49845018	49845040	-	4	CATAGAATCAGGTAAGAGGG	GAT	||||||-|-||--|||||||PAM	NA	Intergenic	NA	NA
5	65258824	65258846	#ERROR!	4	CATAGAGACAGACACGAGGG	AAT	||||||---|||||-|||||PAM	6036	Intergenic	Klhl5	ENSMUSG00000054920
1	127008024	127008046	-	4	CAGTGACTAGGACAACAGGG	AAA	||--|||||-|||||-||||PAM	29591	Intergenic	Gm5261	ENSMUSG00000101385
6	123793898	123793920	#ERROR!	4	CATAGACAATAAAAAGAGGG	TAG	|||||||-|--|-|||||||PAM	0	Exonic	Vmn2r24	ENSMUSG00000072780
X	82905661	82905683	#ERROR!	4	CATAGACAATAAAAAGAGGG	TAG	|||||||-|--|-|||||||PAM	6188	Intronic	Dmd	ENSMUSG00000045103
2	24207207	24207229	#ERROR!	4	CCTAGAGTTAGACAACAGGG	AAG	|-||||-|-||||||-||||PAM	5207	Intergenic	Gm13411	ENSMUSG00000085999
1	24996944	24996966	-	4	CTTAGAGTCAGACAAAAGGG	CAG	|-||||-|-||||||-||||PAM	5324	Intergenic	Gm28237	ENSMUSG00000100483
1	17057308	17057330	#ERROR!	4	CATTGTCTCAGACAATAGGG	CAT	|||-|-||-||||||-||||PAM	7832	Intronic	Jph1	ENSMUSG00000042686
1	165728770	165728792	#ERROR!	4	AGTAGACTAAGAAAGGAGGG	AGC	--||||||||||-|-|||||PAM	917	Intronic	Pou2f1	ENSMUSG00000026565
14	4382778	4382800	-	4	CACAGACTAAAGGAAGAGGG	AGG	||-|||||||---|||||||PAM	8806	Intergenic	Gm19290	ENSMUSG00000114517
X	58480653	58480675	-	4	GAAAGACTAACACAAAAGGG	GGG	-|-|||||||-||||-||||PAM	NA	Intronic	NA	NA
1	153715776	153715798	#ERROR!	4	CATAAAGAAAGACAACAGGG	GGT	||||-|--|||||||-||||PAM	234	Intronic	Rgsl1	ENSMUSG00000042641
12	87826118	87826140	#ERROR!	4	AATATTCTAAGACAAGTGGG	TGT	-|||--||||||||||-|||PAM	1996	Intergenic	Gm1995	ENSMUSG00000113011
13	13964243	13964265	-	4	CAGAAACTAGGACAACAGGG	CAC	||-|-||||-|||||-||||PAM	5015	Intronic	Gng4	ENSMUSG00000021303
16	96484908	96484930	-	4	CATAGACGGAGGTAAGAGGG	TAC	|||||||--||--|||||||PAM	0	Exonic	Dscam	ENSMUSG00000050272
2	78438766	78438788	-	4	CATTGACTAAACTAAGAGGG	TGT	|||-||||||---|||||||PAM	9500	Intergenic	Gm14464	ENSMUSG00000082046
14	81500053	81500075	#ERROR!	2	CATAGACTAAGAGAACAGGG	GGA	||||||||||||-||-||||PAM	NA	Intergenic	NA	NA
1	129716607	129716629	#ERROR!	4	AATTGACTAATACAACAGGG	GAG	-||-||||||-||||-||||PAM	7716	Intronic	Gm15790	ENSMUSG00000089648
2	90445600	90445622	#ERROR!	4	CATTGACGAACACAGGAGGG	GAT	|||-|||-||-|||-|||||PAM	34609	Intergenic	Ptprj	ENSMUSG00000025314
12	86481156	86481178	-	4	CTTAGACAAAGAAGAGAGGG	AAA	|-|||||-||||--||||||PAM	12414	Intronic	Esrrb	ENSMUSG00000021255
15	77890492	77890514	-	4	CATAGTGCAAGACAAAAGGG	TGG	|||||---|||||||-||||PAM	6999	Intronic	Cacng2	ENSMUSG00000019146
16	49100210	49100232	-	4	CATAGCAGAAGACAACAGGG	GAA	|||||---|||||||-||||PAM	16782	Intergenic	Gm5407	ENSMUSG00000058176
5	3746260	3746282	#ERROR!	4	CTTAGACAGAGACAAAAGGG	GAA	|-|||||--||||||-||||PAM	1031	Intronic	Ankib1	ENSMUSG00000040351
1	105353239	105353261	#ERROR!	4	CATAGTTTAAAACATGAGGG	AAA	|||||--|||-|||-|||||PAM	18608	Intronic	Gm28403	ENSMUSG00000101214
19	30799477	30799499	-	4	AATATAGTAAGACAAGGGGG	AAA	-|||-|-|||||||||-|||PAM	35106	Intronic	Prkg1	ENSMUSG00000052920
17	18046592	18046614	-	4	CAAAGACCAAGAAGAGAGGG	GAT	||-||||-||||--||||||PAM	806	Intergenic	Spaca6	ENSMUSG00000080316
12	105724942	105724964	#ERROR!	4	CAGAGACAAAGAGGAGAGGG	AAG	||-||||-||||--||||||PAM	2763	Intronic	Ak7	ENSMUSG00000041323
3	63785836	63785858	#ERROR!	4	CACAGACCAAGAAGAGAGGG	AAG	||-||||-||||--||||||PAM	7491	Intronic	Plch1	ENSMUSG00000036834
16	23815841	23815863	-	4	CAAAGACAAAGAATAGAGGG	AAA	||-||||-||||--||||||PAM	8239	Intergenic	Bcl6	ENSMUSG00000022508
1	183679607	183679629	#ERROR!	4	CAGAGACAAAGAGCAGAGGG	AAG	||-||||-||||--||||||PAM	18180	Intergenic	Gm38108	ENSMUSG00000102743
9	85146890	85146912	-	4	TATATACTAACACAAAAGGG	TAT	-|||-|||||-||||-||||PAM	24796	Intergenic	Gm48831	ENSMUSG00000111822
6	29250160	29250182	-	4	CATACACAAACACATGAGGG	AGG	||||-||-||-|||-|||||PAM	15597	Intergenic	Gm26021	ENSMUSG00000089289
17	80055404	80055426	-	4	CACAGATTAAGTCAGGAGGG	AAG	||-|||-||||-||-|||||PAM	2898	Intergenic	Gm33055	ENSMUSG00000117426
5	151272350	151272372	-	4	CTAAGACCAAGACAAGTGGG	GGA	|--||||-||||||||-|||PAM	18813	Intronic	D730045B01Rik	ENSMUSG00000054622
7	143833525	143833547	-	4	CACAGACCCAGACAACAGGG	AAC	||-||||--||||||-||||PAM	4629	Intronic	Shank2	ENSMUSG00000037541
12	119449596	119449618	#ERROR!	4	CAGTGACTAATACAAAAGGG	AAT	||--||||||-||||-||||PAM	15874	Intergenic	Macc1	ENSMUSG00000041886
14	10427886	10427908	#ERROR!	4	CACAGACTGAAACAGGAGGG	AGA	||-|||||-|-|||-|||||PAM	NA	Intergenic	NA	NA
18	38841918	38841940	-	4	CAGAGACTCAAACATGAGGG	AGA	||-|||||-|-|||-|||||PAM	771	Intronic	9630014M24Rik	ENSMUSG00000118257
3	145605444	145605466	#ERROR!	3	CTAAGACTAAGACAAGAAGG	TGC	|--||||||||||||||-||PAM	5412	Intergenic	Ddah1	ENSMUSG00000028194
X	40533664	40533686	-	4	TATAGCATAAGACAAGTGGG	GAT	-||||--|||||||||-|||PAM	33751	Intronic	Gria3	ENSMUSG00000001986
11	50227705	50227727	-	4	CAAAAAGTAAGACAAGGGGG	TAT	||-|-|-|||||||||-|||PAM	10728	Intergenic	Gm12196	ENSMUSG00000082545
8	26696343	26696365	#ERROR!	4	CTTCGACCAAGACAAGGGGG	GGG	|-|-|||-||||||||-|||PAM	30885	Intergenic	Gm50479	ENSMUSG00000118460
7	121068352	121068374	-	3	CATAGAAAAAGACAAGGGGG	AAG	||||||--||||||||-|||PAM	0	Exonic	4933432K03Rik	ENSMUSG00000108811
4	91757694	91757716	-	4	CATGGACTCATACAGGAGGG	AAG	|||-||||-|-|||-|||||PAM	16788	Intergenic	Gm12671	ENSMUSG00000095937
8	44438257	44438279	-	4	TATAGTCTAACACAAAAGGG	CAT	-||||-||||-||||-||||PAM	62879	Intergenic	Gm19855	ENSMUSG00000109856
15	76625921	76625943	-	3	TATAAACTAAGACAAGAAGG	AAC	-|||-||||||||||||-||PAM	125	Intronic	Arhgap39	ENSMUSG00000033697
13	103022926	103022948	#ERROR!	4	CAAATACTAAGAGATGAGGG	AAG	||-|-|||||||-|-|||||PAM	19209	Intronic	Mast4	ENSMUSG00000034751
7	44235831	44235853	-	4	CAGAGACAAAGGCAGGAGGG	TGG	||-||||-|||-||-|||||PAM	130	Intronic	Napsa	ENSMUSG00000002204
1	9384913	9384935	#ERROR!	4	AATTGACTCAGACAAGGGGG	AGT	-||-||||-|||||||-|||PAM	14810	Intergenic	Sntg1	ENSMUSG00000025909
4	17692579	17692601	-	4	CATAGAATAATCAAAGAGGG	AAT	||||||-|||---|||||||PAM	34616	Intergenic	Gm11851	ENSMUSG00000085478
11	75150408	75150430	#ERROR!	4	CATGGACAAAGGCAGGAGGG	AGG	|||-|||-|||-||-|||||PAM	5153	Intronic	Rtn4rl1	ENSMUSG00000045287
2	161450941	161450963	-	4	CATAGATGAACACATGAGGG	TAA	||||||--||-|||-|||||PAM	1573	Intronic	Ptprt	ENSMUSG00000053141
13	55463650	55463672	-	4	CACAGCCTAAGAAATGAGGG	AAG	||-||-||||||-|-|||||PAM	0	Exonic	Nsd1	ENSMUSG00000021488
4	65762132	65762154	#ERROR!	4	CATAGGCGAAGAGCAGAGGG	AAG	|||||-|-||||--||||||PAM	49266	Intronic	Astn2	ENSMUSG00000028373
17	84888620	84888642	#ERROR!	4	CTTGGACTGAGACAAGGGGG	GAA	|-|-||||-|||||||-|||PAM	2251	Intronic	Plekhh2	ENSMUSG00000040852
7	49680444	49680466	-	4	CATTAACCAAGACAAGTGGG	CAG	|||--||-||||||||-|||PAM	31900	Intronic	Nell1	ENSMUSG00000055409
7	3799803	3799825	-	4	CATACACAAAGGCAGGAGGG	GAG	||||-||-|||-||-|||||PAM	58	Intronic	Gm15925	ENSMUSG00000080917
3	109293548	109293570	-	4	CATAAACAAAGTCAGGAGGG	AGA	||||-||-|||-||-|||||PAM	37737	Intronic	Vav3	ENSMUSG00000033721
14	73979102	73979124	-	4	CATATACTGAGATCAGAGGG	AAA	||||-|||-|||--||||||PAM	9050	Intronic	Gm49164	ENSMUSG00000115289
7	34473044	34473066	-	4	CATATCCTAAAACAACAGGG	GGG	||||--||||-||||-||||PAM	19807	Intronic	Chst8	ENSMUSG00000060402
7	113169918	113169940	-	4	TATAGACAAACACAAAAGGG	AGA	-||||||-||-||||-||||PAM	0	Exonic	Far1	ENSMUSG00000030759
14	121905317	121905339	#ERROR!	4	AATAGACAAACACAACAGGG	CAG	-||||||-||-||||-||||PAM	483	Intronic	Dock9	ENSMUSG00000025558
14	123269383	123269405	-	4	GATAGACCAATACAACAGGG	AGG	-||||||-||-||||-||||PAM	11289	Intergenic	Gm33906	ENSMUSG00000115016
4	96912249	96912271	#ERROR!	4	CATAGAAGAAGAGGAGAGGG	TAT	||||||--||||--||||||PAM	NA	Intergenic	NA	NA
16	19451596	19451618	-	4	CATAGAGAAAGAAGAGAGGG	CGA	||||||--||||--||||||PAM	504	Intergenic	Gm49596	ENSMUSG00000116790
11	14978167	14978189	-	4	CATAGAGCAAGAGGAGAGGG	GAT	||||||--||||--||||||PAM	20969	Intergenic	Gm12009	ENSMUSG00000084183
1	130261321	130261343	#ERROR!	4	CAAAGACTAGGAGGAGAGGG	GGT	||-||||||-||--||||||PAM	52326	Intergenic	Gm16081	ENSMUSG00000086633
9	107841916	107841938	-	4	CATAAACTACAACAGGAGGG	TAG	||||-||||--|||-|||||PAM	1300	Intronic	Traip	ENSMUSG00000032586
11	11661416	11661438	#ERROR!	4	CATTGACTCAGCCATGAGGG	CAG	|||-||||-||-||-|||||PAM	3512	Intronic	Ikzf1	ENSMUSG00000018654
12	9784411	9784433	-	4	CACATACTCAGACAAGGGGG	AAA	||-|-|||-|||||||-|||PAM	202	Intergenic	Gm48790	ENSMUSG00000112787
13	12197390	12197412	-	4	CATATGCTAAGAGATGAGGG	AGG	||||--||||||-|-|||||PAM	186	Intergenic	Mtr	ENSMUSG00000021311
19	35099501	35099523	#ERROR!	4	CATAGACTCCTACCAGAGGG	GAA	||||||||---||-||||||PAM	4753	Intronic	Gm50140	ENSMUSG00000117973
3	72065155	72065177	-	4	CAAAAACTAAGGCAACAGGG	AAA	||-|-||||||-|||-||||PAM	22893	Intergenic	Gm37603	ENSMUSG00000103859
11	65063550	65063572	-	4	CATGGATTAAGAGAGGAGGG	TGG	|||-||-|||||-|-|||||PAM	1500	Intergenic	Gm53042	ENSMUSG00000118601
16	70256466	70256488	-	4	CATGGAGTAAGAAATGAGGG	TGG	|||-||-|||||-|-|||||PAM	18259	Intronic	Gbe1	ENSMUSG00000022707
8	115790894	115790916	#ERROR!	4	CAGAGAGGAAGACAAGGGGG	GAG	||-|||--||||||||-|||PAM	44452	Intronic	Wwox	ENSMUSG00000004637
13	71007362	71007384	-	4	ATTAGACTAAGAAAATAGGG	AGA	--||||||||||-||-||||PAM	0	Exonic	Gm36529	ENSMUSG00000113771
13	11554847	11554869	-	4	TGTAGACTAAGAGAAAAGGG	GAA	--||||||||||-||-||||PAM	11109	Intergenic	Zp4-ps	ENSMUSG00000113593
7	71992487	71992509	#ERROR!	3	CAAAGAATAAGACAAGAAGG	AAA	||-|||-||||||||||-||PAM	36131	Intergenic	Mctp2	ENSMUSG00000032776
13	14188937	14188959	#ERROR!	4	CAGAGACCAATACAACAGGG	GGA	||-||||-||-||||-||||PAM	0	Exonic	Tbce	ENSMUSG00000039233
14	34441551	34441573	-	4	CACAGACCAAAACAACAGGG	AAA	||-||||-||-||||-||||PAM	2648	Intronic	Wapl	ENSMUSG00000041408
8	23731340	23731362	#ERROR!	1	CATAGACTAAGACAAGAGAG	GGT	||||||||||||||||||-|PAM	0	Exonic	Golga7	ENSMUSG00000015341
11	17430793	17430815	#ERROR!	4	AACAAACTAAGACAAGATGG	CAA	-|-|-||||||||||||-||PAM	NA	Intergenic	NA	NA
2	49536358	49536380	-	4	AACAAACTAAGACAAGACGG	GAT	-|-|-||||||||||||-||PAM	25384	Intronic	Kif5c	ENSMUSG00000026764
1	136233067	136233089	-	4	TATAGAGTCAGACAAGTGGG	AGA	-|||||-|-|||||||-|||PAM	873	Intronic	Camsap2	ENSMUSG00000041570
7	77821231	77821253	-	4	CAAAGACAAAGAGATGAGGG	AGG	||-||||-||||-|-|||||PAM	4454	Intergenic	Ntrk3	ENSMUSG00000059146
2	163416547	163416569	-	4	CCTACACTAAGACTGGAGGG	CAA	|-||-||||||||--|||||PAM	1717	Intergenic	Hnf4a	ENSMUSG00000017950
9	119377112	119377134	-	4	CATAAAATAAGAAAGGAGGG	GAC	||||-|-|||||-|-|||||PAM	2538	Intronic	Scn5a	ENSMUSG00000032511
11	32066095	32066117	#ERROR!	4	CCCAAACTAAGACAAGATGG	AAG	|--|-||||||||||||-||PAM	14867	Intergenic	Gm12108	ENSMUSG00000086386
19	56146147	56146169	#ERROR!	4	AATGAACTAAGACAAGATGG	TGT	-||--||||||||||||-||PAM	17108	Intergenic	Gm31912	ENSMUSG00000117695
13	71716169	71716191	-	4	AATAGACTGAGAAAGGAGGG	GAA	-|||||||-|||-|-|||||PAM	44403	Intronic	1700112M02Rik	ENSMUSG00000113358
5	116355481	116355503	#ERROR!	4	CATAGGCTGAGGCAGGAGGG	TGG	|||||-||-||-||-|||||PAM	7825	Intronic	Ccdc60	ENSMUSG00000043913
18	38321002	38321024	#ERROR!	3	CTTAGACTAAGTCAAGTGGG	AGC	|-|||||||||-||||-|||PAM	0	Exonic	Pcdh1	ENSMUSG00000051375
6	110240704	110240726	-	4	CATATAGGAAGACAAGTGGG	CAT	||||-|--||||||||-|||PAM	NA	Intergenic	NA	NA
10	85718914	85718936	#ERROR!	4	CCTGCACTAAGACAAGACGG	GGT	|-|--||||||||||||-||PAM	118	Intronic	Pwp1	ENSMUSG00000001785
7	89929865	89929887	#ERROR!	4	CAGAGACTAACAGTAGAGGG	CGC	||-|||||||-|--||||||PAM	14880	Intergenic	Ccdc83	ENSMUSG00000030617
15	16922254	16922276	-	4	CATAAACAAAAACAAAAGGG	TAT	||||-||-||-||||-||||PAM	65074	Intergenic	Cdh9	ENSMUSG00000025370
16	35339459	35339481	-	4	CAGAGACTGAAACAACAGGG	GAA	||-|||||-|-||||-||||PAM	9670	Intergenic	1600019K03Rik	ENSMUSG00000099429
14	46349838	46349860	-	4	TGTAGAATAAGACAAGATGG	GAC	--||||-||||||||||-||PAM	27381	Intergenic	Ubb-ps	ENSMUSG00000044285
10	102328395	102328417	-	4	AATAAACTAAGATAAAAGGG	AAA	-|||-|||||||-||-||||PAM	2048	Intergenic	Nts	ENSMUSG00000019890
17	14054501	14054523	-	4	GATGGGCTAAGACAAGAAGG	GGC	-||-|-|||||||||||-||PAM	977	Intronic	Afdn	ENSMUSG00000068036
2	93780407	93780429	#ERROR!	4	CAGTAACTAAGACAAGAAGG	AAA	||---||||||||||||-||PAM	5726	Intergenic	Gm13889	ENSMUSG00000087006
15	33877791	33877813	#ERROR!	4	CAGGCACTAAGACAAGATGG	AAG	||---||||||||||||-||PAM	43292	Intergenic	Gm49089	ENSMUSG00000115318
1	186379875	186379897	-	4	CATGGAATTAGACAAGGGGG	AGC	|||-||-|-|||||||-|||PAM	2035	Intronic	Tgfb2	ENSMUSG00000039239
10	116915362	116915384	#ERROR!	3	CAGAGACTAAGACTAAAGGG	TAA	||-||||||||||-|-||||PAM	511	Intronic	Frs2	ENSMUSG00000020170
12	8859096	8859118	#ERROR!	4	CATAGACTGGGCCTAGAGGG	GGC	||||||||--|-|-||||||PAM	15381	Intergenic	Sdc1	ENSMUSG00000020592
4	96119028	96119050	#ERROR!	4	CCTAGACTAAATCATGAGGG	CAT	|-||||||||--||-|||||PAM	653	Intronic	Cyp2j7	ENSMUSG00000081362
14	35489181	35489203	-	4	CTTAGACTAATTCATGAGGG	TGT	|-||||||||--||-|||||PAM	42242	Intergenic	4930596D02Rik	ENSMUSG00000041068
1	18775415	18775437	-	4	CATAGACTATACAAAGAGGG	TAG	|||||||||----|||||||PAM	3215	Intergenic	Gm5252	ENSMUSG00000101306
2	25142951	25142973	-	4	CAGAGACAGAGACAAGGGGG	GAG	||-||||--|||||||-|||PAM	1121	Intronic	Ndor1	ENSMUSG00000006471
3	30174680	30174702	-	4	CAGAGACAGAGACAAGGGGG	AAG	||-||||--|||||||-|||PAM	19775	Intronic	Mecom	ENSMUSG00000027684
3	39396282	39396304	-	4	CCAAGATTAAGACAAGATGG	GAA	|--|||-||||||||||-||PAM	16151	Intergenic	Gm9845	ENSMUSG00000050533
10	61470001	61470023	#ERROR!	4	CAGTGACTAATACAAGGGGG	TAG	||--||||||-|||||-|||PAM	5657	Intergenic	Npffr1	ENSMUSG00000020090
10	110169755	110169777	#ERROR!	4	CAAAGACAAAGTCAAAAGGG	AAG	||-||||-|||-|||-||||PAM	16873	Intronic	Nav3	ENSMUSG00000020181
12	57144907	57144929	#ERROR!	4	CATATATTAAGTCAAAAGGG	CAA	||||-|-||||-|||-||||PAM	61013	Intronic	Slc25a21	ENSMUSG00000035472
7	118585307	118585329	-	4	AGTAGACAAAGACAAGAAGG	GAG	--|||||-|||||||||-||PAM	1439	Intronic	Gprc5b	ENSMUSG00000008734
1	40482000	40482022	-	4	AATAGACTAAGGGGAGAGGG	TAG	-||||||||||---||||||PAM	79	Intronic	Il1rl1	ENSMUSG00000026069
2	53971061	53971083	#ERROR!	4	CCTTGAATAAGACAAGAAGG	CAC	|-|-||-||||||||||-||PAM	3022	Intergenic	Rprm	ENSMUSG00000075334
4	56798339	56798361	-	4	CATATTCTAAGACTTGAGGG	AGC	||||--|||||||--|||||PAM	297	Intronic	Elp1	ENSMUSG00000028431
14	79107699	79107721	#ERROR!	4	GCTAGACTAAGGCAAGGGGG	TGG	--|||||||||-||||-|||PAM	1403	Intronic	Vwa8	ENSMUSG00000058997
X	130125998	130126020	#ERROR!	4	GATAGACTCAGGCAATAGGG	AAA	-|||||||-||-|||-||||PAM	51501	Intergenic	Gm7790	ENSMUSG00000083999
12	35215154	35215176	#ERROR!	4	AATAGGCTAAAACAAGTGGG	GAC	-||||-||||-|||||-|||PAM	17676	Intergenic	Snx13	ENSMUSG00000020590
15	32494740	32494762	#ERROR!	4	CACACACTAATACAAGGGGG	GGA	||-|-|||||-|||||-|||PAM	20171	Intronic	Sema5a	ENSMUSG00000022231
X	43640843	43640865	-	4	CAGAGACTATCACAACAGGG	GAT	||-||||||--||||-||||PAM	22176	Intergenic	Gm14602	ENSMUSG00000080714
6	80234992	80235014	#ERROR!	4	AATACAGTAAGACAAGATGG	AAG	-|||-|-||||||||||-||PAM	10465	Intronic	Gm44230	ENSMUSG00000107905
7	76709221	76709243	-	3	CATAGCCAAAGACAAGAAGG	AGA	|||||-|-|||||||||-||PAM	64984	Intronic	Agbl1	ENSMUSG00000025754
18	29609799	29609821	#ERROR!	4	GATAGAATAAGAGAATAGGG	AAG	-|||||-|||||-||-||||PAM	4811	Intronic	4930578E11Rik	ENSMUSG00000117618
6	104497417	104497439	-	4	AATAGAATAAGATAAAAGGG	AAG	-|||||-|||||-||-||||PAM	27150	Intronic	Cntn6	ENSMUSG00000030092
3	23351597	23351619	-	4	TATAGAATAAGATAATAGGG	TAT	-|||||-|||||-||-||||PAM	77487	Intergenic	Gm37492	ENSMUSG00000102214
17	41195888	41195910	-	4	CATAGAGAAAGATAGGAGGG	AGA	||||||--||||-|-|||||PAM	4438	Intergenic	9130008F23Rik	ENSMUSG00000054951
X	111935068	111935090	-	4	CCTAGGCTAAAACAAGGGGG	GAT	|-|||-||||-|||||-|||PAM	8800	Intergenic	Gm14939	ENSMUSG00000083560
10	107918554	107918576	-	4	CCTATATTAAGACAAGATGG	CAT	|-||-|-||||||||||-||PAM	58973	Intergenic	Gm47999	ENSMUSG00000112401
7	70987084	70987106	#ERROR!	4	CATCAGCTAAGACAAGAAGG	TGT	|||---|||||||||||-||PAM	3293	Intronic	Gm45066	ENSMUSG00000109548
14	56020783	56020805	#ERROR!	4	CAGAGACTAAGCTTAGAGGG	TGG	||-||||||||---||||||PAM	172	Intronic	Adcy4	ENSMUSG00000022220
5	129596019	129596041	-	4	CACAGACTAAGTACAGAGGG	AGG	||-||||||||---||||||PAM	2804	Intronic	Sfswap	ENSMUSG00000029439
2	15271453	15271475	-	4	CATGGGCTAAGAAAACAGGG	AGG	|||-|-||||||-||-||||PAM	75961	Intergenic	Gm13367	ENSMUSG00000080930
18	13800861	13800883	-	3	CATAGGCTAAGACCAAAGGG	CAA	|||||-|||||||-|-||||PAM	19187	Intergenic	Zfp521	ENSMUSG00000024420
17	72520496	72520518	-	4	CCAAGACTAAGACGACAGGG	TAA	|--||||||||||-|-||||PAM	7503	Intronic	Alk	ENSMUSG00000055471
1	43861122	43861144	#ERROR!	4	CACAGAGTAAGAGAAAAGGG	AAG	||-|||-|||||-||-||||PAM	4753	Intronic	Uxs1	ENSMUSG00000057363
17	30240388	30240410	-	4	CAAAGAATAAGAGAAAAGGG	GAG	||-|||-|||||-||-||||PAM	13551	Intronic	Zfand3	ENSMUSG00000044477
11	105984344	105984366	-	3	CATAGATGAAGACAAGAAGG	GAA	||||||--|||||||||-||PAM	3451	Intronic	Map3k3	ENSMUSG00000020700
8	46734888	46734910	#ERROR!	4	TATAGACTCAGACGCGAGGG	GAG	-|||||||-||||--|||||PAM	1659	Intergenic	Gm8575	ENSMUSG00000109692
3	90323971	90323993	#ERROR!	4	CATGGACTCAGCCAAAAGGG	TAA	|||-||||-||-|||-||||PAM	1058	Intronic	Ints3	ENSMUSG00000027933
19	12217299	12217321	-	4	CATATCCTAAGAGAAAAGGG	CAT	||||--||||||-||-||||PAM	764	Intergenic	Olfr262	ENSMUSG00000067519
2	111921782	111921804	#ERROR!	4	GACAGACTGAGACAAGAAGG	GAA	-|-|||||-||||||||-||PAM	0	Exonic	Olfr1314	ENSMUSG00000074945
10	34628741	34628763	-	4	AAAAGACTGAGACAAGAAGG	AAA	-|-|||||-||||||||-||PAM	NA	Intergenic	NA	NA
18	54137946	54137968	#ERROR!	4	GAGAGACTCAGACAAGAAGG	CAG	-|-|||||-||||||||-||PAM	19546	Intergenic	Gm5507	ENSMUSG00000069376
8	9307481	9307503	#ERROR!	4	AAGAGACTTAGACAAGAAGG	AGT	-|-|||||-||||||||-||PAM	24376	Intronic	Fam155a	ENSMUSG00000079157
17	9209558	9209580	#ERROR!	4	CAGGGACGAAGACAAGAAGG	GAG	||--|||-|||||||||-||PAM	658	Intronic	1700010I14Rik	ENSMUSG00000023873
X	167856626	167856648	#ERROR!	4	CATAGGCTAAATCATGAGGG	TAT	|||||-||||--||-|||||PAM	20258	Intronic	Gm15261	ENSMUSG00000087201
2	80946623	80946645	-	3	CATAGACTAAAGCAACAGGG	CAC	||||||||||--|||-||||PAM	NA	Intergenic	NA	NA
8	76865087	76865109	-	4	CTTAGACTCAGACCTGAGGG	TAA	|-||||||-||||--|||||PAM	21432	Intronic	Gm45742	ENSMUSG00000110553
8	27894307	27894329	-	4	CCTAAACCAAGACAAGAAGG	GAG	|-||-||-|||||||||-||PAM	0	Exonic	Chrna6	ENSMUSG00000031491
13	5059117	5059139	#ERROR!	4	CTTAAACCAAGACAAGATGG	GAT	|-||-||-|||||||||-||PAM	66066	Intergenic	Gm47450	ENSMUSG00000113866
16	49546604	49546626	-	4	CATAAACTAAGGGCAGAGGG	AGA	||||-||||||---||||||PAM	10409	Intronic	Ift57	ENSMUSG00000032965
11	115044376	115044398	#ERROR!	4	CTTAGACTAACAAATGAGGG	AGA	|-||||||||-|-|-|||||PAM	585	Intronic	Rab37	ENSMUSG00000020732
9	76631204	76631226	-	4	AATAAACTAAGACTATAGGG	CAG	-|||-||||||||-|-||||PAM	7175	Intergenic	Gm22938	ENSMUSG00000077144
11	49951809	49951831	-	4	GATGGACTCAGACAAGAAGG	GAA	-||-||||-||||||||-||PAM	8012	Intronic	Rnf130	ENSMUSG00000020376
6	91956476	91956498	-	4	CACAGACTGAGACCCGAGGG	GGA	||-|||||-||||--|||||PAM	453	Intronic	Fgd5	ENSMUSG00000034037
11	11699196	11699218	-	4	CAGAGACTCAGACTGGAGGG	TGA	||-|||||-||||--|||||PAM	625	Intronic	Ikzf1	ENSMUSG00000018654
7	137888627	137888649	#ERROR!	4	CATAGGCTAGGATAGGAGGG	TGC	|||||-|||-||-|-|||||PAM	6802	Intronic	Tcerg1l	ENSMUSG00000091002
15	33500954	33500976	-	4	CACAGACTATGCCAAAAGGG	GAG	||-||||||-|-|||-||||PAM	3444	Intronic	Cpq	ENSMUSG00000039007
14	35776630	35776652	-	4	CAGAGACTAGGTCAACAGGG	AAG	||-||||||-|-|||-||||PAM	3453	Intergenic	Gm19129	ENSMUSG00000115295
14	70291648	70291670	-	4	CTTAGTCAAAGACAAGAAGG	GGA	|-|||-|-|||||||||-||PAM	2963	Intronic	Gm33524	ENSMUSG00000114446
12	55765077	55765099	-	4	TTTAGACTATGACAAGAAGG	GGG	--|||||||-|||||||-||PAM	0	Exonic	Ralgapa1	ENSMUSG00000021027
16	25152765	25152787	-	4	ATTAGACTATGACAAGATGG	AAG	--|||||||-|||||||-||PAM	5661	Intronic	Tprg	ENSMUSG00000048399
17	22679850	22679872	#ERROR!	4	CAGAAACTAAGACCACAGGG	TAT	||-|-||||||||-|-||||PAM	4180	Intergenic	Zfp946	ENSMUSG00000071266
3	136524843	136524865	-	4	GATAGACTGAGAAAAAAGGG	GAG	-|||||||-|||-||-||||PAM	15589	Intronic	Ppp3ca	ENSMUSG00000028161
13	36789978	36790000	#ERROR!	4	CATGGACAAAGAAAACAGGG	AGA	|||-|||-||||-||-||||PAM	6790	Intronic	Gm46409	ENSMUSG00000114851
16	6130852	6130874	#ERROR!	4	CATTGACAAAGAAAATAGGG	AGC	|||-|||-||||-||-||||PAM	36128	Intronic	Rbfox1	ENSMUSG00000008658
1	120839320	120839342	-	4	CATAGACAGAGAGATGAGGG	TGT	|||||||--|||-|-|||||PAM	39491	Intergenic	Gm37043	ENSMUSG00000102360
15	35577659	35577681	-	4	CAGGGACTTAGACAAGAAGG	TGG	||--||||-||||||||-||PAM	987	Intronic	Vps13b	ENSMUSG00000037646
1	44451211	44451233	-	4	CATTGACTAAAAAAGGAGGG	CAG	|||-||||||-|-|-|||||PAM	17604	Intergenic	Gm28893	ENSMUSG00000100769
19	50138731	50138753	-	4	CAAAGACAAAAACAAGTGGG	AAT	||-||||-||-|||||-|||PAM	0	Exonic	Sorcs1	ENSMUSG00000043531
7	73766529	73766551	-	4	CAAAGACAAATACAAGGGGG	TAC	||-||||-||-|||||-|||PAM	73043	Intergenic	Gm45004	ENSMUSG00000108725
13	97076722	97076744	#ERROR!	4	CATATAATAAAACAAGGGGG	GGG	||||-|-|||-|||||-|||PAM	4218	Intronic	Gcnt4	ENSMUSG00000091387
9	28026167	28026189	-	4	AATAGAAAAAGACAAGAAGG	TGT	-|||||--|||||||||-||PAM	82994	Intronic	Gm15606	ENSMUSG00000087531
2	56334418	56334440	#ERROR!	4	TAAAGACTATGACAAGAAGG	GGG	-|-||||||-|||||||-||PAM	NA	Intergenic	NA	NA
1	135361937	135361959	#ERROR!	4	CCTAGGCTAAGACCAAAGGG	AGC	|-|||-|||||||-|-||||PAM	359	Intergenic	Nav1	ENSMUSG00000009418
14	114341190	114341212	-	3	CAGAGACTAATACAAGAAGG	TGT	||-|||||||-||||||-||PAM	68663	Intergenic	Gm18369	ENSMUSG00000115572
11	6207337	6207359	#ERROR!	4	CTTAGACTCAGAAAACAGGG	AAC	|-||||||-|||-||-||||PAM	1560	Intergenic	Ddx56	ENSMUSG00000004393
5	110547232	110547254	#ERROR!	4	CCTAGACTGAGAGAAAAGGG	AAA	|-||||||-|||-||-||||PAM	3292	Intronic	Fbrsl1	ENSMUSG00000043323
6	117807432	117807454	#ERROR!	4	TAGAGACTAAGAGAAGTGGG	GAA	-|-|||||||||-|||-|||PAM	10687	Intergenic	Zfp637	ENSMUSG00000059689
11	24719506	24719528	-	4	AAAAGACTAAGAGAAGGGGG	AGG	-|-|||||||||-|||-|||PAM	38784	Intergenic	Gm10466	ENSMUSG00000073103
10	117631297	117631319	-	4	CAGAGGCTAAGGCAAGGGGG	CAG	||-||-|||||-||||-|||PAM	2687	Intergenic	Nup107	ENSMUSG00000052798
8	68356672	68356694	#ERROR!	4	TATAGAATAAGGCAAGGGGG	AGC	-|||||-||||-||||-|||PAM	0	Exonic	Psd3	ENSMUSG00000030465
11	79145491	79145513	#ERROR!	4	CAGACACTGAGACAAGATGG	CGG	||-|-|||-||||||||-||PAM	0	Exonic	Wsb1	ENSMUSG00000017677
10	53517541	53517563	-	4	CACAAACTGAGACAAGAAGG	TGA	||-|-|||-||||||||-||PAM	383	Intronic	Fam184a	ENSMUSG00000019856
Y	40963103	40963125	#ERROR!	4	CAGACACTGAGACAAGAAGG	TAG	||-|-|||-||||||||-||PAM	72169	Intergenic	Gm20832	ENSMUSG00000099645
15	46900601	46900623	-	4	GATAGACTAACCCAACAGGG	AAG	-|||||||||--|||-||||PAM	92757	Intergenic	Gm23665	ENSMUSG00000088679
16	24808248	24808270	#ERROR!	4	CACAGACTGAGAAAAAAGGG	AGT	||-|||||-|||-||-||||PAM	0	Exonic	Lpp	ENSMUSG00000033306
10	85787846	85787868	#ERROR!	4	CAGAGACTTAGAAAATAGGG	AAG	||-|||||-|||-||-||||PAM	528	Intronic	Rtcb	ENSMUSG00000001783
19	11558809	11558831	#ERROR!	4	CAGAGACTTAGAAAATAGGG	GAG	||-|||||-|||-||-||||PAM	1359	Intergenic	Gm38275	ENSMUSG00000104088
X	145733294	145733316	#ERROR!	4	CAGAGACTTAGAAAATAGGG	AAG	||-|||||-|||-||-||||PAM	12193	Intergenic	Htr2c	ENSMUSG00000041380
1	151549556	151549578	#ERROR!	4	CATAGAGGAAGACCGGAGGG	AGC	||||||--|||||--|||||PAM	3340	Intronic	Niban1	ENSMUSG00000026483
4	142526878	142526900	-	4	CATAGAGGAAGACTCGAGGG	CAC	||||||--|||||--|||||PAM	9282	Intronic	Gm37624	ENSMUSG00000103678
14	100325885	100325907	-	4	CAAAGATGAAGACAAGATGG	TAG	||-|||--|||||||||-||PAM	21300	Intronic	Klf12	ENSMUSG00000072294
2	94705996	94706018	-	4	CACAGAAAAAGACAAGAAGG	CAG	||-|||--|||||||||-||PAM	83315	Intergenic	AL731558.1	ENSMUSG00000119846
6	78841051	78841073	#ERROR!	4	CATAGAAAAGGACAAGTGGG	CAT	||||||--|-||||||-|||PAM	47077	Intergenic	AC159471.1	ENSMUSG00000118890
8	75885297	75885319	-	4	CATAGTCTTAGACTCGAGGG	AGA	|||||-||-||||--|||||PAM	17767	Intergenic	Gm45899	ENSMUSG00000110693
X	107175243	107175265	-	4	CATAGGCTCAGACTGGAGGG	AAC	|||||-||-||||--|||||PAM	66507	Intergenic	Gm14849	ENSMUSG00000081807
7	12192009	12192031	#ERROR!	4	CACAGGCTCAGACAAGAAGG	AAC	||-||-||-||||||||-||PAM	2153	Intronic	Vmn2r-ps53	ENSMUSG00000092583
12	61435280	61435302	#ERROR!	4	AATAAACTATGACAAGAAGG	AAC	-|||-||||-|||||||-||PAM	33820	Intergenic	Gm7745	ENSMUSG00000098029
18	40754401	40754423	#ERROR!	4	TATAGATTGAGACAAGAAGG	AAT	-|||||-|-||||||||-||PAM	78322	Intergenic	C030017B01Rik	ENSMUSG00000118202
18	73342035	73342057	#ERROR!	4	AATAAACTAAGAAAAGGGGG	TAG	-|||-|||||||-|||-|||PAM	NA	Intergenic	NA	NA
2	108557866	108557888	-	4	AATAGACTAGGAAAAAAGGG	AAA	-||||||||-||-||-||||PAM	5669	Intergenic	Gm13914	ENSMUSG00000083697
11	95791270	95791292	-	4	CATTGATAAAGACAAGATGG	AGG	|||-||--|||||||||-||PAM	8471	Intronic	B4galnt2	ENSMUSG00000013418
1	19265331	19265353	-	3	CATAGACTAATAAAAAAGGG	AAT	||||||||||-|-||-||||PAM	13785	Intergenic	Tfap2b	ENSMUSG00000025927
2	69108906	69108928	#ERROR!	4	ATTAGACTAAAACAAGATGG	TGT	--||||||||-||||||-||PAM	692	Intronic	Abcb11	ENSMUSG00000027048
5	3373486	3373508	#ERROR!	4	TCTAGACTAAAACAAGAAGG	GGG	--||||||||-||||||-||PAM	17977	Intergenic	Cdk6	ENSMUSG00000040274
11	74933128	74933150	-	4	CATAGAGCAAGAGAAAAGGG	GAG	||||||--||||-||-||||PAM	266	Intronic	Smg6	ENSMUSG00000038290
13	37640602	37640624	#ERROR!	4	CATAGATAAAGAAAATAGGG	CAC	||||||--||||-||-||||PAM	3418	Intergenic	Gm29458	ENSMUSG00000099847
1	73395201	73395223	#ERROR!	4	CATAGAGAAAGATAATAGGG	TAC	||||||--||||-||-||||PAM	34711	Intergenic	Pinc	ENSMUSG00000099877
15	73156362	73156384	#ERROR!	4	CATGGACTAAGGTAGGAGGG	AGA	|||-|||||||--|-|||||PAM	1163	Intronic	Ptk2	ENSMUSG00000022607
12	65296911	65296933	-	4	CAGACACTAAGAGAAGTGGG	GAA	||-|-|||||||-|||-|||PAM	1551	Intergenic	Gm47973	ENSMUSG00000113442
4	21601888	21601910	#ERROR!	4	CCCTGACTAAGACAAGAGAG	TAA	|---||||||||||||||-|PAM	24470	Intergenic	Gm11875	ENSMUSG00000083654
14	56411099	56411121	#ERROR!	4	CTTAGACTAGAACAAGTGGG	TAA	|-|||||||--|||||-|||PAM	87	Intronic	Gm4022	ENSMUSG00000114303
X	92510418	92510440	#ERROR!	4	CATATACTCACACAAGTGGG	AAA	||||-|||-|-|||||-|||PAM	3340	Intronic	Pola1	ENSMUSG00000006678
5	147981335	147981357	-	4	CATAGACTGCTACAAAAGGG	GGG	||||||||---||||-||||PAM	31633	Intronic	Mtus2	ENSMUSG00000029651
1	31726804	31726826	-	4	AATAGACATAGACAAGAAGG	CAA	-||||||--||||||||-||PAM	30985	Intergenic	Gm23032	ENSMUSG00000088620
18	31422253	31422275	-	4	CAGAGACAAAGACTACAGGG	AGG	||-||||-|||||-|-||||PAM	27619	Intronic	Rit2	ENSMUSG00000057455
2	46858306	46858328	-	4	GAGATACTAAGACAAGAGTG	TAA	-|-|-|||||||||||||-|PAM	NA	Intergenic	NA	NA
15	88821203	88821225	#ERROR!	4	GAAACACTAAGACAAGAGAG	TGT	-|-|-|||||||||||||-|PAM	874	Intronic	Ttll8	ENSMUSG00000022388
1	135862157	135862179	#ERROR!	4	CAGAGACTAAAACTGGAGGG	AAC	||-|||||||-||--|||||PAM	15212	Intergenic	Pkp1	ENSMUSG00000026413
4	27359314	27359336	#ERROR!	4	CCTTGACTAAGACAGCAGGG	GAT	|-|-||||||||||--||||PAM	NA	Intergenic	NA	NA
17	42144910	42144932	#ERROR!	4	CATTGAGTGAGACAAGATGG	AGG	|||-||-|-||||||||-||PAM	NA	Intergenic	NA	NA
4	14550866	14550888	#ERROR!	4	CTTAGACACAGACAAGAAGG	GAT	|-|||||--||||||||-||PAM	1473	Intronic	Slc26a7	ENSMUSG00000040569
13	82513665	82513687	-	4	GATACACTAAGACAGAAGGG	TGA	-|||-|||||||||--||||PAM	13217	Intergenic	Gm4936	ENSMUSG00000114932
10	54563881	54563903	-	4	GATAAACTAAGACACTAGGG	TAT	-|||-|||||||||--||||PAM	16081	Intergenic	Gm47970	ENSMUSG00000112882
8	57358996	57359018	-	4	CAAAGGCTAAGAGAAGGGGG	AGT	||-||-||||||-|||-|||PAM	17068	Intergenic	Gm33501	ENSMUSG00000110000
14	29300824	29300846	#ERROR!	4	CCCAAACTAAGACAAGAGAG	AAA	|--|-|||||||||||||-|PAM	2009	Intronic	Gm48003	ENSMUSG00000114704
15	15542180	15542202	#ERROR!	4	CATAGACTGAGTGCAGAGGG	AAA	||||||||-||---||||||PAM	NA	Intergenic	NA	NA
10	18974042	18974064	#ERROR!	4	GATAGATTAAGAAAAGGGGG	AGG	-|||||-|||||-|||-|||PAM	334	Intronic	Gm48545	ENSMUSG00000111821
7	81504029	81504051	#ERROR!	4	CAGCGACTAAGACAGCAGGG	CAG	||--||||||||||--||||PAM	1230	Intergenic	Gm10160	ENSMUSG00000066378
16	31804109	31804131	#ERROR!	4	CAGTGACTAAGACACAAGGG	GGA	||--||||||||||--||||PAM	1418	Intronic	Senp5	ENSMUSG00000022772
14	104330869	104330891	#ERROR!	4	CAGTGACTAAGACATCAGGG	AAC	||--||||||||||--||||PAM	66291	Intergenic	4930432J09Rik	ENSMUSG00000115727
2	169617507	169617529	-	4	CATAGACATAGACTGGAGGG	GAG	|||||||--||||--|||||PAM	NA	Intronic	NA	NA
2	11055681	11055703	#ERROR!	4	TATTCACTAAGACAAGAGAG	CAA	-||--|||||||||||||-|PAM	1804	Intronic	Gm13264	ENSMUSG00000085257
16	81358837	81358859	-	4	AATTAACTAAGACAAGAGTG	TAT	-||--|||||||||||||-|PAM	14082	Intronic	Ncam2	ENSMUSG00000022762
14	73358007	73358029	-	4	CAAAGACACAGACAAGAAGG	CAA	||-||||--||||||||-||PAM	2448	Intergenic	Rcbtb2	ENSMUSG00000022106
17	48281960	48281982	#ERROR!	4	CAAAGACACAGACAAGAAGG	AAA	||-||||--||||||||-||PAM	32322	Intergenic	Gm14871	ENSMUSG00000082492
3	120065704	120065726	-	4	CACAGACACAGACAAGATGG	GGG	||-||||--||||||||-||PAM	45807	Intergenic	Gm23733	ENSMUSG00000065684
8	115654802	115654824	-	4	CACAGACCGAGACAAGACGG	GGT	||-||||--||||||||-||PAM	52824	Intronic	Wwox	ENSMUSG00000004637
4	28854350	28854372	-	4	CATAGACAAAAATAGGAGGG	GGC	|||||||-||-|-|-|||||PAM	16185	Intronic	Epha7	ENSMUSG00000028289
13	33231126	33231148	#ERROR!	4	CATAAAATCAGACAAGAAGG	TAT	||||-|-|-||||||||-||PAM	5259	Intergenic	Serpinb9b	ENSMUSG00000021403
6	60756604	60756626	-	4	CATATAATCAGACAAGATGG	CAT	||||-|-|-||||||||-||PAM	8561	Intronic	Mageb16-ps2	ENSMUSG00000107755
9	97709653	97709675	#ERROR!	4	CACTGACTAACACAAGAAGG	GGA	||--||||||-||||||-||PAM	28130	Intronic	Clstn2	ENSMUSG00000032452
18	63718775	63718797	#ERROR!	4	TACAGGCTAAGACAAGAGTG	AGC	-|-||-||||||||||||-|PAM	862	Intergenic	Gm24848	ENSMUSG00000088656
6	73177900	73177922	-	4	CATAGATTGAGAAAACAGGG	TAT	||||||-|-|||-||-||||PAM	4753	Intronic	Dnah6	ENSMUSG00000052861
1	70797534	70797556	#ERROR!	4	CATAGATTTAGATAATAGGG	AGG	||||||-|-|||-||-||||PAM	7309	Intronic	Vwc2l	ENSMUSG00000045648
X	126563093	126563115	-	4	CATAGATTGAGAAAACAGGG	TAT	||||||-|-|||-||-||||PAM	65690	Intergenic	Cldn34c4	ENSMUSG00000043569
6	84021112	84021134	-	4	CATAGACTACAGCATGAGGG	CAT	|||||||||---||-|||||PAM	4533	Intronic	Dysf	ENSMUSG00000033788
X	154372198	154372220	-	4	CCTCTACTAAGACAAGAGTG	GAC	|-|--|||||||||||||-|PAM	2171	Intronic	Ptchd1	ENSMUSG00000041552
10	46530880	46530902	-	3	CAGAGACAAAGACAAGAGAG	GGT	||-||||-||||||||||-|PAM	3702	Intergenic	Gm23481	ENSMUSG00000077361
8	60589113	60589135	-	3	CAGAGACAAAGACAAGAGAG	CGA	||-||||-||||||||||-|PAM	56386	Intergenic	Gm26164	ENSMUSG00000065727
X	113612153	113612175	-	4	CATAGAGTAGGACTGGAGGG	AAC	||||||-||-|||--|||||PAM	39990	Intergenic	Gm14894	ENSMUSG00000081354
9	113888722	113888744	-	3	CATAGACTCAGATAAGTGGG	TGT	||||||||-|||-|||-|||PAM	2010	Intronic	Susd5	ENSMUSG00000086596
1	83662489	83662511	-	3	CATAGACTCAGAAAAGTGGG	AAA	||||||||-|||-|||-|||PAM	21972	Intronic	4933436I20Rik	ENSMUSG00000100580
8	111759898	111759920	#ERROR!	4	CGGAGGCTAAGACAAGAGTG	AAA	|--||-||||||||||||-|PAM	0	Exonic	Aars	ENSMUSG00000031960
7	141433275	141433297	#ERROR!	4	CACAAACTAAGACAGCAGGG	AGT	||-|-|||||||||--||||PAM	2023	Intronic	Tollip	ENSMUSG00000025139
17	63468691	63468713	#ERROR!	4	CACACACTAAGACAGAAGGG	CGT	||-|-|||||||||--||||PAM	41020	Intronic	Gm24730	ENSMUSG00000088853
7	40186940	40186962	#ERROR!	4	CACATACTAAGACACTAGGG	AAC	||-|-|||||||||--||||PAM	68276	Intergenic	Gm28807	ENSMUSG00000100650
1	156761380	156761402	-	4	CATGGACAGAGACAAGATGG	TAA	|||-|||--||||||||-||PAM	4898	Intronic	Ralgps2	ENSMUSG00000026594
15	84248335	84248357	-	4	AGTAGAATAAGACAAGAGAG	TGC	--||||-|||||||||||-|PAM	15047	Intergenic	Shisal1	ENSMUSG00000062760
12	91830079	91830101	-	4	CAAAGAATAAGAGAAGGGGG	AAT	||-|||-|||||-|||-|||PAM	6816	Intergenic	Gm21051	ENSMUSG00000113721
7	142091654	142091676	-	4	CAGAGACTGAGACCAAAGGG	TAC	||-|||||-||||-|-||||PAM	7	Intronic	Mrpl23	ENSMUSG00000037772
3	27984699	27984721	#ERROR!	4	CAGTAACTAAGACAAGAGAG	CAG	||---|||||||||||||-|PAM	8123	Intergenic	Pld1	ENSMUSG00000027695
7	68937389	68937411	-	4	GATAGCCTAATACAAGAAGG	TGG	-||||-||||-||||||-||PAM	27779	Intergenic	Gm44533	ENSMUSG00000109400
4	39561578	39561600	-	4	GAGAGAGTAAGACAAGAGAG	AAA	-|-|||-|||||||||||-|PAM	NA	Intergenic	NA	NA
9	96695341	96695363	-	4	AAGAGAATAAGACAAGAGAG	GGA	-|-|||-|||||||||||-|PAM	157	Intergenic	Gm8520	ENSMUSG00000100922
1	35900639	35900661	-	4	AAGAGAGTAAGACAAGAGAG	AGA	-|-|||-|||||||||||-|PAM	18265	Intergenic	1110002O04Rik	ENSMUSG00000102531
13	103738802	103738824	#ERROR!	4	CATAGACATAGATAAAAGGG	AGT	|||||||--|||-||-||||PAM	5656	Intronic	Gm30551	ENSMUSG00000114206
18	30004928	30004950	-	4	TATTGATTAAGACAAGAGTG	TAA	-||-||-|||||||||||-|PAM	NA	Intergenic	NA	NA
12	34539638	34539660	#ERROR!	4	AATGGAATAAGACAAGAGAG	TAA	-||-||-|||||||||||-|PAM	38622	Intronic	Hdac9	ENSMUSG00000004698
1	127277311	127277333	-	4	CAGAGACAAAGAGAAGGGGG	AGA	||-||||-||||-|||-|||PAM	15552	Intronic	Mgat5	ENSMUSG00000036155
17	67989546	67989568	-	4	CATGGGCTAAGACATTAGGG	TGA	|||-|-||||||||--||||PAM	14686	Intergenic	Lama1	ENSMUSG00000032796
15	64856233	64856255	-	3	CAGAGACTAAGAAAAGATGG	GAA	||-|||||||||-||||-||PAM	4763	Intronic	Gm21961	ENSMUSG00000079024
7	14164620	14164642	-	4	CATAGGCAGAGACAAGATGG	TAA	|||||-|--||||||||-||PAM	2645	Intronic	Sult2a8	ENSMUSG00000030378
6	125498331	125498353	-	4	CATAGGCAGAGACAAGATGG	GAA	|||||-|--||||||||-||PAM	12233	Intergenic	Gm26728	ENSMUSG00000101162
5	75184306	75184328	#ERROR!	3	CATAGAGTAAGCCAAGATGG	AGG	||||||-||||-|||||-||PAM	564	Intronic	Gm42576	ENSMUSG00000107205
12	8092465	8092487	#ERROR!	4	GACAGACAAAGACAAGAGAG	AAT	-|-||||-||||||||||-|PAM	234	Intergenic	Gm33037	ENSMUSG00000112694
2	157556670	157556692	-	4	AAGAGACCAAGACAAGAGAG	AGA	-|-||||-||||||||||-|PAM	949	Intergenic	Gm25407	ENSMUSG00000077290
13	97356451	97356473	#ERROR!	4	GAAAGACGAAGACAAGAGAG	TAT	-|-||||-||||||||||-|PAM	16968	Intergenic	Gm48881	ENSMUSG00000114583
1	31570302	31570324	-	3	CATAGACTTAAACAAGAAGG	AAG	||||||||-|-||||||-||PAM	28297	Intergenic	Eef1a1-ps2	ENSMUSG00000101093
18	6970261	6970283	#ERROR!	4	AATAGACTTAGAGAAGGGGG	TAA	-|||||||-|||-|||-|||PAM	21755	Intronic	Mkx	ENSMUSG00000061013
18	52660067	52660089	-	4	CAGAGACTATGACCACAGGG	TAC	||-||||||-|||-|-||||PAM	0	Exonic	Lox	ENSMUSG00000024529
19	13416780	13416802	-	4	CAGGGACTAAGCCAAGAAGG	AAC	||--|||||||-|||||-||PAM	3971	Intergenic	Olfr1471	ENSMUSG00000096320
10	117502751	117502773	#ERROR!	4	CAGAGAGTAAAACAAGATGG	AGA	||-|||-|||-||||||-||PAM	1081	Intronic	Cpm	ENSMUSG00000020183
4	127088168	127088190	-	4	AATAGACAAAGACACAAGGG	CAC	-||||||-||||||--||||PAM	165	Intronic	Dlgap3	ENSMUSG00000042388
17	19668319	19668341	-	4	AATAGACAAAGACACAAGGG	AGT	-||||||-||||||--||||PAM	1086	Intronic	4930549P19Rik	ENSMUSG00000116984
13	61331003	61331025	#ERROR!	4	AATAGACAAAGACACAAGGG	AGT	-||||||-||||||--||||PAM	11921	Intergenic	Cts6	ENSMUSG00000021441
11	99971874	99971896	-	4	CTGAGACCAAGACAAGAGTG	TGG	|--||||-||||||||||-|PAM	0	Exonic	Krt32	ENSMUSG00000046095
7	37551471	37551493	-	4	CTGAGACCAAGACAAGAGAG	GAC	|--||||-||||||||||-|PAM	27699	Intergenic	Gm22302	ENSMUSG00000064591
5	73489811	73489833	#ERROR!	4	CCTAGACTTAGATAAGGGGG	GAT	|-||||||-|||-|||-|||PAM	268	Intronic	Ociad2	ENSMUSG00000029153
12	33711391	33711413	#ERROR!	4	CATTTACTAAGACCAGTGGG	GAA	|||--||||||||-||-|||PAM	NA	Intergenic	NA	NA
19	10985461	10985483	#ERROR!	4	CATTCACTAAGACTAGTGGG	AAA	|||--||||||||-||-|||PAM	580	Intronic	Ms4a18	ENSMUSG00000094584
10	82075744	82075766	#ERROR!	4	CATTCACTAAGACCAGTGGG	GAA	|||--||||||||-||-|||PAM	1239	Intronic	Zfp938	ENSMUSG00000062931
11	60712130	60712152	-	4	CATTCACTAAGACTAGTGGG	GAA	|||--||||||||-||-|||PAM	2026	Intergenic	Gm12618	ENSMUSG00000083016
X	77599951	77599973	#ERROR!	4	CATTCACTAAGACCAGTGGG	GAA	|||--||||||||-||-|||PAM	5193	Intronic	Prrg1	ENSMUSG00000047996
X	36463943	36463965	#ERROR!	4	CATTTACTAAGACCAGTGGG	GAA	|||--||||||||-||-|||PAM	7823	Intergenic	Rnf113a1	ENSMUSG00000036537
13	81057342	81057364	-	4	CATTCACTAAGACCAGTGGG	GAA	|||--||||||||-||-|||PAM	13181	Intergenic	Arrdc3	ENSMUSG00000074794
X	23921295	23921317	-	4	CATTCACTAAGACCAGTGGG	GAA	|||--||||||||-||-|||PAM	96122	Intergenic	Tesl2	ENSMUSG00000090102
7	72145133	72145155	#ERROR!	4	CATAAACTAAGTCCTGAGGG	AAA	||||-||||||-|--|||||PAM	NA	Intergenic	NA	NA
10	36199575	36199597	#ERROR!	4	CATATACAAAGAAAAGGGGG	GAA	||||-||-||||-|||-|||PAM	67991	Intergenic	Gm47049	ENSMUSG00000110731
9	37361625	37361647	-	4	CATAGACAAGGAGAAAAGGG	AGG	|||||||-|-||-||-||||PAM	17083	Intergenic	Robo3	ENSMUSG00000032128
7	132902301	132902323	-	4	CATAGACAAGGAGAAAAGGG	AAA	|||||||-|-||-||-||||PAM	19391	Intergenic	Gm45672	ENSMUSG00000109619
10	95164457	95164479	#ERROR!	4	AATAGCCTAAGGCAAGAAGG	AAA	-||||-|||||-|||||-||PAM	4237	Intergenic	Gm48882	ENSMUSG00000112593
2	139774274	139774296	#ERROR!	4	CAAAAAGTAAGACAAGAGAG	CAA	||-|-|-|||||||||||-|PAM	14781	Intronic	Tasp1	ENSMUSG00000039033
17	60737765	60737787	-	4	CAAACAATAAGACAAGAGAG	AGA	||-|-|-|||||||||||-|PAM	55215	Intergenic	Gm23447	ENSMUSG00000064732
18	43572545	43572567	#ERROR!	4	CACACACTAAGCCAAGAAGG	AAC	||-|-||||||-|||||-||PAM	1194	Intergenic	Dpysl3	ENSMUSG00000024501
15	64199121	64199143	#ERROR!	4	CAGAGACTGAGAGAAGGGGG	AAA	||-|||||-|||-|||-|||PAM	734	Intronic	Gm10926	ENSMUSG00000115646
17	19644631	19644653	-	4	CAGAGACTAAGGGAATAGGG	AAA	||-||||||||--||-||||PAM	7330	Intronic	4930549P19Rik	ENSMUSG00000116984
11	4044394	4044416	-	3	CATAGACAAAGGCAAGAAGG	CAG	|||||||-|||-|||||-||PAM	0	Exonic	Mtfp1	ENSMUSG00000004748
19	36565000	36565022	-	4	CATAGAATCAGGCAAGGGGG	GAT	||||||-|-||-||||-|||PAM	0	Exonic	Hectd2	ENSMUSG00000041180
1	42050141	42050163	#ERROR!	4	CTTAGGATAAGACAAGAGTG	GGT	|-|||--|||||||||||-|PAM	71421	Intergenic	Gm29260	ENSMUSG00000100832
4	47594050	47594072	-	4	CATACATTAAGACAGCAGGG	CAG	||||-|-|||||||--||||PAM	NA	Intergenic	NA	NA
16	77913453	77913475	-	4	CATATAGTAAGACATCAGGG	TGA	||||-|-|||||||--||||PAM	513	Intergenic	Gm5675	ENSMUSG00000116609
1	123205254	123205276	#ERROR!	3	CATAAACTAAGACATGGGGG	GGA	||||-|||||||||-|-|||PAM	754	Intergenic	Gm20058	ENSMUSG00000100525
X	156207861	156207883	#ERROR!	4	CATAGTCAAGGACAAGAAGG	AAT	|||||-|-|-|||||||-||PAM	4530	Intergenic	Gm1947	ENSMUSG00000083841
13	78092936	78092958	#ERROR!	4	CATAAAATAAAACAAGAAGG	CAT	||||-|-|||-||||||-||PAM	7146	Intronic	Fam172a	ENSMUSG00000064138
1	28353181	28353203	#ERROR!	4	AAGAGACTAAGAGAAGAAGG	AAG	-|-|||||||||-||||-||PAM	NA	Intergenic	NA	NA
8	95857196	95857218	-	4	CCTAGACTAAGAAGGGAGGG	AAA	|-||||||||||---|||||PAM	978	Intronic	Gm31224	ENSMUSG00000110517
5	72793877	72793899	-	4	TATAGACTTACACAAGAAGG	CAA	-|||||||-|-||||||-||PAM	1109	Intronic	Cnga1	ENSMUSG00000067220
5	42920670	42920692	#ERROR!	4	CATGGACAAAAACAAGAAGG	AAG	|||-|||-||-||||||-||PAM	NA	Intergenic	NA	NA
6	96975742	96975764	#ERROR!	4	GATAGCCAAAGACAAGAGTG	CAA	-||||-|-||||||||||-|PAM	15569	Intronic	Tafa4	ENSMUSG00000046500
9	118458066	118458088	#ERROR!	4	CAAACACAAAGACAAGAGAG	AGA	||-|-||-||||||||||-|PAM	753	Intronic	Itga9	ENSMUSG00000039115
4	63361033	63361055	-	4	CAGACACGAAGACAAGAGAG	TGT	||-|-||-||||||||||-|PAM	6195	Intronic	Whrn	ENSMUSG00000039137
1	132702746	132702768	#ERROR!	4	CACACACAAAGACAAGAGAG	GGG	||-|-||-||||||||||-|PAM	33211	Intergenic	Nfasc	ENSMUSG00000026442
6	28900810	28900832	#ERROR!	4	CCCAGACTAAGAAAAGACGG	AAG	|--|||||||||-||||-||PAM	11979	Intronic	Snd1	ENSMUSG00000001424
7	108935588	108935610	-	4	AATGGACTAAGAAAAGAAGG	GGT	-||-||||||||-||||-||PAM	236	Intronic	Stk33	ENSMUSG00000031027
17	82446880	82446902	#ERROR!	4	CAAAGACTAAGAATCGAGGG	CAA	||-|||||||||---|||||PAM	52495	Intergenic	Gm50045	ENSMUSG00000117507
8	46244773	46244795	#ERROR!	4	CATAGAAGATGACAAGAAGG	AGA	||||||--|-|||||||-||PAM	1023	Intronic	Sorbs2	ENSMUSG00000031626
1	87830182	87830204	#ERROR!	4	CCCAGACTAAGACATGTGGG	TAT	|--|||||||||||-|-|||PAM	1928	Intronic	Gm38365	ENSMUSG00000103591
1	156873289	156873311	-	4	CACAGACTCAGACAGCAGGG	AAG	||-|||||-|||||--||||PAM	0	Exonic	Gm10531	ENSMUSG00000103325
15	92904912	92904934	#ERROR!	4	GATATACTCAGACAAGAGAG	GAT	-|||-|||-|||||||||-|PAM	14	Intergenic	Gm30085	ENSMUSG00000109770
12	90557331	90557353	-	4	CATTGACTAATACCACAGGG	AGA	|||-||||||-||-|-||||PAM	1912	Intergenic	Gm2139	ENSMUSG00000114032
16	33773544	33773566	-	4	CATACACAAATACAAGATGG	AGA	||||-||-||-||||||-||PAM	1586	Intergenic	Umps	ENSMUSG00000022814
2	168605703	168605725	#ERROR!	4	CAGAGGCAAAGACAAGAGCG	TGA	||-||-|-||||||||||-|PAM	1289	Intronic	Sall4	ENSMUSG00000027547
18	83480564	83480586	-	4	CAGAGGCAAAGACAAGAGTG	GGA	||-||-|-||||||||||-|PAM	25551	Intergenic	Gm7569	ENSMUSG00000118156
7	99672239	99672261	#ERROR!	3	TCTAGACTAAGACAAGAGGT	AAG	--|||||||||||||||||-PAM	798	Intronic	Chrdl2	ENSMUSG00000030732
2	146553809	146553831	#ERROR!	4	CATATCATAAGACAAGAGTG	TGG	||||---|||||||||||-|PAM	42796	Intergenic	Gm14111	ENSMUSG00000080870
12	97362577	97362599	#ERROR!	4	AATAGAAGAAGACAAGAGAG	TAA	-|||||--||||||||||-|PAM	79950	Intergenic	Gm40552	ENSMUSG00000112598
14	52503884	52503906	-	4	AAAAGACTAGGACAAGAGAG	TGT	-|-||||||-||||||||-|PAM	126	Intronic	Rab2b	ENSMUSG00000022159
18	24841298	24841320	#ERROR!	4	AACAGACTAGGACAAGAGAG	GAA	-|-||||||-||||||||-|PAM	360	Intergenic	Fhod3	ENSMUSG00000034295
1	90654957	90654979	-	4	CCTTGACTAAGACATGTGGG	AAG	|-|-||||||||||-|-|||PAM	38666	Intergenic	Col6a3	ENSMUSG00000048126
13	42770157	42770179	-	3	CATAGCCTATGACAAGAGTG	GAA	|||||-|||-||||||||-|PAM	46795	Intergenic	Gm47125	ENSMUSG00000113367
17	36206558	36206580	-	3	GAGAGACTAAGACAAGAGGT	AAG	-|-||||||||||||||||-PAM	0	Exonic	2310061I04Rik	ENSMUSG00000050705
15	64163061	64163083	#ERROR!	4	AATAGCCTGAGACAAGAGAG	AGG	-||||-||-|||||||||-|PAM	20384	Intronic	Asap1	ENSMUSG00000022377
9	117056488	117056510	#ERROR!	4	CAGAAACTTAGACAAGAGAG	TGG	||-|-|||-|||||||||-|PAM	24012	Intronic	Rbms3	ENSMUSG00000039607
10	41578486	41578508	-	4	CATAGTCAAAAACAAGAAGG	AGA	|||||-|-||-||||||-||PAM	6755	Intronic	Ccdc162	ENSMUSG00000075225
7	16726599	16726621	#ERROR!	4	CATAAACTAAGAACTGAGGG	TAC	||||-|||||||---|||||PAM	12	Intergenic	Ccdc8	ENSMUSG00000041117
7	124912205	124912227	#ERROR!	4	CATACACTAAGAGTGGAGGG	AGG	||||-|||||||---|||||PAM	5304	Intronic	4930533L02Rik	ENSMUSG00000104236
3	120790455	120790477	#ERROR!	4	CATAAACTAAGAGTGGAGGG	GAA	||||-|||||||---|||||PAM	23658	Intergenic	Gm43444	ENSMUSG00000105243
12	3677688	3677710	#ERROR!	4	TATAGACTATCACAAGAAGG	TGT	-||||||||--||||||-||PAM	5100	Intronic	Dtnb	ENSMUSG00000071454
16	88611930	88611952	#ERROR!	4	CAAAAACTAAGAAAAGATGG	AGA	||-|-|||||||-||||-||PAM	857	Intronic	4930553J12Rik	ENSMUSG00000116983
9	75860010	75860032	-	4	CATAAACTTAGACACAAGGG	AGG	||||-|||-|||||--||||PAM	11454	Intronic	Gm34005	ENSMUSG00000111119
7	36573555	36573577	-	4	CAGAGAGGAAGACAAGAGTG	GGA	||-|||--||||||||||-|PAM	NA	Intergenic	NA	NA
12	91593565	91593587	-	4	CACAGATAAAGACAAGAGTG	AGC	||-|||--||||||||||-|PAM	6196	Intergenic	Ston2	ENSMUSG00000020961
13	99807070	99807092	#ERROR!	4	CAGAGAGCAAGACAAGAGTG	GAG	||-|||--||||||||||-|PAM	21815	Intergenic	Gm24471	ENSMUSG00000077673
10	85355658	85355680	-	4	CAGAGATAAAGACAAGAGAG	CAG	||-|||--||||||||||-|PAM	26626	Intronic	Btbd11	ENSMUSG00000020042
3	133615318	133615340	-	4	CAAAGAGGAAGACAAGAGAG	AGA	||-|||--||||||||||-|PAM	45894	Intronic	Gm26691	ENSMUSG00000097911
2	27786042	27786064	#ERROR!	4	CCTAGACTGAGACCAGCGGG	TGG	|-||||||-||||-||-|||PAM	8978	Intronic	2810430I11Rik	ENSMUSG00000085766
2	124804831	124804853	#ERROR!	4	CATACCCCAAGACAAGAGAG	TAG	||||--|-||||||||||-|PAM	NA	Intergenic	NA	NA
18	28386547	28386569	#ERROR!	4	CATAGACTTACATAATAGGG	AAT	||||||||-|-|-||-||||PAM	56244	Intergenic	Gm24246	ENSMUSG00000087940
8	80762417	80762439	-	4	CATAGATGAAGACAGTAGGG	CGC	||||||--||||||--||||PAM	8136	Intronic	Hhip	ENSMUSG00000064325
11	43212604	43212626	#ERROR!	4	CATAGAAGAAGACATAAGGG	GAC	||||||--||||||--||||PAM	10689	Intergenic	Gm12147	ENSMUSG00000086791
15	11838223	11838245	-	4	CATAGACAAGGACCAAAGGG	AGA	|||||||-|-|||-|-||||PAM	1737	Intergenic	Npr3	ENSMUSG00000022206
11	3580498	3580520	#ERROR!	3	AATAGACTAAGACAAATGGG	AAG	-||||||||||||||--|||PAM	837	Intergenic	Gm11950	ENSMUSG00000084310
14	46067380	46067402	-	4	CATGAACTAAGAAAAGATGG	GGC	|||--|||||||-||||-||PAM	28131	Intronic	Gm8317	ENSMUSG00000084276
10	51112903	51112925	#ERROR!	4	CATGGAAGAAGACAAGAGAG	TGA	|||-||--||||||||||-|PAM	2000	Intergenic	Gm5040	ENSMUSG00000111880
3	100745906	100745928	-	4	CATGGACCAAGTCAAGATGG	AAA	|||-|||-|||-|||||-||PAM	13000	Intronic	Vtcn1	ENSMUSG00000051076
X	111839020	111839042	-	4	CATTGACAAAGGCAAGAAGG	CAA	|||-|||-|||-|||||-||PAM	29274	Intergenic	Gm14937	ENSMUSG00000081082
18	5856256	5856278	#ERROR!	4	CACAGACTGAGACCAGTGGG	GGT	||-|||||-||||-||-|||PAM	80789	Intergenic	Zeb1	ENSMUSG00000024238
5	101208345	101208367	#ERROR!	4	CATAGAGGAATACAAGACGG	GAT	||||||--||-||||||-||PAM	NA	Intergenic	NA	NA
14	3567851	3567873	-	4	CATAGAGAAAAACAAGAAGG	TAG	||||||--||-||||||-||PAM	7556	Intergenic	Ube2e2	ENSMUSG00000058317
4	105505758	105505780	-	4	CACAGACTATAACAAGAAGG	CAC	||-||||||--||||||-||PAM	69621	Intergenic	Gm12726	ENSMUSG00000082061
6	146856405	146856427	-	3	TATAAACTAAGACAAGAGGA	TAC	-|||-||||||||||||||-PAM	485	Intronic	1700034J05Rik	ENSMUSG00000040163
1	186124593	186124615	-	4	CATAGCCTTAGACATCAGGG	TGT	|||||-||-|||||--||||PAM	43971	Intergenic	Gm37491	ENSMUSG00000102217
3	46900260	46900282	#ERROR!	4	TATAGAATAAGAGAAGATGG	TGT	-|||||-|||||-||||-||PAM	45043	Intergenic	Mir6379	ENSMUSG00000098417
14	72204199	72204221	#ERROR!	4	GATAGAATAAGAAAAGAAGG	AAA	-|||||-|||||-||||-||PAM	46320	Intergenic	4930434J06Rik	ENSMUSG00000115304
14	120097490	120097512	#ERROR!	4	CATCGTCTTAGACAAGAGTG	AAT	|||-|-||-|||||||||-|PAM	8786	Intronic	Hs6st3	ENSMUSG00000053465
1	13853343	13853365	#ERROR!	4	CATAAAGAAAGACAAGAGAG	TGA	||||-|--||||||||||-|PAM	2742	Intergenic	Gm5523	ENSMUSG00000097711
10	124247377	124247399	#ERROR!	4	CATACAACAAGACAAGAGAG	AAC	||||-|--||||||||||-|PAM	57580	Intergenic	4930503E24Rik	ENSMUSG00000112364
X	118534175	118534197	#ERROR!	4	CATATACAAAGGCAAGATGG	TAT	||||-||-|||-|||||-||PAM	97818	Intergenic	Gm26182	ENSMUSG00000088313
10	70257436	70257458	#ERROR!	4	CATAGACACAGAAAAGGGGG	CAA	|||||||--|||-|||-|||PAM	6025	Intergenic	Gm47946	ENSMUSG00000112884
8	23343322	23343344	#ERROR!	4	AATAGACTAACACAGAAGGG	CAA	-|||||||||-|||--||||PAM	6207	Intergenic	Kat6a	ENSMUSG00000031540
12	46348166	46348188	-	4	TATAGACTAAAACACAAGGG	AAA	-|||||||||-|||--||||PAM	19154	Intergenic	Gm48531	ENSMUSG00000112088
1	74418475	74418497	-	3	CAGAAACTAAGACAAGAGGA	GAC	||-|-||||||||||||||-PAM	445	Intronic	Slc11a1	ENSMUSG00000026177
14	76616618	76616640	-	4	CCTAGCCTATGACAAGAGTG	AGG	|-|||-|||-||||||||-|PAM	35761	Intergenic	Tsc22d1	ENSMUSG00000022010
11	94638804	94638826	#ERROR!	4	AGGAGACTAAGACAAGAGGA	CAA	---||||||||||||||||-PAM	4945	Intergenic	Cdc34b	ENSMUSG00000020870
7	102093014	102093036	-	4	CATAAACTAAGTCCAAAGGG	GGG	||||-||||||-|-|-||||PAM	0	Exonic	Rrm1	ENSMUSG00000030978
14	111307647	111307669	#ERROR!	4	CATGGATTCAGACAAGAGTG	AGT	|||-||-|-|||||||||-|PAM	NA	Intergenic	NA	NA
9	7455103	7455125	#ERROR!	4	CATAGATTCAAACAAGAAGG	AAT	||||||-|-|-||||||-||PAM	465	Intronic	Mmp3	ENSMUSG00000043613
4	98278231	98278253	#ERROR!	4	CATACACTAACAGAAGGGGG	TGT	||||-|||||-|-|||-|||PAM	5769	Intergenic	Patj	ENSMUSG00000061859
11	57198618	57198640	-	4	AATAGACAAAGAAAAGAAGG	TGC	-||||||-||||-||||-||PAM	1955	Intronic	Gria1	ENSMUSG00000020524
15	32077067	32077089	#ERROR!	4	TATAGACAAAGAGAAGATGG	TGA	-||||||-||||-||||-||PAM	25568	Intergenic	Gm49285	ENSMUSG00000115561
19	28508386	28508408	-	4	CATAGACCAACGCAAGGGGG	AAG	|||||||-||--||||-|||PAM	0	Exonic	Glis3	ENSMUSG00000052942
14	82273952	82273974	#ERROR!	4	CATAGACAAACTCAAGGGGG	AGG	|||||||-||--||||-|||PAM	84897	Intergenic	Gm19050	ENSMUSG00000115731
6	20229554	20229576	-	4	CACAGGCTAGGACAAGAGAG	GAA	||-||-|||-||||||||-|PAM	NA	Intergenic	NA	NA
17	10661806	10661828	-	3	CATCAACTAAGACAAGAGGC	AGT	|||--||||||||||||||-PAM	13317	Intronic	A230009B12Rik	ENSMUSG00000089633
8	84291138	84291160	#ERROR!	4	CAGAGAATAAGACACGGGGG	TGA	||-|||-|||||||-|-|||PAM	2140	Intergenic	Ndufb7	ENSMUSG00000033938
10	95836812	95836834	-	4	CCTGGACTAAGACCAGAAGG	CAA	|-|-|||||||||-|||-||PAM	1915	Intronic	Eea1	ENSMUSG00000036499
3	103973599	103973621	#ERROR!	4	GATAGACTAAGGGAAGGGGG	AAG	-||||||||||--|||-|||PAM	4020	Intronic	Magi3	ENSMUSG00000052539
3	85487872	85487894	#ERROR!	4	TCTTGACTAAGACAAGAGGA	TAG	--|-|||||||||||||||-PAM	4524	Intronic	Gatb	ENSMUSG00000028085
5	90752263	90752285	#ERROR!	4	CCTAGACAAAGAAAAGAAGG	CAA	|-|||||-||||-||||-||PAM	40	Intronic	Rassf6	ENSMUSG00000029370
17	19138743	19138765	#ERROR!	4	CTTAGACAAAGAGAAGAAGG	AAT	|-|||||-||||-||||-||PAM	3942	Intronic	Vmn2r97	ENSMUSG00000091491
17	19278706	19278728	#ERROR!	4	CTTAGACAAAGAGAAGAAGG	AAT	|-|||||-||||-||||-||PAM	4734	Intronic	Vmn2r98	ENSMUSG00000096717
1	186424977	186424999	-	3	AATAGAATAAGACAAGAGGA	GAG	-|||||-||||||||||||-PAM	1976	Intronic	Tgfb2	ENSMUSG00000039239
13	119084227	119084249	#ERROR!	3	AATAGAGTAAGACAAGAGGA	AAT	-|||||-||||||||||||-PAM	89277	Intergenic	Gm47335	ENSMUSG00000114868
10	127561263	127561285	-	4	CAGAGACAGAGACAAGAGTG	CAG	||-||||--|||||||||-|PAM	0	Exonic	Tac2	ENSMUSG00000025400
4	128743623	128743645	#ERROR!	4	CAGAGACAGAGACAAGAGTG	GGG	||-||||--|||||||||-|PAM	2949	Intronic	Gm12968	ENSMUSG00000085701
9	43278997	43279019	#ERROR!	4	CACAGACACAGACAAGAGAG	AAT	||-||||--|||||||||-|PAM	4458	Intronic	Gm36799	ENSMUSG00000110823
4	71999857	71999879	-	4	CAGAGACAGAGACAAGAGAG	AAA	||-||||--|||||||||-|PAM	35500	Intergenic	Tle1	ENSMUSG00000008305
4	88120132	88120154	-	4	CATAGCCTCAGACCAGTGGG	GAA	|||||-||-||||-||-|||PAM	4879	Intronic	Focad	ENSMUSG00000038368
9	56707832	56707854	#ERROR!	4	CATAGCCTACCACAAGAAGG	AAA	|||||-|||--||||||-||PAM	0	Exonic	Gm47235	ENSMUSG00000111037
18	66540395	66540417	-	4	CATAGCCTAGTACAAGAAGG	TGT	|||||-|||--||||||-||PAM	414	Intergenic	Gm50153	ENSMUSG00000118228
14	81108024	81108046	#ERROR!	4	TGTAGACTAAGACAAATGGG	TGA	--|||||||||||||--|||PAM	35565	Intergenic	Gm19120	ENSMUSG00000115346
5	92506341	92506363	#ERROR!	4	TAGTGACTAAGACAAGAGGA	AGC	-|--|||||||||||||||-PAM	1040	Intronic	Cxcl11	ENSMUSG00000060183
9	91253477	91253499	-	4	CACAGACCAAGAAAAGAAGG	AGG	||-||||-||||-||||-||PAM	0	Exonic	Zic4	ENSMUSG00000036972
19	56010680	56010702	#ERROR!	4	CAGAGACAAAGAGAAGAAGG	TGC	||-||||-||||-||||-||PAM	9323	Intergenic	Gm50135	ENSMUSG00000117833
2	60841762	60841784	#ERROR!	4	CATAGACAGAGACATTAGGG	GGA	|||||||--|||||--||||PAM	18911	Intergenic	Gm13579	ENSMUSG00000083334
2	97612630	97612652	#ERROR!	3	CTTAGATTAAGACAAGAGGT	GAG	|-||||-||||||||||||-PAM	NA	Intergenic	NA	NA
11	57173237	57173259	#ERROR!	4	CATACAGTAAGAGAAGATGG	GGT	||||-|-|||||-||||-||PAM	1077	Intronic	Gria1	ENSMUSG00000020524
8	124136255	124136277	-	4	CATAGAGGAAGCCAAGACGG	GAC	||||||--|||-|||||-||PAM	0	Exonic	Mc1r	ENSMUSG00000074037
11	43923230	43923252	-	4	TGTACACTAAGACAAGAGGT	TGC	--||-||||||||||||||-PAM	5035	Intronic	Gm12153	ENSMUSG00000087172
7	12721919	12721941	-	4	AGTAGACTAAGGCAAGAGTG	AAC	--|||||||||-||||||-|PAM	332	Intergenic	Slc27a5	ENSMUSG00000030382
X	84058999	84059021	-	4	CATAGACCCAAACAAGAAGG	AAG	|||||||--|-||||||-||PAM	32880	Intronic	Dmd	ENSMUSG00000045103
10	115050621	115050643	#ERROR!	4	CAGAGACTAAGCTAAGTGGG	AGG	||-||||||||--|||-|||PAM	1909	Intronic	Tbc1d15	ENSMUSG00000020130
X	81067838	81067860	#ERROR!	4	CCCTGACTAAGACAAGAGGA	GAG	|---|||||||||||||||-PAM	NA	Intergenic	NA	NA
13	29225679	29225701	#ERROR!	4	CCCTGACTAAGACAAGAGGT	CAA	|---|||||||||||||||-PAM	1360	Intergenic	A330102I10Rik	ENSMUSG00000086363
5	45265438	45265460	-	4	CCCTGACTAAGACAAGAGGT	GAC	|---|||||||||||||||-PAM	2511	Intronic	D5Ertd615e	ENSMUSG00000029092
15	83161984	83162006	-	4	CCCTGACTAAGACAAGAGGA	GAG	|---|||||||||||||||-PAM	19686	Intergenic	Gm32886	ENSMUSG00000116416
19	52230293	52230315	-	4	CCCTGACTAAGACAAGAGGA	TAA	|---|||||||||||||||-PAM	22420	Intergenic	Ins1	ENSMUSG00000035804
8	24083050	24083072	-	4	CCCTGACTAAGACAAGAGGT	GAG	|---|||||||||||||||-PAM	42963	Intergenic	Zmat4	ENSMUSG00000037492
3	95443820	95443842	#ERROR!	4	CAAAAACTAAAACAAGAGAG	AAA	||-|-|||||-|||||||-|PAM	2190	Intronic	Ctss	ENSMUSG00000038642
4	130132415	130132437	-	4	CAAAGACCAAGACACGGGGG	TGG	||-||||-||||||-|-|||PAM	14851	Intergenic	Serinc2	ENSMUSG00000023232
19	54781398	54781420	-	4	TATAGACCATGACAAGAGTG	GGT	-||||||-|-||||||||-|PAM	NA	Intergenic	NA	NA
15	9006295	9006317	-	4	CATACAATAAGACATGTGGG	TAA	||||-|-|||||||-|-|||PAM	6513	Intronic	Ranbp3l	ENSMUSG00000048424
7	63619907	63619929	-	4	CATAGGGTCAGACAAGAGAG	GGC	|||||--|-|||||||||-|PAM	2415	Intergenic	Gm45052	ENSMUSG00000108313
5	31064078	31064100	-	4	CATAGTCTGAGGCAAGATGG	AGG	|||||-||-||-|||||-||PAM	0	Exonic	Ost4	ENSMUSG00000038803
18	38847600	38847622	#ERROR!	4	CATAGTCTGAGGCAAGATGG	AGG	|||||-||-||-|||||-||PAM	34	Intronic	Gm19774	ENSMUSG00000099488
1	126755716	126755738	-	4	CATAGACTCATGCAAGTGGG	GAT	||||||||-|--||||-|||PAM	2316	Intronic	Nckap5	ENSMUSG00000049690
9	95759703	95759725	-	4	AAGAGACTAAGGCAAGAGAG	AAC	-|-||||||||-||||||-|PAM	783	Intronic	Atr	ENSMUSG00000032409
4	58575043	58575065	-	4	CATACACACAGACAAGAGAG	AGA	||||-||--|||||||||-|PAM	14699	Intergenic	Gm12578	ENSMUSG00000081186
2	130306321	130306343	-	4	AATAGACTGAGACACGTGGG	AGT	-|||||||-|||||-|-|||PAM	13843	Intronic	Ptpra	ENSMUSG00000027303
2	60198153	60198175	#ERROR!	4	CCCAAACTAAGACAAGAGGT	CAT	|--|-||||||||||||||-PAM	928	Intronic	Ly75	ENSMUSG00000026980
2	172865103	172865125	-	4	CAAAGCCTAAAACAAGAGAG	CAG	||-||-||||-|||||||-|PAM	0	Exonic	Rbm38	ENSMUSG00000027510
7	132482998	132483020	-	4	AATAGACTAATGCAAGAAGG	GGT	-|||||||||--|||||-||PAM	0	Exonic	Abraxas2	ENSMUSG00000030965
7	4008225	4008247	#ERROR!	4	CAAAGACTGAGAAAAGAAGG	AGC	||-|||||-|||-||||-||PAM	0	Exonic	Lair1	ENSMUSG00000055541
14	72497375	72497397	-	4	CAAAGACTGAGAGAAGATGG	AAG	||-|||||-|||-||||-||PAM	64239	Intergenic	Gm49290	ENSMUSG00000115061
19	38328132	38328154	#ERROR!	4	AAAAGCCTAAGACAAGAGGC	CAG	-|-||-|||||||||||||-PAM	2473	Intergenic	Gm50150	ENSMUSG00000118381
12	45565345	45565367	-	4	CATAGATTTAGTCAAGAAGG	AGA	||||||-|-||-|||||-||PAM	22781	Intronic	Gm33680	ENSMUSG00000112054
4	116281328	116281350	-	4	CCTTAACTAAGACAAGAGGT	TAT	|-|--||||||||||||||-PAM	6253	Intronic	Mast2	ENSMUSG00000003810
3	94868571	94868593	-	3	CATAAAGTAAGACAAGAGGC	AAC	||||-|-||||||||||||-PAM	0	Exonic	Rfx5	ENSMUSG00000005774
7	139554632	139554654	-	4	CACGGACTAAGACAATGGGG	AAG	||--|||||||||||--|||PAM	564	Intronic	Gm16201	ENSMUSG00000086742
9	24015363	24015385	-	4	CACTGACTAAGACAACTGGG	CAT	||--|||||||||||--|||PAM	5721	Intronic	Npsr1	ENSMUSG00000043659
11	9892429	9892451	#ERROR!	4	CTCAGGCTAAGACAAGAGGA	TAA	|--||-|||||||||||||-PAM	NA	Intergenic	NA	NA
8	18665525	18665547	-	4	CATAAACTAAGAGCACAGGG	AGA	||||-|||||||--|-||||PAM	1400	Intronic	Gm25763	ENSMUSG00000077287
16	41668231	41668253	#ERROR!	4	CATACACTAAGAGTACAGGG	AAG	||||-|||||||--|-||||PAM	41025	Intronic	Lsamp	ENSMUSG00000061080
4	153804517	153804539	-	4	CAGAGACTAAGGCATCAGGG	AAT	||-||||||||-||--||||PAM	NA	Intergenic	NA	NA
5	35826989	35827011	-	4	CACAGACTAAGGCAGCAGGG	CAG	||-||||||||-||--||||PAM	1240	Intronic	Htra3	ENSMUSG00000029096
X	133388798	133388820	-	4	CATGGACTTAGAAAAGAAGG	AAC	|||-||||-|||-||||-||PAM	1299	Intergenic	Gm16410	ENSMUSG00000070641
9	96647228	96647250	#ERROR!	4	AATGGTCTAAGACAAGAGGT	CAG	-||-|-|||||||||||||-PAM	365	Intergenic	C430002N11Rik	ENSMUSG00000101581
9	32072026	32072048	#ERROR!	4	CCTAAACTAAGACAAACGGG	AAA	|-||-||||||||||--|||PAM	7606	Intronic	Arhgap32	ENSMUSG00000041444
10	95396493	95396515	-	4	CATAGGCAAAGAAAAGACGG	TGA	|||||-|-||||-||||-||PAM	1310	Intronic	Mir3058	ENSMUSG00000092867
18	52465390	52465412	#ERROR!	4	CAAGCACTAAGACAAGAGGC	TGC	||---||||||||||||||-PAM	0	Exonic	Ftmt	ENSMUSG00000024510
15	101938671	101938693	-	4	ACTAGACTAAGACAGGATGG	CAT	--||||||||||||-||-||PAM	257	Intronic	Krt18	ENSMUSG00000023043
X	95914744	95914766	-	4	GATAGACTAGGAAAAGAAGG	TAA	-||||||||-||-||||-||PAM	14349	Intergenic	Gm16394	ENSMUSG00000082735
13	47019771	47019793	#ERROR!	4	CATGGACTCAGACAGGTGGG	CAG	|||-||||-|||||-|-|||PAM	1464	Intronic	Kif13a	ENSMUSG00000021375
3	78277011	78277033	#ERROR!	4	GAAAGAGTAAGACAAGAGGA	GGA	-|-|||-||||||||||||-PAM	34575	Intergenic	Gm43326	ENSMUSG00000104782
3	78597495	78597517	-	4	AATAGCCTAAGACAAATGGG	TAG	-||||-|||||||||--|||PAM	68409	Intergenic	Gm18952	ENSMUSG00000102341
6	30465015	30465037	#ERROR!	4	CTTAGACTAGGAAAAGACGG	GAG	|-|||||||-||-||||-||PAM	1703	Intergenic	1700012C14Rik	ENSMUSG00000085470
X	159288420	159288442	-	4	CATATACTTAGAGAAGATGG	CAC	||||-|||-|||-||||-||PAM	2520	Intronic	Phka2	ENSMUSG00000031295
7	92183573	92183595	#ERROR!	4	TATAGACTAGGACAGGTGGG	TGG	-||||||||-||||-|-|||PAM	26762	Intergenic	Ccdc90b	ENSMUSG00000030613
3	44474942	44474964	-	4	CATAGAGATAGACAAGAGTG	AGT	||||||---|||||||||-|PAM	26604	Intergenic	Gm37365	ENSMUSG00000104013
1	111681470	111681492	-	4	CATAGATGTAGACAAGAGAG	AAA	||||||---|||||||||-|PAM	51172	Intergenic	Gm8173	ENSMUSG00000100555
9	114459432	114459454	-	4	GATAAGCTAAGACAAGAGGA	TAA	-|||--|||||||||||||-PAM	1207	Intronic	Cnot10	ENSMUSG00000056167
8	28911033	28911055	#ERROR!	4	AATATCCTAAGACAAGAGGT	TGA	-|||--|||||||||||||-PAM	99649	Intergenic	Gm8110	ENSMUSG00000110322
16	54528218	54528240	-	4	AATAGGCTAAGTCAAGAGAG	TAA	-||||-|||||-||||||-|PAM	79303	Intergenic	Gm23180	ENSMUSG00000089311
2	57368675	57368697	-	4	CAGAAACTAAGGCAAGAGTG	AGA	||-|-||||||-||||||-|PAM	52954	Intergenic	Gm13531	ENSMUSG00000084338
17	14116413	14116435	#ERROR!	4	GATCGAGTAAGACAAGAGGA	AGA	-||-||-||||||||||||-PAM	0	Exonic	Afdn	ENSMUSG00000068036
5	69420597	69420619	-	4	CATAGAGGAAGAGAAGATGG	AGA	||||||--||||-||||-||PAM	309	Intronic	Gm43230	ENSMUSG00000106753
10	54720732	54720754	#ERROR!	3	CAAAGACTGAGACAAGAGGA	TGT	||-|||||-||||||||||-PAM	NA	Intergenic	NA	NA
15	25406179	25406201	-	3	CACAGACTGAGACAAGAGGA	GAG	||-|||||-||||||||||-PAM	7437	Intronic	Basp1	ENSMUSG00000045763
10	11223762	11223784	#ERROR!	4	CAGAGACTAGGAGAAGAAGG	AAA	||-||||||-||-||||-||PAM	4250	Intronic	Epm2a	ENSMUSG00000055493
2	169556718	169556740	-	4	CAGAGACTAGGAAAAGAAGG	AGA	||-||||||-||-||||-||PAM	81019	Intronic	Tshz2	ENSMUSG00000047907
15	68342213	68342235	-	4	CATAAACTAAGCCACAAGGG	GAA	||||-||||||-||--||||PAM	NA	Intergenic	NA	NA
2	149601607	149601629	-	4	AATGGACTAAGACAGGAAGG	AAA	-||-||||||||||-||-||PAM	4629	Intronic	Gm14133	ENSMUSG00000087029
11	40009293	40009315	#ERROR!	4	CATAGAATAAGTAAAGGGGG	AGA	||||||-||||--|||-|||PAM	3121	Intronic	Gm12132	ENSMUSG00000085301
11	10739035	10739057	#ERROR!	4	CAGAGACAAACACAAGAGAG	TAT	||-||||-||-|||||||-|PAM	NA	Intergenic	NA	NA
16	9278689	9278711	#ERROR!	4	CACAGACAAACACAAGAGAG	AAG	||-||||-||-|||||||-|PAM	NA	Intergenic	NA	NA
9	97311276	97311298	#ERROR!	4	CACAGACAAACACAAGAGAG	AGA	||-||||-||-|||||||-|PAM	10256	Intergenic	Gm25607	ENSMUSG00000077208
8	103005142	103005164	-	4	CATACACTAAACCAAGAAGG	CAT	||||-|||||--|||||-||PAM	NA	Intergenic	NA	NA
3	19067205	19067227	#ERROR!	4	CATAGTCTCAGAGAAGAAGG	TGA	|||||-||-|||-||||-||PAM	NA	Intergenic	NA	NA
1	6175533	6175555	-	4	CATAGTCTGAGAGAAGAAGG	AGT	|||||-||-|||-||||-||PAM	55264	Intergenic	Gm19214	ENSMUSG00000103090
2	66568742	66568764	#ERROR!	4	CACAGACAAAGACTAGAAGG	AAC	||-||||-|||||-|||-||PAM	817	Intronic	Scn7a	ENSMUSG00000034810
11	43941019	43941041	-	4	CATAGACAAGGACCAGTGGG	TGA	|||||||-|-|||-||-|||PAM	22824	Intronic	Gm12153	ENSMUSG00000087172
6	12737887	12737909	-	4	CATAAAGTAAGACTAGACGG	CAG	||||-|-||||||-|||-||PAM	10887	Intronic	Thsd7a	ENSMUSG00000032625
8	124768909	124768931	-	4	CAAATCCTAAGACAAGAGGC	TGA	||-|--|||||||||||||-PAM	917	Intronic	Urb2	ENSMUSG00000031976
15	87747749	87747771	#ERROR!	4	CCTTGACTAAGACAGGATGG	AAT	|-|-||||||||||-||-||PAM	67605	Intergenic	Mir6393	ENSMUSG00000098938
9	65556223	65556245	-	4	GAAAGACGAAGACAAGAGGA	TGC	-|-||||-|||||||||||-PAM	386	Intronic	Rbpms2	ENSMUSG00000032387
4	45676509	45676531	#ERROR!	4	GAAAGACAAAGACAAGAGGC	AGC	-|-||||-|||||||||||-PAM	7058	Intergenic	Gm829	ENSMUSG00000073860
12	85719947	85719969	#ERROR!	4	GAGAGACAAAGACAAGAGGC	AGG	-|-||||-|||||||||||-PAM	10305	Intergenic	Gm33312	ENSMUSG00000113249
4	51619557	51619579	-	4	AAGAGACAAAGACAAGAGGT	AGA	-|-||||-|||||||||||-PAM	36194	Intergenic	Gm23043	ENSMUSG00000088515
3	28136650	28136672	#ERROR!	4	TAGAGACTAAGAAAAGAGAG	AGA	-|-|||||||||-|||||-|PAM	0	Exonic	Pld1	ENSMUSG00000027695
2	171056131	171056153	-	4	AACAGACTAAGAAAAGAGAG	TAT	-|-|||||||||-|||||-|PAM	1266	Intronic	Gm14640	ENSMUSG00000084818
11	57851155	57851177	-	4	CAGAGCCTAAGGCAAGAGAG	TAT	||-||-|||||-||||||-|PAM	9893	Intergenic	Gm12249	ENSMUSG00000086666
16	40037712	40037734	#ERROR!	4	TATAGATTAAGTCAAGAGTG	AGA	-|||||-||||-||||||-|PAM	44896	Intronic	Lsamp	ENSMUSG00000061080
3	123853369	123853391	-	4	AATATACTAAGACAGGAAGG	AAA	-|||-|||||||||-||-||PAM	74616	Intergenic	Gm15399	ENSMUSG00000081939
5	66068291	66068313	-	4	CACTGAATAAGACAAGAGGC	AGA	||--||-||||||||||||-PAM	654	Intergenic	Gm43769	ENSMUSG00000107254
2	155711596	155711618	#ERROR!	3	TATAGACTAGGACAAGAGGC	TGG	-||||||||-|||||||||-PAM	1066	Intronic	Uqcc1	ENSMUSG00000005882
6	114839681	114839703	-	4	CATAGCCTGAGACATGTGGG	AAC	|||||-||-|||||-|-|||PAM	14	Intronic	Vgll4	ENSMUSG00000030315
4	62324001	62324023	#ERROR!	4	CTCAGACCAAGACAAGAGGA	AAA	|--||||-|||||||||||-PAM	250	Intronic	Cdc26	ENSMUSG00000066149
8	40407353	40407375	-	4	CGAAGACAAAGACAAGAGGA	GAG	|--||||-|||||||||||-PAM	62380	Intergenic	Gm7082	ENSMUSG00000109815
8	85819619	85819641	-	4	CAATGACTAAGACATGATGG	GAC	||--||||||||||-||-||PAM	0	Exonic	Man2b1	ENSMUSG00000005142
4	106313857	106313879	#ERROR!	4	CACTGACTAAGACAGGAAGG	GAT	||--||||||||||-||-||PAM	183	Intronic	Pcsk9	ENSMUSG00000044254
18	79888623	79888645	#ERROR!	4	CAGTGACTAAGACAGGAAGG	AAA	||--||||||||||-||-||PAM	14225	Intergenic	Gm19062	ENSMUSG00000117963
15	90286609	90286631	#ERROR!	4	CAGTGACTAAGACATGAAGG	AAA	||--||||||||||-||-||PAM	33962	Intergenic	Gm36480	ENSMUSG00000116204
1	5833611	5833633	#ERROR!	4	CACTGACTAAGACAGGAAGG	AAG	||--||||||||||-||-||PAM	79464	Intergenic	Gm37429	ENSMUSG00000103519
9	41690896	41690918	#ERROR!	4	CTTACATTAAGACAAGAGGC	AAC	|-||-|-||||||||||||-PAM	23543	Intergenic	6720432D03Rik	ENSMUSG00000111511
7	16325968	16325990	#ERROR!	4	TATGGACAAAGACAAGAGGA	GAA	-||-|||-|||||||||||-PAM	21759	Intronic	Gm29443	ENSMUSG00000100583
18	84908226	84908248	#ERROR!	4	AATGGACTAAGAAAAGAGTG	CAT	-||-||||||||-|||||-|PAM	10230	Intergenic	Cyb5a	ENSMUSG00000024646
16	69222732	69222754	#ERROR!	4	TATAGACTAATAAAAGAAGG	CAT	-|||||||||-|-||||-||PAM	NA	Intergenic	NA	NA
11	114129573	114129595	-	4	CATAGAGGATGACAAGAGTG	TAT	||||||--|-||||||||-|PAM	245	Intergenic	Gm11690	ENSMUSG00000085844
4	155112354	155112376	#ERROR!	4	CATAGATGAGGACAAGAGTG	TGA	||||||--|-||||||||-|PAM	8465	Intronic	Plch2	ENSMUSG00000029055
4	67149452	67149474	#ERROR!	4	CATAGATTGAGAAAAGAAGG	TAT	||||||-|-|||-||||-||PAM	65368	Intergenic	Gm11403	ENSMUSG00000081435
9	22218994	22219016	-	4	CATAGACAAAGGGAAGGGGG	CGG	|||||||-|||--|||-|||PAM	50	Intergenic	Zfp810	ENSMUSG00000066829
X	88369234	88369256	#ERROR!	4	CATAGACAAAGGAAAGGGGG	AAT	|||||||-|||--|||-|||PAM	10969	Intergenic	Gm18439	ENSMUSG00000118508
18	31148097	31148119	-	4	AATAGTTTAAGACAAGAGGA	AAC	-||||--||||||||||||-PAM	39540	Intronic	Rit2	ENSMUSG00000057455
X	66426122	66426144	-	4	CAGACATTAAGACAAGAGGA	AGA	||-|-|-||||||||||||-PAM	75658	Intergenic	1700036O09Rik	ENSMUSG00000086185
15	43369324	43369346	#ERROR!	4	GGTAGACTGAGACAAGAGGA	TGC	--||||||-||||||||||-PAM	1695	Intronic	Emc2	ENSMUSG00000022337
12	82767598	82767620	-	4	GGTAGACTTAGACAAGAGGT	TAA	--||||||-||||||||||-PAM	51475	Intronic	Gm22149	ENSMUSG00000077630
3	149144562	149144584	-	4	CCTTGACTAAGAAAAGAGAG	GGG	|-|-||||||||-|||||-|PAM	6155	Intronic	Gm30382	ENSMUSG00000106515
5	129966007	129966029	#ERROR!	4	TATAGACGAAGACAATGGGG	CAG	-||||||-|||||||--|||PAM	4782	Intergenic	Vkorc1l1	ENSMUSG00000066735
11	97001835	97001857	-	4	CATACACTATGACATGTGGG	TAT	||||-||||-||||-|-|||PAM	3619	Intronic	Tbx21	ENSMUSG00000001444
9	99995803	99995825	#ERROR!	4	CACAGACTAAGAGAGAAGGG	GAA	||-|||||||||-|--||||PAM	59229	Intergenic	4930540E01Rik	ENSMUSG00000103407
1	67892292	67892314	-	4	GATAAACAAAGACAAGAGGA	CAA	-|||-||-|||||||||||-PAM	47809	Intergenic	Gm15669	ENSMUSG00000085075
7	124762482	124762504	#ERROR!	4	TATATACTAAGATAAGAGAG	AAA	-|||-|||||||-|||||-|PAM	56117	Intergenic	Gm21957	ENSMUSG00000073844
15	28947793	28947815	#ERROR!	4	TATATACTAAGAAAAGAGAG	AGA	-|||-|||||||-|||||-|PAM	89875	Intergenic	Gm49280	ENSMUSG00000115459
10	109319230	109319252	#ERROR!	4	TATATACTAAGAAAAGAGAG	AAT	-|||-|||||||-|||||-|PAM	96882	Intergenic	Gm47329	ENSMUSG00000112253
13	13215132	13215154	-	4	CACAGACTCAGACCAGAAGG	AGA	||-|||||-||||-|||-||PAM	1611	Intergenic	Gm48544	ENSMUSG00000113049
13	13330453	13330475	#ERROR!	4	CACAGACTCAGACCAGAAGG	AGA	||-|||||-||||-|||-||PAM	12840	Intergenic	Gm10811	ENSMUSG00000113908
13	27924242	27924264	-	4	CACAGACTCAGACCAGAAGG	AGA	||-|||||-||||-|||-||PAM	23523	Intergenic	Prl7d1	ENSMUSG00000021348
13	12839398	12839420	-	4	CACAGACTCAGACCAGAAGG	AGA	||-|||||-||||-|||-||PAM	24430	Intergenic	Prl2c3	ENSMUSG00000056457
11	117589681	117589703	-	4	CCTAGACTAATACAGGTGGG	CAG	|-||||||||-|||-|-|||PAM	1848	Intronic	Tnrc6c	ENSMUSG00000025571
4	135909201	135909223	-	4	CAAAGACTAAAAAAAGAAGG	AGA	||-|||||||-|-||||-||PAM	446	Intronic	E2f2	ENSMUSG00000018983
5	91027283	91027305	#ERROR!	4	CATTTAATAAGACAAGAGGA	AGT	|||--|-||||||||||||-PAM	11795	Intergenic	Cxcl1	ENSMUSG00000029380
2	76452408	76452430	-	4	CATAGAGTAATCCAAGATGG	TGT	||||||-|||--|||||-||PAM	7812	Intergenic	Prkra	ENSMUSG00000002731
7	99273544	99273566	#ERROR!	4	CTGAGACTGAGACAAGAGGT	CAG	|--|||||-||||||||||-PAM	0	Exonic	Tpbgl	ENSMUSG00000096606
9	108046970	108046992	#ERROR!	4	CATGGACTGAGACGAGACGG	AAG	|||-||||-||||-|||-||PAM	8970	Intronic	Gm37201	ENSMUSG00000103658
1	104857668	104857690	#ERROR!	4	CAAAGACAAAGACAAATGGG	AAG	||-||||-|||||||--|||PAM	3992	Intronic	Cdh20	ENSMUSG00000050840
4	112072742	112072764	#ERROR!	4	CAGAGACCAAGACAACTGGG	TAT	||-||||-|||||||--|||PAM	16678	Intergenic	Skint3	ENSMUSG00000070868
7	72010580	72010602	-	4	CAGAGGCTAAGACATGAAGG	AAA	||-||-||||||||-||-||PAM	54224	Intergenic	Mctp2	ENSMUSG00000032776
1	161337876	161337898	#ERROR!	4	CATAGCCAAAGACTAGATGG	AAC	|||||-|-|||||-|||-||PAM	5017	Intergenic	Tnfsf18	ENSMUSG00000066755
6	54987154	54987176	-	4	GATAGACTACCACAAGAGAG	AAA	-||||||||--|||||||-|PAM	17219	Intergenic	Ggct	ENSMUSG00000002797
2	11239699	11239721	-	4	AATAGGCTAAGATAAGAGAG	GAC	-||||-||||||-|||||-|PAM	1108	Intronic	Prkcq	ENSMUSG00000026778
18	84302011	84302033	-	4	CAGAAACAAAGACAAGAGGT	GGC	||-|-||-|||||||||||-PAM	2621	Intronic	Zfp407	ENSMUSG00000048410
9	83845202	83845224	-	4	CAGAAACAAAGACAAGAGGA	AGA	||-|-||-|||||||||||-PAM	2813	Intronic	Gm29164	ENSMUSG00000101077
10	11847074	11847096	-	4	CAGAAACAAAGACAAGAGGC	AGG	||-|-||-|||||||||||-PAM	31438	Intergenic	Gm48721	ENSMUSG00000112747
8	90004257	90004279	-	4	CAAATACAAAGACAAGAGGT	TGG	||-|-||-|||||||||||-PAM	90069	Intergenic	Gm5356	ENSMUSG00000069962
4	118288243	118288265	-	4	CAGAAACTAAGAAAAGAGTG	GAT	||-|-|||||||-|||||-|PAM	0	Exonic	Elovl1	ENSMUSG00000006390
8	11997452	11997474	-	4	CAAACACTAAGAGAAGAGAG	GAG	||-|-|||||||-|||||-|PAM	771	Intronic	Gm45680	ENSMUSG00000110002
11	37589177	37589199	#ERROR!	4	CAGACACTAAGAAAAGAGTG	AAT	||-|-|||||||-|||||-|PAM	25184	Intergenic	Gm12128	ENSMUSG00000087388
X	130013311	130013333	#ERROR!	4	CAAATACTAAGAAAAGAGAG	TGA	||-|-|||||||-|||||-|PAM	59855	Intergenic	Gm7790	ENSMUSG00000083999
6	108552068	108552090	-	4	CACAGACCAAGCCAAGAGTG	AGA	||-||||-|||-||||||-|PAM	1910	Intergenic	0610040F04Rik	ENSMUSG00000087341
14	6821463	6821485	#ERROR!	4	CAGAGACAAAGTCAAGAGTG	GGA	||-||||-|||-||||||-|PAM	46255	Intergenic	Gm47779	ENSMUSG00000114941
11	103258190	103258212	-	4	CATAGACTTAGCTAAGTGGG	CAC	||||||||-||--|||-|||PAM	212	Intronic	Plekhm1	ENSMUSG00000034247
1	190735444	190735466	-	3	AATAGACTAAAACAAGAGGA	TGT	-|||||||||-||||||||-PAM	1396	Intergenic	Gm8407	ENSMUSG00000103964
13	10462545	10462567	#ERROR!	3	CATAAACTATGACAAGAGGT	TAA	||||-||||-|||||||||-PAM	40661	Intronic	Gm26861	ENSMUSG00000097009
15	21268931	21268953	#ERROR!	4	CATAAACTCATACAAGAGTG	TGG	||||-|||-|-|||||||-|PAM	30934	Intronic	Cdh12	ENSMUSG00000040452
9	121935649	121935671	-	4	CATAGACGCAGACAGGTGGG	AAA	|||||||--|||||-|-|||PAM	10661	Intergenic	Snrk	ENSMUSG00000038145
17	84317345	84317367	#ERROR!	4	CATAGACAAAGTCATTAGGG	TAT	|||||||-|||-||--||||PAM	948	Intronic	8430430B14Rik	ENSMUSG00000117431
2	106768025	106768047	-	3	CATTGACTAAGACAACAAGG	TAT	|||-|||||||||||-|-||PAM	10511	Intergenic	Gm13902	ENSMUSG00000084164
10	58689471	58689493	#ERROR!	3	CATAGACTGAGACATGATGG	AGA	||||||||-|||||-||-||PAM	39523	Intronic	Sh3rf3	ENSMUSG00000037990
14	24672402	24672424	-	4	CATGAACAAAGACAAGAGGC	TAG	|||--||-|||||||||||-PAM	12	Intronic	4930428N03Rik	ENSMUSG00000089887
12	79041100	79041122	#ERROR!	4	CATGGACAAAGTCAAGAGAG	GAT	|||-|||-|||-||||||-|PAM	10848	Intronic	Tmem229b	ENSMUSG00000046157
6	77271927	77271949	-	4	CATAGATAAACACAAGAGAG	AGA	||||||--||-|||||||-|PAM	28940	Intronic	Gm44234	ENSMUSG00000108057
X	140716902	140716924	-	4	CAATGACTGAGACAAGAGGA	TAA	||--||||-||||||||||-PAM	31451	Intergenic	Gm15298	ENSMUSG00000086907
1	12001143	12001165	-	4	CAGAGGCAAAGACAAGAGGT	AGG	||-||-|-|||||||||||-PAM	2603	Intronic	A830018L16Rik	ENSMUSG00000057715
9	47305103	47305125	-	4	CAGAGTCGAAGACAAGAGGA	AAC	||-||-|-|||||||||||-PAM	4510	Intergenic	AC140841.1	ENSMUSG00000118683
18	67118529	67118551	-	4	CAGAGCCAAAGACAAGAGGA	TGT	||-||-|-|||||||||||-PAM	8293	Intergenic	Gm50164	ENSMUSG00000117798
11	18254565	18254587	-	4	CAGAGGCAAAGACAAGAGGT	AGC	||-||-|-|||||||||||-PAM	21043	Intergenic	Gm12020	ENSMUSG00000081302
X	149961364	149961386	-	4	CAGAGGCTAAGATAAGAGTG	CAT	||-||-||||||-|||||-|PAM	6604	Intergenic	Gm15138	ENSMUSG00000086286
7	101698535	101698557	#ERROR!	4	CACAGGCTAAGAGAAGAGCG	AAG	||-||-||||||-|||||-|PAM	6664	Intronic	Rnf121	ENSMUSG00000070426
1	38333459	38333481	#ERROR!	4	CAGAGACTAGGACTAGAAGG	AAA	||-||||||-|||-|||-||PAM	13502	Intronic	Gm16151	ENSMUSG00000085280
X	36427439	36427461	-	4	GATAGAGAAAGACAAGAGGA	CGG	-|||||--|||||||||||-PAM	0	Exonic	Akap14	ENSMUSG00000036551
11	11819793	11819815	#ERROR!	4	ACTAGACTAAGACTAGAGAG	AAT	--|||||||||||-||||-|PAM	1149	Intronic	1700042O10Rik	ENSMUSG00000086391
12	116315235	116315257	-	4	TATAGATTAAGAAAAGAGAG	AGA	-|||||-|||||-|||||-|PAM	2190	Intronic	Esyt2	ENSMUSG00000021171
7	52177121	52177143	-	4	GATAGACTAAGGAAAGATGG	TAG	-||||||||||--||||-||PAM	NA	Intergenic	NA	NA
14	62905773	62905795	#ERROR!	3	CACAGACTAACACAAGAGGT	AAA	||-|||||||-||||||||-PAM	305	Intronic	Gm25162	ENSMUSG00000089531
11	66531929	66531951	-	4	CATAGCCTGACACAAGAGAG	TAA	|||||-||-|-|||||||-|PAM	76518	Intergenic	Gm12297	ENSMUSG00000080978
8	84943063	84943085	-	4	CATAGAGTAAGGCTAGCGGG	TGT	||||||-||||-|-||-|||PAM	789	Intronic	Zswim4	ENSMUSG00000035671
10	39060078	39060100	-	4	CATAGTCTAAGATATTAGGG	CAA	|||||-||||||-|--||||PAM	10830	Intergenic	D030034A15Rik	ENSMUSG00000111055
4	110934820	110934842	#ERROR!	4	CATAGGCTCAGACCAGAAGG	AAC	|||||-||-||||-|||-||PAM	41180	Intronic	Agbl4	ENSMUSG00000061298
12	12901130	12901152	#ERROR!	4	GATAGTCTTAGACAAGAGGC	AGG	-||||-||-||||||||||-PAM	14419	Intergenic	Gm48187	ENSMUSG00000113363
6	105740998	105741020	-	4	CAGACACTGAGACAAGAGGA	TGC	||-|-|||-||||||||||-PAM	22768	Intronic	Cntn4	ENSMUSG00000064293
1	188843289	188843311	-	4	CAGATACTGAGACAAGAGGC	TGA	||-|-|||-||||||||||-PAM	26716	Intergenic	AC121882.1	ENSMUSG00000118701
17	32466775	32466797	#ERROR!	4	CATGGACTCAGACAACTGGG	AAT	|||-||||-||||||--|||PAM	5174	Intronic	Brd4	ENSMUSG00000024002
13	106948721	106948743	-	4	CACAGAACAAGACAAGAGGA	AAA	||-|||--|||||||||||-PAM	0	Exonic	Ipo11	ENSMUSG00000042590
9	111015321	111015343	-	4	CACAGAACAAGACAAGAGGT	TAC	||-|||--|||||||||||-PAM	942	Intronic	Lrrfip2	ENSMUSG00000032497
11	108064716	108064738	#ERROR!	4	CAGAGAAGAAGACAAGAGGC	AGC	||-|||--|||||||||||-PAM	7938	Intronic	Gm11655	ENSMUSG00000084978
16	11348792	11348814	-	4	CAAAGAGGAAGACAAGAGGA	AAA	||-|||--|||||||||||-PAM	19886	Intronic	Snx29	ENSMUSG00000071669
17	75938244	75938266	#ERROR!	4	CAGAGAAGAAGACAAGAGGA	AGG	||-|||--|||||||||||-PAM	29969	Intergenic	Gm9360	ENSMUSG00000117540
1	128477745	128477767	-	4	CACAGATTAAGATAAGAGAG	GAT	||-|||-|||||-|||||-|PAM	28548	Intergenic	Gm6170	ENSMUSG00000100078
5	110487341	110487363	#ERROR!	4	CATAGACTTAGCCACCAGGG	AAC	||||||||-||-||--||||PAM	315	Intergenic	P2rx2	ENSMUSG00000029503
1	170230935	170230957	#ERROR!	4	CAGAGACAAAGACATGAAGG	TGT	||-||||-||||||-||-||PAM	12543	Intronic	Nos1ap	ENSMUSG00000038473
7	9971919	9971941	-	4	CAAAGACAAAGACATGAAGG	AAC	||-||||-||||||-||-||PAM	32315	Intergenic	Gm20679	ENSMUSG00000093766
11	91534972	91534994	-	3	CATAGGCTAAGACAATATGG	GAT	|||||-|||||||||-|-||PAM	66588	Intergenic	Kif2b	ENSMUSG00000046755
9	108433091	108433113	-	4	CATAAACTAGGACCAGAAGG	AGC	||||-||||-|||-|||-||PAM	48	Intronic	Qrich1	ENSMUSG00000006673
7	138802081	138802103	-	4	GATAGACGAAGATAAGAGTG	AGT	-||||||-||||-|||||-|PAM	713	Intronic	Lrrc27	ENSMUSG00000015980
15	25855293	25855315	#ERROR!	4	AATAGACCAAGAGAAGAGAG	TAT	-||||||-||||-|||||-|PAM	11595	Intronic	Retreg1	ENSMUSG00000022270
18	58884042	58884064	#ERROR!	4	CATAGGCAAAGCCAAGAGAG	AAG	|||||-|-|||-||||||-|PAM	26236	Intergenic	AC158924.1	ENSMUSG00000118754
2	145741500	145741522	#ERROR!	4	CATAGAGTAAGAGAGAAGGG	AGG	||||||-|||||-|--||||PAM	2497	Intergenic	Naa20	ENSMUSG00000002728
4	6839490	6839512	-	4	CATAGAGTCAGACGAGAAGG	GGA	||||||-|-||||-|||-||PAM	2849	Intronic	Tox	ENSMUSG00000041272
17	28287022	28287044	#ERROR!	4	CAAAGCCTCAGACAAGAGGT	CAG	||-||-||-||||||||||-PAM	0	Exonic	Tcp11	ENSMUSG00000062859
13	20593370	20593392	#ERROR!	4	CAGAGGCTGAGACAAGAGGT	GAG	||-||-||-||||||||||-PAM	36010	Intronic	Elmo1	ENSMUSG00000041112
6	147691062	147691084	-	4	CAGAGGCTGAGACAAGAGGA	TGT	||-||-||-||||||||||-PAM	70113	Intergenic	Gm15762	ENSMUSG00000086019
1	189242221	189242243	#ERROR!	4	CATAGACTATGAAGAAAGGG	GGG	|||||||||-||--|-||||PAM	NA	Intergenic	NA	NA
16	90078935	90078957	#ERROR!	4	CATAGACTAGGATGAAAGGG	AAA	|||||||||-||--|-||||PAM	1934	Intronic	Scaf4	ENSMUSG00000022983
1	153273615	153273637	#ERROR!	4	CATAGACTAGGAATATAGGG	AAA	|||||||||-||--|-||||PAM	6936	Intergenic	E330020D12Rik	ENSMUSG00000073538
8	8800711	8800733	#ERROR!	4	CATGGAGTAAGAGAAGAGCG	TAA	|||-||-|||||-|||||-|PAM	1489	Intronic	Gm44622	ENSMUSG00000109062
9	31201355	31201377	-	4	CATTGAGTAAGAAAAGAGAG	AGA	|||-||-|||||-|||||-|PAM	9067	Intronic	4930517E14Rik	ENSMUSG00000111246
6	114159384	114159406	#ERROR!	4	CAGAGACTAAGACTCCAGGG	TAT	||-||||||||||---||||PAM	12166	Intronic	Slc6a11	ENSMUSG00000030307
2	64067349	64067371	#ERROR!	4	CATGGTCTGAGACAAGAGGA	CAA	|||-|-||-||||||||||-PAM	NA	Intergenic	NA	NA
13	70831203	70831225	#ERROR!	4	CATGGTCTTAGACAAGAGGA	TGA	|||-|-||-||||||||||-PAM	1118	Intergenic	Gm36426	ENSMUSG00000113796
2	117943887	117943909	#ERROR!	4	CATAGACTGTGATAAGATGG	AGA	||||||||--||-||||-||PAM	0	Exonic	Thbs1	ENSMUSG00000040152
8	54128847	54128869	#ERROR!	4	CACAGACAAAGAGAAGAGAG	AAA	||-||||-||||-|||||-|PAM	36747	Intergenic	Neil3	ENSMUSG00000039396
2	116437230	116437252	#ERROR!	4	CAAAGACCAAGAGAAGAGAG	TGT	||-||||-||||-|||||-|PAM	78259	Intergenic	Gm13991	ENSMUSG00000081787
13	113834236	113834258	#ERROR!	3	CATAGAATAAGACAAAAAGG	AAT	||||||-||||||||-|-||PAM	11160	Intergenic	Gm34586	ENSMUSG00000114417
8	64538886	64538908	#ERROR!	4	CATAAAACAAGACAAGAGGT	GAT	||||-|--|||||||||||-PAM	286	Intronic	Tll1	ENSMUSG00000053626
13	64521788	64521810	-	4	CATACAAAAAGACAAGAGGA	TGC	||||-|--|||||||||||-PAM	3084	Intergenic	Ctsl	ENSMUSG00000021477
12	12076300	12076322	#ERROR!	4	CACAAACTAGGACAAGAGGA	TGT	||-|-||||-|||||||||-PAM	2641	Intergenic	Gm4294	ENSMUSG00000078377
12	105381296	105381318	#ERROR!	4	CATAGACACACACAAGAGTG	CAT	|||||||--|-|||||||-|PAM	3032	Intergenic	Gm46376	ENSMUSG00000114181
5	87431556	87431578	-	4	CACTGACTAAGACAAAATGG	TAC	||--|||||||||||-|-||PAM	6460	Intergenic	Gm7646	ENSMUSG00000105897
14	62620358	62620380	#ERROR!	4	CACTGACTAAGACAACAAGG	AAA	||--|||||||||||-|-||PAM	9745	Intergenic	Gucy1b2	ENSMUSG00000021933
6	59027099	59027121	-	4	CACTGACTAAGACAATAAGG	GAG	||--|||||||||||-|-||PAM	10792	Intergenic	Gm19165	ENSMUSG00000107449
10	115081460	115081482	-	4	CAAAGACTCAGACATGATGG	GGG	||-|||||-|||||-||-||PAM	4608	Intronic	Tbc1d15	ENSMUSG00000020130
2	40202456	40202478	-	4	CAGAGACTGAGACAGGATGG	CAA	||-|||||-|||||-||-||PAM	13802	Intergenic	Gm24467	ENSMUSG00000088512
5	126692718	126692740	#ERROR!	4	AATAGACAGAGACAAGAGGC	AGG	-||||||--||||||||||-PAM	91238	Intergenic	1700081B01Rik	ENSMUSG00000105673
7	92432337	92432359	-	4	CATAGGCTGAGGCAAGAGTG	AAA	|||||-||-||-||||||-|PAM	3706	Intronic	Gm45200	ENSMUSG00000109257
2	158934440	158934462	-	4	CATGGATTGAGACAAGAGGC	TAT	|||-||-|-||||||||||-PAM	46819	Intergenic	AL663062.1	ENSMUSG00000119093
11	16053240	16053262	-	4	CATAAACTAAGACTTCAGGG	AGC	||||-||||||||---||||PAM	64812	Intergenic	Gm37319	ENSMUSG00000104323
X	82380777	82380799	-	4	CCTAGACTCAGAGAAGAGAG	CAG	|-||||||-|||-|||||-|PAM	9069	Intronic	Dmd	ENSMUSG00000045103
18	15480366	15480388	#ERROR!	4	CATGGACTCAGACAGGAAGG	AAG	|||-||||-|||||-||-||PAM	4603	Intergenic	A830021F12Rik	ENSMUSG00000117645
13	107928416	107928438	-	3	CATAGACAAAGACAACATGG	GAT	|||||||-|||||||-|-||PAM	3872	Intronic	Zswim6	ENSMUSG00000032846
3	76090604	76090626	#ERROR!	4	TATAGACTAGGACATGATGG	TGG	-||||||||-||||-||-||PAM	38207	Intronic	Fstl5	ENSMUSG00000034098
9	78060369	78060391	-	4	CATATACAAAGAAAAGAGAG	GGG	||||-||-||||-|||||-|PAM	456	Intronic	Cilk1	ENSMUSG00000009828
7	35095409	35095431	-	4	CATAGACTAAAATGAAAGGG	GAC	||||||||||-|--|-||||PAM	207	Intronic	Faap24	ENSMUSG00000030493
19	38424742	38424764	#ERROR!	4	GATAGACTAAGAGACGGGGG	TGG	-|||||||||||-|-|-|||PAM	30684	Intergenic	Slc35g1	ENSMUSG00000044026
11	47177578	47177600	#ERROR!	4	CATAGGCTAAGGCATGTGGG	GAG	|||||-|||||-||-|-|||PAM	64381	Intronic	Sgcd	ENSMUSG00000020354
X	70049920	70049942	#ERROR!	4	CACAGCCTAAGACCAGAGAG	TGT	||-||-|||||||-||||-|PAM	27403	Intergenic	Gm6062	ENSMUSG00000080938
18	46024089	46024111	-	4	CAGAGACAGAGACAAGAGGA	AGG	||-||||--||||||||||-PAM	5372	Intronic	A330093E20Rik	ENSMUSG00000098284
19	41019082	41019104	-	4	CAAAGACTCAGAAAAGAGAG	AAG	||-|||||-|||-|||||-|PAM	1002	Intronic	Dntt	ENSMUSG00000025014
4	101091931	101091953	-	4	CAGAGACTCAGAGAAGAGAG	TGT	||-|||||-|||-|||||-|PAM	6189	Intronic	AL627251.1	ENSMUSG00000119784
7	51407447	51407469	#ERROR!	4	CAGAGACTCAGATAAGAGTG	AAT	||-|||||-|||-|||||-|PAM	6689	Intronic	Gm29296	ENSMUSG00000102124
1	175239562	175239584	#ERROR!	4	CAGAGACTGAGAAAAGAGAG	AGA	||-|||||-|||-|||||-|PAM	31320	Intronic	5730408A14Rik	ENSMUSG00000104343
X	72025536	72025558	#ERROR!	4	CCTAGAATAGGACAAGAGGA	AAA	|-||||-||-|||||||||-PAM	60	Intronic	Gm14684	ENSMUSG00000084944
13	56159064	56159086	-	4	CATACATTGAGACAAGAGGA	CAA	||||-|-|-||||||||||-PAM	1681	Intronic	Gm47071	ENSMUSG00000114493
2	95497157	95497179	-	4	CATACAATTAGACAAGAGGA	TGC	||||-|-|-||||||||||-PAM	10883	Intergenic	Gm13798	ENSMUSG00000081757
1	68015917	68015939	-	4	CTTAGACTAGGACACGACGG	GAA	|-|||||||-||||-||-||PAM	47463	Intergenic	Gm15671	ENSMUSG00000087329
3	80553799	80553821	-	4	CATGTACTAAGACAATAAGG	AAC	|||--||||||||||-|-||PAM	34936	Intergenic	Gria2	ENSMUSG00000033981
3	154707648	154707670	#ERROR!	4	CATAGAATAAGGAAAGAAGG	AGT	||||||-||||--||||-||PAM	22764	Intronic	Tnni3k	ENSMUSG00000040086
9	4609276	4609298	#ERROR!	4	CATAGAATAAGCAAAGATGG	AGT	||||||-||||--||||-||PAM	55470	Intronic	Gria4	ENSMUSG00000025892
5	72874738	72874760	#ERROR!	4	CAGAGAGTAGGACAAGAGGT	CAG	||-|||-||-|||||||||-PAM	442	Intronic	Txk	ENSMUSG00000054892
2	173232800	173232822	#ERROR!	4	CAAAGAGTAGGACAAGAGGA	TGG	||-|||-||-|||||||||-PAM	3537	Intergenic	Gm14642	ENSMUSG00000086114
3	85595510	85595532	#ERROR!	4	CATGGACACAGACAAGAGGA	GAA	|||-|||--||||||||||-PAM	206	Intronic	Fam160a1	ENSMUSG00000051000
X	9112630	9112652	-	4	CATTGACAGAGACAAGAGGC	AGA	|||-|||--||||||||||-PAM	1626	Intronic	Lancl3	ENSMUSG00000047344
1	191421675	191421697	#ERROR!	4	CATAGACTCACAGAAGATGG	CAT	||||||||-|-|-||||-||PAM	28249	Intergenic	Lpgat1	ENSMUSG00000026623
10	95175823	95175845	-	4	CATAGTCAAAGAGAAGAGAG	AGA	|||||-|-||||-|||||-|PAM	3406	Intronic	2310039L15Rik	ENSMUSG00000100550
1	150450502	150450524	#ERROR!	4	CAGAGACTATGACATGAAGG	GGG	||-||||||-||||-||-||PAM	1156	Intronic	Hmcn1	ENSMUSG00000066842
18	73653027	73653049	#ERROR!	4	CATAGACCAGGACCAGAAGG	AGA	|||||||-|-|||-|||-||PAM	53066	Intergenic	Mex3c	ENSMUSG00000037253
8	67921714	67921736	#ERROR!	4	CATACTCTATGACAAGAGGC	AAA	||||--|||-|||||||||-PAM	11837	Intergenic	Nat1	ENSMUSG00000025588
13	46564526	46564548	#ERROR!	4	CATAGTGTCAGACAAGAGGA	GGA	|||||--|-||||||||||-PAM	7362	Intergenic	Rbm24	ENSMUSG00000038132
9	24696906	24696928	#ERROR!	4	CATAGAGTAAGTCATGTGGG	TGG	||||||-||||-||-|-|||PAM	9051	Intronic	Gm29824	ENSMUSG00000111275
7	44247543	44247565	-	4	CAGAGAATAAGACTAGAGTG	CAG	||-|||-||||||-||||-|PAM	240	Intronic	Kcnc3	ENSMUSG00000062785
12	102325116	102325138	-	4	CATGGACTAATACAACGGGG	GAC	|||-||||||-||||--|||PAM	0	Exonic	Rin3	ENSMUSG00000044456
5	124800991	124801013	-	4	GAGAGACTAAGGCAAGAGGA	TGG	-|-||||||||-|||||||-PAM	0	Exonic	Atp6v0a2	ENSMUSG00000038023
X	36114452	36114474	#ERROR!	4	GAGAGACTAAGACAGGAGAG	GAG	-|-|||||||||||-|||-|PAM	0	Exonic	C330007P06Rik	ENSMUSG00000006423
18	43305171	43305193	-	4	GAGAGACTAAGACAGGAGAG	GAG	-|-|||||||||||-|||-|PAM	282	Intergenic	Gm8181	ENSMUSG00000048188
9	52889632	52889654	#ERROR!	4	CTGAGACTAAGGCAAGAGGA	GGT	|--||||||||-|||||||-PAM	NA	Intergenic	NA	NA
9	97910214	97910236	-	4	CAAAGTCTAAAACAAGAGGT	AGA	||-||-||||-||||||||-PAM	4678	Intronic	Clstn2	ENSMUSG00000032452
4	35449858	35449880	#ERROR!	4	CAAAGGCTAATACAAGAGGA	AGA	||-||-||||-||||||||-PAM	13077	Intergenic	Gm12365	ENSMUSG00000083851
9	76481452	76481474	#ERROR!	4	CATAGACAAAGGGAAGAAGG	AAG	|||||||-|||--||||-||PAM	7054	Intergenic	Fam83b	ENSMUSG00000032358
2	121013210	121013232	-	4	CACAGACAATGACAAGAGGA	AGT	||-||||-|-|||||||||-PAM	738	Intronic	Tubgcp4	ENSMUSG00000027263
8	60051754	60051776	-	4	CACAGACTAGGAAAAGAGAG	CAC	||-||||||-||-|||||-|PAM	NA	Intergenic	NA	NA
19	46207354	46207376	#ERROR!	4	CAAAGACTAGGAGAAGAGAG	AGG	||-||||||-||-|||||-|PAM	13057	Intronic	Gm8974	ENSMUSG00000093525
6	98996690	98996712	#ERROR!	4	CATATATTAGGACAAGAGGC	TGT	||||-|-||-|||||||||-PAM	3064	Intronic	Foxp1	ENSMUSG00000030067
7	79382994	79383016	-	4	TATAGACTAACACATGAAGG	TGA	-|||||||||-|||-||-||PAM	343	Intergenic	Plin1	ENSMUSG00000030546
17	71193437	71193459	-	4	CCTTGACTAAGGCAAGAGGA	TGG	|-|-|||||||-|||||||-PAM	4565	Intronic	Gm49902	ENSMUSG00000117121
12	15044602	15044624	#ERROR!	4	CATTGATTAAGACAAAATGG	TAG	|||-||-||||||||-|-||PAM	1765	Intergenic	4930448C13Rik	ENSMUSG00000113644
15	26602364	26602386	-	4	CATTGATTAAGACAAAAAGG	AGC	|||-||-||||||||-|-||PAM	7203	Intronic	Gm49267	ENSMUSG00000115433
4	74648816	74648838	#ERROR!	4	CATTGATTAAGACAAAATGG	TGA	|||-||-||||||||-|-||PAM	41255	Intergenic	Gm11258	ENSMUSG00000083659
7	82114713	82114735	#ERROR!	4	CATAAACTAAAGCAAGAGAG	CAT	||||-|||||--||||||-|PAM	37	Intronic	Adamtsl3	ENSMUSG00000070469
13	109511882	109511904	-	4	CATAGACTATGAGACCAGGG	AAT	|||||||||-||-|--||||PAM	25494	Intronic	Pde4d	ENSMUSG00000021699
4	128379323	128379345	#ERROR!	4	CACAGACAAAGACTAGAGAG	CAC	||-||||-|||||-||||-|PAM	1249	Intronic	Csmd2	ENSMUSG00000028804
9	38896530	38896552	-	4	CAGAGACAAAGACCAGAGAG	AGA	||-||||-|||||-||||-|PAM	1665	Intronic	Olfr934	ENSMUSG00000057424
2	85044963	85044985	#ERROR!	4	CAGAGACAAAGACCAGAGAG	AAC	||-||||-|||||-||||-|PAM	13469	Intergenic	AL928793.1	ENSMUSG00000119781
14	39574138	39574160	-	3	CATAGAGTAAGCCAAGAGGA	GAC	||||||-||||-|||||||-PAM	12172	Intergenic	Gm35389	ENSMUSG00000114848
10	60746826	60746848	#ERROR!	4	CATAAACTAAGCCTAGAAGG	GAG	||||-||||||-|-|||-||PAM	11954	Intergenic	Mir6408	ENSMUSG00000099279
3	151830849	151830871	#ERROR!	4	CTTTGACTAAGACATGAGAG	AAA	|-|-||||||||||-|||-|PAM	2656	Intronic	Gipc2	ENSMUSG00000039131
2	140681657	140681679	-	4	TATAAACTAAGACAGGAGAG	GAC	-|||-|||||||||-|||-|PAM	13865	Intronic	Macrod2	ENSMUSG00000068205
16	50245134	50245156	-	4	CATAGCATAGGACAAGAGGA	CAA	|||||--||-|||||||||-PAM	1168	Intronic	Bbx	ENSMUSG00000022641
14	52528902	52528924	-	4	CAAAGACCAAGACAAAAAGG	CGA	||-||||-|||||||-|-||PAM	8	Intronic	Tox4	ENSMUSG00000016831
12	112630973	112630995	#ERROR!	4	GATAGACAAATACAAGAGGC	GGC	-||||||-||-||||||||-PAM	2205	Intronic	Akt1	ENSMUSG00000001729
16	27449176	27449198	-	4	AATAGACTAACAGAAGAGAG	AAA	-|||||||||-|-|||||-|PAM	NA	Intergenic	NA	NA
17	4682469	4682491	#ERROR!	4	CATAGGCTAACCCAAGAGTG	AAT	|||||-||||--||||||-|PAM	2762	Intergenic	4930517M08Rik	ENSMUSG00000116767
10	38820774	38820796	-	4	TATAGACTAAGAACAGAAGG	TAA	-|||||||||||--|||-||PAM	16096	Intergenic	Gm17779	ENSMUSG00000111431
1	8353548	8353570	-	4	AATAGACTAAGAGGAGAAGG	AGC	-|||||||||||--|||-||PAM	78129	Intergenic	Sntg1	ENSMUSG00000025909
10	99198220	99198242	-	4	CATAGAAGCAGACAAGAGGT	AGA	||||||---||||||||||-PAM	6206	Intronic	B530045E10Rik	ENSMUSG00000044633
18	86959188	86959210	-	4	CATAGAGACAGACAAGAGGA	AGA	||||||---||||||||||-PAM	14145	Intergenic	Gm5971	ENSMUSG00000117908
8	89690011	89690033	-	4	CATAGAGAGAGACAAGAGGT	CAG	||||||---||||||||||-PAM	61330	Intergenic	Mir8110	ENSMUSG00000099078
7	103639861	103639883	#ERROR!	4	CATAGACTGAGTGAAGATGG	AGA	||||||||-||--||||-||PAM	618	Intergenic	Olfr636-ps1	ENSMUSG00000055621
15	38104632	38104654	#ERROR!	4	CAGAGACTGGGACAAGAGGA	TGA	||-|||||--|||||||||-PAM	24825	Intergenic	Gm49312	ENSMUSG00000115771
6	16019033	16019055	-	4	CAGAGACTGGGACAAGAGGC	CAT	||-|||||--|||||||||-PAM	70630	Intergenic	Gm43991	ENSMUSG00000108201
3	54276003	54276025	-	4	CACACACTAAGGCAAGAGGC	AAA	||-|-||||||-|||||||-PAM	545	Intronic	Postn	ENSMUSG00000027750
13	52934477	52934499	-	4	CATAGACAGAGACAGGAAGG	GGC	|||||||--|||||-||-||PAM	23236	Intergenic	BB123696	ENSMUSG00000113737
13	95343937	95343959	#ERROR!	4	CACATACTAAGACAGGAGAG	AGC	||-|-|||||||||-|||-|PAM	661	Intronic	Gm16243	ENSMUSG00000090033
3	108683939	108683961	#ERROR!	4	CAGAGACTGAGACCAGAGTG	GGA	||-|||||-||||-||||-|PAM	1326	Intronic	Aknad1	ENSMUSG00000049565
1	43172781	43172803	#ERROR!	4	AGTAGACTAAGAAAAGAGGC	TAT	--||||||||||-||||||-PAM	1800	Intronic	Fhl2	ENSMUSG00000008136
X	41355364	41355386	-	4	CCTAGACTCAGACAATAAGG	CAC	|-||||||-||||||-|-||PAM	11	Intronic	Stag2	ENSMUSG00000025862
7	98390420	98390442	-	4	TAGAGACTAAGACAAGCAGG	CAG	-|-|||||||||||||--||PAM	6132	Intergenic	Gm44934	ENSMUSG00000108988
2	17898603	17898625	#ERROR!	4	AAGAGACTAAGACAAGGTGG	AGA	-|-|||||||||||||--||PAM	95808	Intergenic	Gm13323	ENSMUSG00000081851
6	115964447	115964469	#ERROR!	4	CATGGACTTTGACAAGAGGA	AGC	|||-||||--|||||||||-PAM	5981	Intronic	Plxnd1	ENSMUSG00000030123
7	125740410	125740432	#ERROR!	4	CAAAGACAAACACAAGAGGA	GAA	||-||||-||-||||||||-PAM	564	Intronic	Xpo6	ENSMUSG00000000131
13	32671371	32671393	-	4	CATAGCCCAGGACAAGAGGC	AAA	|||||-|-|-|||||||||-PAM	45509	Intergenic	Gm48073	ENSMUSG00000113449
12	92020381	92020403	-	4	CATTCACTAAGCCAAGAGGT	TGC	|||--||||||-|||||||-PAM	41196	Intergenic	Gm40548	ENSMUSG00000113236
9	101317812	101317834	-	4	CATAGCCTATGAGAAGAGTG	AGC	|||||-|||-||-|||||-|PAM	4568	Intergenic	Gm29385	ENSMUSG00000101550
2	160057355	160057377	-	4	CATATAATAAAACAAGAGGA	CAT	||||-|-|||-||||||||-PAM	95936	Intergenic	Gm826	ENSMUSG00000074623
6	36321237	36321259	#ERROR!	4	CATAGATTAAGAGAGGGGGG	AGG	||||||-|||||-|-|-|||PAM	4002	Intronic	9330158H04Rik	ENSMUSG00000073154
15	7851646	7851668	-	4	CAGAGACTAAGAGGAGATGG	CAG	||-|||||||||--|||-||PAM	6400	Intronic	Gdnf	ENSMUSG00000022144
12	49515042	49515064	-	4	CACAGACTAAGAACAGATGG	GAT	||-|||||||||--|||-||PAM	8710	Intergenic	1810007C17Rik	ENSMUSG00000100844
9	99350077	99350099	-	4	CATAGACTCAGACTCTAGGG	AAT	||||||||-||||---||||PAM	130	Intronic	Nme9	ENSMUSG00000046242
8	107252091	107252113	-	4	CAAAGGCTAAGGCAAGAGGA	GAG	||-||-|||||-|||||||-PAM	9927	Intronic	Cdh3	ENSMUSG00000061048
5	132639383	132639405	-	4	CAAAGACTCAGACAAAATGG	GAG	||-|||||-||||||-|-||PAM	59911	Intergenic	Gm42626	ENSMUSG00000105809
16	40850060	40850082	-	4	CATAGACTAAAATATAAGGG	CAC	||||||||||-|-|--||||PAM	49989	Intronic	Lsamp	ENSMUSG00000061080
15	27769525	27769547	#ERROR!	4	AATAGAGTAAGACAGGAGAG	AGC	-|||||-|||||||-|||-|PAM	849	Intronic	Trio	ENSMUSG00000022263
19	7676872	7676894	#ERROR!	4	AATAGAATAAGACATGAGAG	TAG	-|||||-|||||||-|||-|PAM	2493	Intronic	Gm15967	ENSMUSG00000083160
X	122507492	122507514	-	4	GATAGAATAAGACAGGAGAG	AAA	-|||||-|||||||-|||-|PAM	3657	Intronic	Cldn34c2	ENSMUSG00000095474
X	122048627	122048649	-	4	GATAGAATAAGACAGGAGAG	AAA	-|||||-|||||||-|||-|PAM	3658	Intronic	Cldn34c1	ENSMUSG00000079450
X	122946839	122946861	-	4	GATAGAATAAGACAGGAGAG	AAA	-|||||-|||||||-|||-|PAM	3659	Intronic	Gm5945	ENSMUSG00000118483
X	122719116	122719138	-	4	GATAGAATAAGACAGGAGAG	AAA	-|||||-|||||||-|||-|PAM	3664	Intronic	Cldn34c3	ENSMUSG00000118430
X	125041878	125041900	#ERROR!	4	GATAGAATAAGACAGGAGAG	AAA	-|||||-|||||||-|||-|PAM	3787	Intronic	Gm14957	ENSMUSG00000083294
X	122277655	122277677	-	4	GATAGAATAAGACAGGAGAG	AAA	-|||||-|||||||-|||-|PAM	10040	Intronic	Gm2411	ENSMUSG00000118415
5	49978480	49978502	#ERROR!	4	CATGGACTAAAAAAAGAGTG	TAG	|||-||||||-|-|||||-|PAM	78846	Intergenic	Gm7988	ENSMUSG00000105540
7	13014008	13014030	-	4	CAGAGACTAAGACTTGGGGG	AAA	||-||||||||||--|-|||PAM	44	Intronic	Lig1	ENSMUSG00000056394
8	73186670	73186692	#ERROR!	3	CAAAGACTAAGACAACAGAG	GAA	||-||||||||||||-||-|PAM	1265	Intronic	Calr3	ENSMUSG00000019732
12	85490245	85490267	#ERROR!	3	CAGAGACTAAGACAAAAGTG	GGT	||-||||||||||||-||-|PAM	7222	Intergenic	Gm40477	ENSMUSG00000113940
16	10006702	10006724	#ERROR!	4	CATATACTTTGACAAGAGGA	CAT	||||-|||--|||||||||-PAM	2245	Intronic	Gm49455	ENSMUSG00000115943
18	77219282	77219304	#ERROR!	4	GATAGACTATGACTAGAGAG	AGA	-||||||||-|||-||||-|PAM	1463	Intronic	Pias2	ENSMUSG00000025423
11	65197444	65197466	-	4	CTTTGACTAAGACAAGTTGG	TAC	|-|-||||||||||||--||PAM	17056	Intronic	Gm12295	ENSMUSG00000085162
6	4728229	4728251	#ERROR!	4	CATAGTTTAAAACAAGAGGC	AGC	|||||--|||-||||||||-PAM	1755	Intronic	Sgce	ENSMUSG00000004631
9	110062321	110062343	-	3	CATAGACTTAGCCAAGAGGT	AAG	||||||||-||-|||||||-PAM	1602	Intronic	Smarcc1	ENSMUSG00000032481
10	99949715	99949737	-	4	CATAGACTATGGGAAGATGG	TAT	|||||||||-|--||||-||PAM	13437	Intergenic	Kitl	ENSMUSG00000019966
5	48711970	48711992	#ERROR!	3	CATTGACTAAGACAATAGTG	AAT	|||-|||||||||||-||-|PAM	16687	Intronic	Gm43831	ENSMUSG00000105653
10	86709074	86709096	#ERROR!	4	TATAGACTAAGAGAAAGGGG	CAG	-|||||||||||-||--|||PAM	467	Intronic	Stab2	ENSMUSG00000035459
17	33020801	33020823	#ERROR!	4	CAGTGACTAAGACAAGTAGG	TAT	||--||||||||||||--||PAM	889	Intronic	Zfp811	ENSMUSG00000055202
X	114211686	114211708	#ERROR!	4	CACTGACTAAGACAAGTTGG	TAC	||--||||||||||||--||PAM	18546	Intergenic	Gm14905	ENSMUSG00000083452
1	84603888	84603910	#ERROR!	4	CATATACTAAGAGGAGAAGG	GGA	||||-|||||||--|||-||PAM	2326	Intronic	Dner	ENSMUSG00000036766
10	21481496	21481518	#ERROR!	4	CAAAGACTAAGTCATGAAGG	AGC	||-||||||||-||-||-||PAM	10701	Intronic	1700020N01Rik	ENSMUSG00000050844
5	25348994	25349016	#ERROR!	4	CATAGACTAGGGCATGGGGG	GAG	|||||||||-|-||-|-|||PAM	17296	Intergenic	Gm19088	ENSMUSG00000105763
8	78848195	78848217	#ERROR!	4	AATACACTAAGAAAAGAGGA	GAA	-|||-|||||||-||||||-PAM	13456	Intergenic	Gm45288	ENSMUSG00000109948
X	79360441	79360463	#ERROR!	4	CATAATCTAAGGCAAGAGGC	AAC	||||--|||||-|||||||-PAM	45692	Intergenic	Gm14768	ENSMUSG00000083444
3	69133463	69133485	#ERROR!	4	GATAGACTAAGGGAAGAGTG	GAA	-||||||||||--|||||-|PAM	2512	Intergenic	Arl14	ENSMUSG00000098207
11	96707028	96707050	#ERROR!	4	CAGGGACTAAGAGAAGAGGT	GGA	||--||||||||-||||||-PAM	1190	Intergenic	Nfe2l1	ENSMUSG00000038615
3	154975027	154975049	-	4	CAAATACTAAGACAAGTTGG	AAG	||-|-|||||||||||--||PAM	6646	Intergenic	Gm5285	ENSMUSG00000103511
7	58569548	58569570	-	4	CATAGACCATGAGAAGAGTG	TGT	|||||||-|-||-|||||-|PAM	6742	Intergenic	Gm44938	ENSMUSG00000109261
16	73093851	73093873	-	4	CATAGAGTCTGACAAGAGGT	TAA	||||||-|--|||||||||-PAM	20462	Intronic	4930500H12Rik	ENSMUSG00000116976
4	82582134	82582156	-	4	CACAGACTAAGGAAAGAGAG	GGT	||-||||||||--|||||-|PAM	21231	Intronic	Gm11268	ENSMUSG00000084357
14	30814772	30814794	-	4	CAAAGACAAAGACAGGAGAG	TAA	||-||||-||||||-|||-|PAM	3193	Intronic	Pbrm1	ENSMUSG00000042323
18	89591089	89591111	#ERROR!	4	CAAAGACCAAGACATGAGAG	AGG	||-||||-||||||-|||-|PAM	12848	Intronic	Dok6	ENSMUSG00000073514
7	58668142	58668164	#ERROR!	4	CAGAGACCAAGACAGGAGAG	AGA	||-||||-||||||-|||-|PAM	47255	Intergenic	Gm9375	ENSMUSG00000109221
9	91847623	91847645	#ERROR!	4	CATAGATTTAGACCAGAGAG	AAG	||||||-|-||||-||||-|PAM	4452	Intergenic	Gm31409	ENSMUSG00000109896
7	100511748	100511770	-	4	GATAGAGTAAGACAAGGAGG	AAC	-|||||-|||||||||--||PAM	443	Intronic	Relt	ENSMUSG00000008318
4	97511435	97511457	#ERROR!	4	AATAGAGTAAGACAAGGTGG	AAA	-|||||-|||||||||--||PAM	38562	Intronic	E130114P18Rik	ENSMUSG00000048747
17	73233951	73233973	#ERROR!	4	CATGGACCAAGCCAAGAGGA	AGA	|||-|||-|||-|||||||-PAM	5666	Intronic	Lbh	ENSMUSG00000024063
10	88631587	88631609	-	4	CATAGAGTAAAATAAGAGAG	AGA	||||||-|||-|-|||||-|PAM	160	Intronic	Utp20	ENSMUSG00000004356
14	88714937	88714959	#ERROR!	4	CATAGATTAAAAAAAGAGAG	AGC	||||||-|||-|-|||||-|PAM	6105	Intergenic	Pcdh20	ENSMUSG00000050505
16	94753526	94753548	-	4	CATAGAGTAATAAAAGAGAG	TGG	||||||-|||-|-|||||-|PAM	11438	Intronic	Kcnj6	ENSMUSG00000043301
7	31288246	31288268	#ERROR!	4	CATAGACTAACCTAAGACGG	GAA	||||||||||---||||-||PAM	14451	Intergenic	Rpl23a-ps8	ENSMUSG00000100734
1	187825104	187825126	-	4	AATAGACTAAAACAACATGG	TAC	-|||||||||-||||-|-||PAM	26450	Intronic	Esrrg	ENSMUSG00000026610
9	16190144	16190166	#ERROR!	4	CACAGGCTAAGAGAAGAGGC	TAC	||-||-||||||-||||||-PAM	31813	Intronic	Fat3	ENSMUSG00000074505
X	56548648	56548670	#ERROR!	4	AATAGAATAAGAAAAGAGGT	TGA	-|||||-|||||-||||||-PAM	232	Intronic	Gpr101	ENSMUSG00000036357
15	87335372	87335394	-	4	CATATACTAAGAGAAAGGGG	AAC	||||-|||||||-||--|||PAM	93106	Intergenic	Tafa5	ENSMUSG00000054863
18	56794951	56794973	-	4	CATAGACCAAGCCAAAGGGG	AAC	|||||||-|||-|||--|||PAM	5877	Intergenic	Gm50289	ENSMUSG00000118275
18	45946497	45946519	-	4	TATAGACTAAGATATGAAGG	AGA	-|||||||||||-|-||-||PAM	16194	Intronic	A330093E20Rik	ENSMUSG00000098284
15	43464052	43464074	-	4	CCTTGACTAAGACAATAGTG	AAA	|-|-|||||||||||-||-|PAM	72893	Intergenic	Emc2	ENSMUSG00000022337
7	135352506	135352528	-	4	CTTAGAATAAGAAAAGAGGC	AGT	|-||||-|||||-||||||-PAM	7933	Intronic	Gm36431	ENSMUSG00000109831
14	59787724	59787746	#ERROR!	4	CATGGCCTAAGAAAAGAGGA	GAA	|||-|-||||||-||||||-PAM	1372	Intronic	Cab39l	ENSMUSG00000021981
5	53942528	53942550	#ERROR!	4	CAAAGAGTAAGACAAGGAGG	AGC	||-|||-|||||||||--||PAM	24398	Intergenic	Tbc1d19	ENSMUSG00000039178
5	8122110	8122132	#ERROR!	4	CAAAGACTCAGGCAAGAGGC	AGT	||-|||||-||-|||||||-PAM	220	Intergenic	Adam22	ENSMUSG00000040537
11	98914168	98914190	-	4	CAGAGACTGAGGCAAGAGGA	TGC	||-|||||-||-|||||||-PAM	350	Intronic	Top2a	ENSMUSG00000020914
2	32184255	32184277	#ERROR!	4	CAGAGACTGAGGCAAGAGGA	CGG	||-|||||-||-|||||||-PAM	848	Intronic	Golga2	ENSMUSG00000002546
9	106211477	106211499	#ERROR!	4	CAGAGACTTAGGCAAGAGGC	AGA	||-|||||-||-|||||||-PAM	1451	Intronic	Gm29123	ENSMUSG00000099879
6	146619572	146619594	#ERROR!	3	CATAGACTTAGAGAAGAGGA	AGA	||||||||-|||-||||||-PAM	6899	Intergenic	Stk38l	ENSMUSG00000001630
X	115870384	115870406	-	4	CAGTGACTAAGACAATAGTG	AAA	||--|||||||||||-||-|PAM	54048	Intergenic	H2ab1	ENSMUSG00000067441
7	66105336	66105358	#ERROR!	4	CATAGACACAGACGAGAGAG	AGA	|||||||--||||-||||-|PAM	11338	Intergenic	Gm44753	ENSMUSG00000109114
7	16155511	16155533	#ERROR!	4	CTGAGACTAAGACCAGAGGA	TGT	|--||||||||||-|||||-PAM	79	Intronic	Zc3h4	ENSMUSG00000059273
6	100948230	100948252	-	4	CTCAGACTAAGACTAGAGGT	AGC	|--||||||||||-|||||-PAM	8609	Intergenic	Gm43941	ENSMUSG00000108056
11	115288085	115288107	-	4	CACAGATTAAGATAAGAGGT	GGG	||-|||-|||||-||||||-PAM	1127	Intergenic	Cdr2l	ENSMUSG00000050910
12	94221825	94221847	#ERROR!	4	CATAGTCTAAGATAAATGGG	AAC	|||||-||||||-||--|||PAM	NA	Intergenic	NA	NA
14	110131090	110131112	#ERROR!	4	CAAAGACTAAGAGAGGAAGG	AAA	||-|||||||||-|-||-||PAM	10475	Intergenic	Gm25901	ENSMUSG00000089119
9	27143980	27144002	-	4	CAAAGACTAAGAAATGAAGG	AAG	||-|||||||||-|-||-||PAM	29386	Intergenic	Gm48801	ENSMUSG00000110836
1	140427404	140427426	-	4	CATAGACAAAGAACAGAAGG	CAA	|||||||-||||--|||-||PAM	8012	Intronic	Kcnt2	ENSMUSG00000052726
6	72385132	72385154	-	4	CATAGACTATTTCAAGAGTG	GAC	|||||||||---||||||-|PAM	6137	Intergenic	Ggcx	ENSMUSG00000053460
19	59697620	59697642	-	4	TATAGACAAAGAAAAGAGGT	GGG	-||||||-||||-||||||-PAM	18088	Intergenic	Gm50411	ENSMUSG00000118190
15	53285730	53285752	-	4	CATAGACAGAGACAAAAAGG	AAG	|||||||--||||||-|-||PAM	31454	Intergenic	Samd12	ENSMUSG00000058656
X	100480633	100480655	-	4	CAGAGACAAAGACAAGCAGG	GAA	||-||||-||||||||--||PAM	160	Intronic	Nono	ENSMUSG00000031311
8	18576371	18576393	#ERROR!	4	CTTAGCCTAAGACAACAGAG	TGA	|-|||-|||||||||-||-|PAM	13710	Intergenic	Gm24469	ENSMUSG00000077675
2	154773166	154773188	#ERROR!	4	CCTAGACTAGGCCAAGAGGT	AAC	|-|||||||-|-|||||||-PAM	19912	Intronic	a	ENSMUSG00000027596
11	17318336	17318358	#ERROR!	4	CATAGAATAAGATAAAGGGG	GAG	||||||-|||||-||--|||PAM	69917	Intergenic	Gm12015	ENSMUSG00000082797
11	101789115	101789137	-	4	CAATGACTAAGACGAGAGGC	CAC	||--|||||||||-|||||-PAM	3915	Intergenic	Meox1	ENSMUSG00000001493
19	19678558	19678580	-	3	CATAGACTAGGACAAGTTGG	CAA	|||||||||-||||||--||PAM	NA	Intergenic	NA	NA
19	23402984	23403006	-	4	CACAGACAAAGAAAAGAGGA	TGC	||-||||-||||-||||||-PAM	2454	Intronic	Gm50445	ENSMUSG00000118092
1	9277460	9277482	#ERROR!	4	CAGAGACAAAGAAAAGAGGA	AAG	||-||||-||||-||||||-PAM	3975	Intronic	Sntg1	ENSMUSG00000025909
10	62680522	62680544	#ERROR!	4	CAGAGACAAAGAGAAGAGGA	TAG	||-||||-||||-||||||-PAM	4365	Intronic	Tet1	ENSMUSG00000047146
1	147783961	147783983	-	4	CCTATACTAAGACCAGAGGA	TGC	|-||-||||||||-|||||-PAM	81840	Intergenic	Gm29516	ENSMUSG00000101973
6	78358276	78358298	-	4	CATAGAAGAAGGCAAGAGGA	TGG	||||||--|||-|||||||-PAM	130	Intronic	Reg3a	ENSMUSG00000079516
2	35112332	35112354	-	4	CAAAGGCTAAGACAACAGTG	AAT	||-||-|||||||||-||-|PAM	2191	Intergenic	Gm13605	ENSMUSG00000084768
9	14282651	14282673	-	4	CAGAGGCTAAGACAACAGAG	GGG	||-||-|||||||||-||-|PAM	8126	Intronic	Endod1	ENSMUSG00000037419
9	68776258	68776280	-	4	CACAGACTAGGCCAAGAGGC	TAG	||-||||||-|-|||||||-PAM	NA	Intronic	NA	NA
12	84280414	84280436	#ERROR!	4	CAAAGACTAGGGCAAGAGGT	GAG	||-||||||-|-|||||||-PAM	14759	Intergenic	Mideas	ENSMUSG00000042507
12	81122670	81122692	-	4	CATACACTAAGAGAGGAAGG	AGA	||||-|||||||-|-||-||PAM	28689	Intronic	Smoc1	ENSMUSG00000021136
14	58473839	58473861	#ERROR!	4	AATAGACTAAGTCAAAAAGG	AGA	-||||||||||-|||-|-||PAM	3817	Intergenic	Gm18080	ENSMUSG00000114562
2	87775753	87775775	-	4	CATAGACTCACAAAAGAGTG	GGG	||||||||-|-|-|||||-|PAM	272	Intergenic	Olfr1155	ENSMUSG00000075145
2	95515202	95515224	#ERROR!	4	CATAGACTCACAAAAGAGAG	CAA	||||||||-|-|-|||||-|PAM	7002	Intergenic	Gm13798	ENSMUSG00000081757
1	114337754	114337776	#ERROR!	4	CATAGAGAAAGACAGGAGTG	AAG	||||||--||||||-|||-|PAM	NA	Intergenic	NA	NA
3	153899671	153899693	-	4	CATAGAACAAGACAGGAGTG	AAG	||||||--||||||-|||-|PAM	11002	Intronic	Slc44a5	ENSMUSG00000028360
1	81532491	81532513	#ERROR!	4	CAGAGACTAGGACAGGAGAG	GGT	||-||||||-||||-|||-|PAM	0	Exonic	Gm6198	ENSMUSG00000101986
5	143961268	143961290	-	4	CATAGACAACGACCAGAGTG	GAT	|||||||-|-|||-||||-|PAM	0	Exonic	Ocm	ENSMUSG00000029618
7	139452166	139452188	-	4	CATAGACTGAGAAGAGATGG	GGG	||||||||-|||--|||-||PAM	1687	Intronic	Adgra1	ENSMUSG00000025475
6	45345714	45345736	-	4	CATAGACTTAGAGCAGATGG	TGG	||||||||-|||--|||-||PAM	38984	Intronic	Gm43884	ENSMUSG00000108123
10	70575868	70575890	-	4	CAGAGACTAAGCCCAGAGAG	AAA	||-||||||||-|-||||-|PAM	1194	Intergenic	Gm33979	ENSMUSG00000112607
6	106207851	106207873	#ERROR!	4	CTTAGATTAAGACAACAGAG	TGA	|-||||-||||||||-||-|PAM	49060	Intronic	Cntn4	ENSMUSG00000064293
19	30466345	30466367	#ERROR!	3	CATAGACTAAGATGAGAGTG	AGA	||||||||||||--||||-|PAM	1736	Intergenic	Gm17885	ENSMUSG00000118374
1	109972470	109972492	#ERROR!	4	CATAGGCTCAGACAGGAGAG	AAC	|||||-||-|||||-|||-|PAM	4055	Intronic	Cdh7	ENSMUSG00000026312
4	9575131	9575153	#ERROR!	4	CATAGGTTAAGAAAAGAGGA	TGA	|||||--|||||-||||||-PAM	0	Exonic	Asph	ENSMUSG00000028207
19	22332924	22332946	-	4	CATAGGGTAAGATAAGAGGA	AGT	|||||--|||||-||||||-PAM	82938	Intronic	Gm27151	ENSMUSG00000098739
13	18413913	18413935	-	4	CCTAGACTTAGAGAAGAGGA	AGT	|-||||||-|||-||||||-PAM	119	Intronic	Pou6f2	ENSMUSG00000009734
12	64098326	64098348	-	4	CAGAGACTGAGACAAGGAGG	CAG	||-|||||-|||||||--||PAM	80803	Intergenic	Gm5653	ENSMUSG00000113602
13	46612974	46612996	-	4	CATAGCCTAAGAGAGGAAGG	AAA	|||||-||||||-|-||-||PAM	13149	Intergenic	Gm35110	ENSMUSG00000114752
9	60774160	60774182	-	4	CAGAGAATAAGACAATAGAG	GAG	||-|||-||||||||-||-|PAM	477	Intronic	Uaca	ENSMUSG00000034485
3	120061260	120061282	#ERROR!	4	CAGAGAATAAGACAACAGAG	GGG	||-|||-||||||||-||-|PAM	50251	Intergenic	Gm23733	ENSMUSG00000065684
9	15968920	15968942	-	4	CAGAGACTAAGCCAACAAGG	GAG	||-||||||||-|||-|-||PAM	26204	Intronic	Fat3	ENSMUSG00000074505
8	41035863	41035885	#ERROR!	4	CATAGACTATGCCAATTGGG	TAG	|||||||||-|-|||--|||PAM	1275	Intronic	Mtmr7	ENSMUSG00000039431
15	98589135	98589157	-	4	CATAAACAAAGAGAAGAGGC	TAG	||||-||-||||-||||||-PAM	587	Intergenic	Gm34152	ENSMUSG00000116482
8	118650372	118650394	-	4	CAAAGACTCAGATAAGAGGT	AAA	||-|||||-|||-||||||-PAM	NA	Intergenic	NA	NA
3	85246997	85247019	-	4	CACAGACTCAGATAAGAGGC	CAA	||-|||||-|||-||||||-PAM	7660	Intronic	1700036G14Rik	ENSMUSG00000099995
19	33087991	33088013	-	4	CAGAGACTGAGAGAAGAGGC	AGG	||-|||||-|||-||||||-PAM	8424	Intergenic	Gm29863	ENSMUSG00000117914
11	32094749	32094771	#ERROR!	4	CACAGACTTAGATAAGAGGA	AAC	||-|||||-|||-||||||-PAM	40234	Intergenic	Gm12109	ENSMUSG00000081613
15	26477566	26477588	-	4	CACAGACTTAGAGAAGAGGC	AAT	||-|||||-|||-||||||-PAM	62957	Intergenic	Fbxl7	ENSMUSG00000043556
3	66275177	66275199	-	4	TATAGAATAAGACCAGAGGA	GAT	-|||||-||||||-|||||-PAM	3130	Intergenic	Gm50014	ENSMUSG00000117623
12	63268739	63268761	#ERROR!	4	CATAGGCCAAGACAAGGTGG	TAA	|||||-|-||||||||--||PAM	50050	Intergenic	Gm48415	ENSMUSG00000113393
17	7450653	7450675	-	4	CCTAGACAAAGACAACAGAG	CAG	|-|||||-|||||||-||-|PAM	3812	Intronic	Rps6ka2	ENSMUSG00000023809
13	46413087	46413109	#ERROR!	4	GATAGACTATGACAAGGAGG	AAG	-||||||||-||||||--||PAM	14088	Intergenic	Stmnd1	ENSMUSG00000063529
9	67627330	67627352	-	4	CATTGCCTAAGACCAGAGGC	CAC	|||-|-|||||||-|||||-PAM	7647	Intergenic	Mir7241	ENSMUSG00000098937
11	56916892	56916914	#ERROR!	4	GGTAGACTAAGACAGGAGGA	TAG	--||||||||||||-||||-PAM	10775	Intronic	Gria1	ENSMUSG00000020524
6	123612481	123612503	-	4	CACAGACGAAGACAAAAGTG	TGT	||-||||-|||||||-||-|PAM	0	Exonic	Vmn2r22	ENSMUSG00000095486
5	28888539	28888561	#ERROR!	4	CAGAGACAAAGACAACAGAG	AAA	||-||||-|||||||-||-|PAM	9434	Intronic	9530036O11Rik	ENSMUSG00000097726
6	119497939	119497961	#ERROR!	4	CACAGACAAAGACAATAGTG	TGT	||-||||-|||||||-||-|PAM	22981	Intronic	Wnt5b	ENSMUSG00000030170
8	40075772	40075794	-	3	CATAGACTAACAAAAGAGGA	AGT	||||||||||-|-||||||-PAM	1173	Intronic	Msr1	ENSMUSG00000025044
X	136887318	136887340	#ERROR!	4	CACAGAGTAAGACTAGAGGA	AAG	||-|||-||||||-|||||-PAM	99016	Intronic	Gm14989	ENSMUSG00000084118
1	190013154	190013176	#ERROR!	4	CATAGACTTAGAAAAAGGGG	GAG	||||||||-|||-||--|||PAM	63681	Intergenic	Prox1os	ENSMUSG00000079045
5	125552388	125552410	-	4	TAAAGACTAAGACAGGAGGA	TGA	-|-|||||||||||-||||-PAM	468	Intergenic	Aacs	ENSMUSG00000029482
X	6932770	6932792	#ERROR!	4	AAGAGACTAAGACAGGAGGT	GGA	-|-|||||||||||-||||-PAM	966	Intergenic	Akap4	ENSMUSG00000050089
15	81289402	81289424	-	4	GAGAGACTAAGACAGGAGGA	GGA	-|-|||||||||||-||||-PAM	1703	Intronic	Dnajb7	ENSMUSG00000047108
12	52462403	52462425	#ERROR!	4	GACAGACTAAGACAGGAGGT	CAG	-|-|||||||||||-||||-PAM	12904	Intronic	Gm47431	ENSMUSG00000112139
X	8175208	8175230	-	4	AAGAGACTAAGACAGGAGGT	AGA	-|-|||||||||||-||||-PAM	18433	Intergenic	Ssxb10	ENSMUSG00000068219
6	15531698	15531720	-	4	CATAGACACAGACAGGAGAG	AGA	|||||||--|||||-|||-|PAM	89722	Intergenic	Foxp2	ENSMUSG00000029563
19	26332681	26332703	#ERROR!	4	CATGGAGTAAGACTAGAGGA	AAA	|||-||-||||||-|||||-PAM	46574	Intergenic	Gm50377	ENSMUSG00000118005
11	38984708	38984730	-	4	CATAGACCAAAACAAAAAGG	AAA	|||||||-||-||||-|-||PAM	NA	Intergenic	NA	NA
2	153507810	153507832	-	4	CCGAGACTAAGACATGAGGA	TGA	|--|||||||||||-||||-PAM	0	Exonic	Dnmt3b	ENSMUSG00000027478
16	87562039	87562061	-	4	CATAGAAAAAGAGAAGAGGA	TGC	||||||--||||-||||||-PAM	3508	Intergenic	Gm23994	ENSMUSG00000088684
9	38307066	38307088	#ERROR!	4	CATAGAAAAAGAGAAGAGGA	GAG	||||||--||||-||||||-PAM	5906	Intergenic	Olfr147	ENSMUSG00000049098
6	51087162	51087184	#ERROR!	4	CAAAGACTATGAAAAGAGGA	TAG	||-||||||-||-||||||-PAM	NA	Intergenic	NA	NA
12	55836698	55836720	#ERROR!	4	CAAAGACTATGAAAAGAGGA	TAG	||-||||||-||-||||||-PAM	377	Intronic	Ralgapa1	ENSMUSG00000021027
7	78096199	78096221	#ERROR!	4	GAAAGACTAAGACAAGGGAG	CAG	-|-|||||||||||||-|-|PAM	3152	Intronic	Ntrk3	ENSMUSG00000059146
3	30077057	30077079	#ERROR!	4	CATACACTAAAGCAAGAGGA	GGT	||||-|||||--|||||||-PAM	0	Exonic	Mecomos	ENSMUSG00000085702
1	179602018	179602040	#ERROR!	4	CATAGTCTCAGAGAAGAGGT	TAT	|||||-||-|||-||||||-PAM	857	Intronic	Ahctf1	ENSMUSG00000026491
X	13770312	13770334	#ERROR!	4	CATAGGCTGAGAGAAGAGGC	AGG	|||||-||-|||-||||||-PAM	23192	Intergenic	Gm5381	ENSMUSG00000082736
8	15682914	15682936	-	4	CATATACAAAGACAAAAGAG	TGT	||||-||-|||||||-||-|PAM	0	Exonic	Gm45675	ENSMUSG00000110201
4	15248664	15248686	#ERROR!	4	CATACAATAAGACTAGAGGA	AGG	||||-|-||||||-|||||-PAM	17145	Intergenic	Tmem64	ENSMUSG00000043252
15	45269423	45269445	-	4	CCCAGACTAAGACAAGGGTG	AAT	|--|||||||||||||-|-|PAM	NA	Intergenic	NA	NA
15	49593580	49593602	-	4	CAAAGACTAAGAGAAAACGG	GAT	||-|||||||||-||-|-||PAM	NA	Intergenic	NA	NA
X	152562776	152562798	-	4	CACAGACTAAGAGAAAATGG	AAA	||-|||||||||-||-|-||PAM	3538	Intergenic	Smt3h1-ps	ENSMUSG00000082906
7	84900554	84900576	-	4	CAAAGACTAAGAGAAAATGG	CAC	||-|||||||||-||-|-||PAM	9321	Intergenic	Gm20414	ENSMUSG00000092562
11	76601750	76601772	-	4	CAGTGACTAAGACAGGAGGA	AAG	||--||||||||||-||||-PAM	12260	Intergenic	Trarg1	ENSMUSG00000046275
10	47035978	47036000	#ERROR!	4	CACTGACTAAGACAGGAGGT	GGT	||--||||||||||-||||-PAM	57050	Intergenic	Gm35552	ENSMUSG00000110843
16	56139054	56139076	#ERROR!	4	CATTGACTGAGACAAAAGTG	AAG	|||-||||-||||||-||-|PAM	16873	Intergenic	Gm21050	ENSMUSG00000116998
13	3687372	3687394	#ERROR!	4	CATAGACTGAAACAATAAGG	CAA	||||||||-|-||||-|-||PAM	2590	Intronic	Asb13	ENSMUSG00000033781
17	64260252	64260274	-	4	CATAGACTTATACAAAAAGG	CAG	||||||||-|-||||-|-||PAM	3846	Intronic	Fer	ENSMUSG00000000127
8	102881716	102881738	#ERROR!	4	CATAGTCAAAGACAAAAGTG	TGC	|||||-|-|||||||-||-|PAM	NA	Intergenic	NA	NA
5	76730621	76730643	#ERROR!	4	CATAGACAAGGACAGGAGTG	AAA	|||||||-|-||||-|||-|PAM	5902	Intergenic	Cep135	ENSMUSG00000036403
1	190224298	190224320	#ERROR!	4	CATAGACTGAGAAAGGATGG	CAG	||||||||-|||-|-||-||PAM	8944	Intergenic	Gm23153	ENSMUSG00000093064
11	99668971	99668993	#ERROR!	4	CAAATACTAAGACACGAGGC	AGA	||-|-|||||||||-||||-PAM	1555	Intergenic	Krtap4-8	ENSMUSG00000089724
4	95819396	95819418	#ERROR!	4	CACAAACTAAGACAGGAGGA	TAA	||-|-|||||||||-||||-PAM	4220	Intergenic	Fggy	ENSMUSG00000028573
15	86704418	86704440	#ERROR!	3	CATAGACCAAGACAGGAGGA	AGG	|||||||-||||||-||||-PAM	54077	Intergenic	4930543I03Rik	ENSMUSG00000116171
11	59221592	59221614	-	4	CACAGACTTAGACCAGAGGC	TGG	||-|||||-||||-|||||-PAM	105	Intronic	Wnt9a	ENSMUSG00000000126
15	5854957	5854979	#ERROR!	4	CATAGAATAATCCAAGAGGT	AAG	||||||-|||--|||||||-PAM	40737	Intergenic	Gm8043	ENSMUSG00000115106
6	75745568	75745590	#ERROR!	4	CATAAACTAAGAAAACAAGG	TAT	||||-|||||||-||-|-||PAM	13751	Intergenic	Gm9001	ENSMUSG00000080824
10	17090482	17090504	-	4	GATAGGCTAAGACAAGGGAG	AGG	-||||-||||||||||-|-|PAM	79942	Intergenic	Gm47760	ENSMUSG00000111922
10	120467897	120467919	#ERROR!	4	CATAGACTAAAGCATGATGG	AAG	||||||||||--||-||-||PAM	658	Intergenic	4930471E19Rik	ENSMUSG00000112716
15	54334201	54334223	#ERROR!	4	CATAGATTAAGACTTGATGG	TAC	||||||-||||||--||-||PAM	4447	Intergenic	Colec10	ENSMUSG00000038591
15	77815911	77815933	-	4	CAGAGGCTAAGACATGAGGT	CAG	||-||-||||||||-||||-PAM	2705	Intergenic	Txn2	ENSMUSG00000005354
8	61960185	61960207	-	4	CATAAACTAAGACATCTGGG	AAA	||||-|||||||||---|||PAM	457	Intergenic	Cbr4	ENSMUSG00000031641
16	44863450	44863472	-	4	CATAAACTAAGACAGCTGGG	AAG	||||-|||||||||---|||PAM	50293	Intergenic	Ccdc80	ENSMUSG00000022665
2	13384313	13384335	-	4	CATAGACTGGGGCAAGAGGC	AGC	||||||||--|-|||||||-PAM	2234	Intronic	Cubn	ENSMUSG00000026726
17	44709134	44709156	-	4	CATAGACTCTGGCAAGAGGA	GAG	||||||||--|-|||||||-PAM	30344	Intergenic	Gm49872	ENSMUSG00000117106
3	85482807	85482829	-	4	CATAGACTACCACAATATGG	TAT	|||||||||--||||-|-||PAM	342	Intronic	Gatb	ENSMUSG00000028085
12	60260812	60260834	-	4	CATACACTAAGGCATGAGAG	AGA	||||-||||||-||-|||-|PAM	57740	Intergenic	Gm48289	ENSMUSG00000112455
14	68008106	68008128	-	4	CATTGGCTAAGACAGGAGGT	TGG	|||-|-||||||||-||||-PAM	329	Intronic	Dock5	ENSMUSG00000044447
2	54810926	54810948	#ERROR!	3	CATGGACTAAGACAAAAGGC	AGG	|||-|||||||||||-|||-PAM	12453	Intronic	Galnt13	ENSMUSG00000060988
2	94641795	94641817	#ERROR!	4	TATAGACTAAGCCAAGCTGG	GAA	-||||||||||-||||--||PAM	19114	Intergenic	AL731558.1	ENSMUSG00000119846
9	31644014	31644036	-	4	TATAGACTAAAACAACAGTG	AAA	-|||||||||-||||-||-|PAM	50244	Intergenic	Gm8171	ENSMUSG00000110778
5	99519197	99519219	-	4	CATAGTCTAAGACACTCGGG	CAT	|||||-||||||||---|||PAM	3666	Intronic	Rasgef1b	ENSMUSG00000089809
9	4000695	4000717	#ERROR!	4	CATATACTAGGACAAAAGAG	AGC	||||-||||-|||||-||-|PAM	NA	Intergenic	NA	NA
15	57375840	57375862	-	4	CATAGAATTAGACAACAGTG	AGA	||||||-|-||||||-||-|PAM	23573	Intergenic	Gm49235	ENSMUSG00000115629
6	47559343	47559365	-	4	TATAGACTAAGAGAGGAGAG	TAG	-|||||||||||-|-|||-|PAM	2785	Intronic	Gm44282	ENSMUSG00000107628
Y	5452177	5452199	#ERROR!	4	CATAGATTAAGAAAACAAGG	TAT	||||||-|||||-||-|-||PAM	585	Intronic	Gm20915	ENSMUSG00000101576
1	152369378	152369400	#ERROR!	4	CATAGCCTAGGACAATAGTG	CAA	|||||-|||-|||||-||-|PAM	2153	Intronic	Colgalt2	ENSMUSG00000032649
10	108567949	108567971	#ERROR!	4	CAGAGACTAAGGGAAGAGGA	GGG	||-||||||||--||||||-PAM	31928	Intronic	Gm5136	ENSMUSG00000112039
8	79170031	79170053	-	4	CATAGACTGATGCAAGAGGA	AGG	||||||||-|--|||||||-PAM	6757	Intergenic	Pou4f2	ENSMUSG00000031688
1	69833306	69833328	#ERROR!	4	CATAGAATAAGTCAGGAGTG	GAG	||||||-||||-||-|||-|PAM	21394	Intergenic	Gm37930	ENSMUSG00000103402
13	31732124	31732146	-	4	CATAGACTAGGCCCAGAGTG	GAT	|||||||||-|-|-||||-|PAM	7971	Intergenic	A530084C06Rik	ENSMUSG00000090863
2	71013213	71013235	-	4	CATAGACAGAGACAACAGAG	AGA	|||||||--||||||-||-|PAM	28815	Intergenic	Dync1i2	ENSMUSG00000027012
X	139708299	139708321	-	4	CTCAGACTAAGACAATAGGA	AAA	|--||||||||||||-|||-PAM	735	Intergenic	Tex13b	ENSMUSG00000042386
12	115081570	115081592	-	4	CTCAGACTAAGACAATAGGA	CAA	|--||||||||||||-|||-PAM	1776	Intergenic	Ighv1-50	ENSMUSG00000094198
13	89530753	89530775	#ERROR!	4	CTCAGACTAAGACAATAGGA	AAA	|--||||||||||||-|||-PAM	59411	Intergenic	Edil3	ENSMUSG00000034488
9	64752326	64752348	-	3	CATAGACTAAGGCTAGAGGA	AAT	|||||||||||-|-|||||-PAM	1119	Intronic	Dennd4a	ENSMUSG00000053641
6	73755926	73755948	-	4	CATAGACAAAGAGAATATGG	AGA	|||||||-||||-||-|-||PAM	NA	Intergenic	NA	NA
11	72153847	72153869	-	4	CATAGACTAATAAATGAAGG	GGG	||||||||||-|-|-||-||PAM	870	Intronic	Slc13a5	ENSMUSG00000020805
19	49909455	49909477	#ERROR!	4	CATAGACTAAAAAATGATGG	GAT	||||||||||-|-|-||-||PAM	51815	Intergenic	Siah1-ps1	ENSMUSG00000117697
11	37816796	37816818	#ERROR!	4	CAAAGACAAAGACAAGTGTG	CAA	||-||||-||||||||-|-|PAM	NA	Intergenic	NA	NA
18	14028322	14028344	-	4	CACAGACAAAGACAAGGGAG	CAT	||-||||-||||||||-|-|PAM	5249	Intronic	Gm50094	ENSMUSG00000117600
5	135600775	135600797	#ERROR!	4	CATAGCTTAAGACACGAGGT	CAT	|||||--|||||||-||||-PAM	633	Intronic	Ccl24	ENSMUSG00000004814
9	108987618	108987640	#ERROR!	4	CATAGTATAAGACATGAGGA	GGA	|||||--|||||||-||||-PAM	637	Intronic	Fbxw21	ENSMUSG00000047237
1	153910685	153910707	#ERROR!	4	CAGAGACTAAAACCAGAGGA	AGA	||-|||||||-||-|||||-PAM	638	Intergenic	Gm28286	ENSMUSG00000100502
2	69252593	69252615	-	4	CAAAGACTAACACCAGAGGA	AGA	||-|||||||-||-|||||-PAM	2069	Intergenic	Lrp2	ENSMUSG00000027070
18	54210211	54210233	#ERROR!	4	CCTTGACTAAGACAAAAGGA	TAG	|-|-|||||||||||-|||-PAM	45831	Intergenic	Gm8594	ENSMUSG00000117769
18	35614948	35614970	-	4	CATAGACTTTGATAAGAGGC	AGA	||||||||--||-||||||-PAM	7187	Intronic	Gm50145	ENSMUSG00000117731
X	6535672	6535694	-	4	CATTGACCAAGACAAGTGTG	TGA	|||-|||-||||||||-|-|PAM	20	Intronic	Shroom4	ENSMUSG00000068270
19	31901240	31901262	#ERROR!	4	CATTGACCAAGACAAGCGTG	GGA	|||-|||-||||||||-|-|PAM	2854	Intronic	A1cf	ENSMUSG00000052595
18	44416870	44416892	-	4	CATGGACAAAGACAAGGGTG	TGG	|||-|||-||||||||-|-|PAM	6103	Intergenic	Npy6r	ENSMUSG00000038071
6	96479031	96479053	-	4	GATACACTAAGACAATAGGT	AAC	-|||-||||||||||-|||-PAM	21243	Intronic	Tafa1	ENSMUSG00000059187
5	90667035	90667057	-	4	CATACACTAAGAAATGAGAG	GAA	||||-|||||||-|-|||-|PAM	97	Intronic	Afm	ENSMUSG00000029369
7	49552716	49552738	#ERROR!	4	CATAGACCAAGGCATGAGAG	TGA	|||||||-|||-||-|||-|PAM	7156	Intergenic	Slc6a5	ENSMUSG00000039728
18	79413609	79413631	-	4	CACTGACTAAGACAATAGGT	AAT	||--|||||||||||-|||-PAM	21695	Intergenic	Gm20593	ENSMUSG00000118301
13	110084683	110084705	-	4	CAGAGACTGAGACAGGAGGA	TAA	||-|||||-|||||-||||-PAM	0	Exonic	Pde4d	ENSMUSG00000021699
7	80118822	80118844	-	4	CAGAGACTGAGACAGGAGGA	TAG	||-|||||-|||||-||||-PAM	153	Intronic	Blm	ENSMUSG00000030528
1	167169612	167169634	#ERROR!	4	CAAAGACTGAGACAGGAGGA	TGG	||-|||||-|||||-||||-PAM	6960	Intergenic	AC113970.1	ENSMUSG00000119799
6	99094390	99094412	-	4	CAGAGACTGAGACAGGAGGA	TGG	||-|||||-|||||-||||-PAM	21224	Intronic	Foxp1	ENSMUSG00000030067
10	46144762	46144784	-	4	CAAAGACTGAGACATGAGGA	GAG	||-|||||-|||||-||||-PAM	31039	Intronic	Gm35430	ENSMUSG00000111182
11	106212249	106212271	#ERROR!	4	CATAGACATAGACCAGAGGA	AAA	|||||||--||||-|||||-PAM	463	Intronic	Scn4a	ENSMUSG00000001027
9	117091258	117091280	-	4	CATAGACCTAGACCAGAGGT	CAC	|||||||--||||-|||||-PAM	7494	Intronic	Gm17396	ENSMUSG00000079669
1	183126228	183126250	#ERROR!	4	CATAAACAAAGACAAGTGAG	GAG	||||-||-||||||||-|-|PAM	379	Intronic	Mia3	ENSMUSG00000056050
10	83645832	83645854	#ERROR!	4	CATAGGCTAAGTTAAGAGGA	AGG	|||||-|||||--||||||-PAM	174	Intergenic	Gm47245	ENSMUSG00000112077
13	26312998	26313020	#ERROR!	4	CATAGGCTAAGGAAAGAGGA	GAG	|||||-|||||--||||||-PAM	65664	Intergenic	Gm11352	ENSMUSG00000084358
13	28815430	28815452	#ERROR!	4	CATAGACTAACACTAAGGGG	CAA	||||||||||-||-|--|||PAM	22819	Intronic	2610307P16Rik	ENSMUSG00000085936
2	135942068	135942090	#ERROR!	4	CATAGAATAGGACTAGAGGA	AGG	||||||-||-|||-|||||-PAM	567	Intronic	Pak5	ENSMUSG00000039913
2	137807516	137807538	#ERROR!	4	CATAGACTATTACATGAGAG	TAA	|||||||||--|||-|||-|PAM	88765	Intergenic	Gm14062	ENSMUSG00000086214
6	4446693	4446715	-	4	CAGAGACTGAGACAAGGGAG	GGA	||-|||||-|||||||-|-|PAM	21134	Intergenic	AC026891.1	ENSMUSG00000119081
11	97650939	97650961	#ERROR!	4	CAAATACTAAGACAACAGGC	TAT	||-|-||||||||||-|||-PAM	2304	Intronic	Cwc25	ENSMUSG00000018541
6	58603678	58603700	#ERROR!	4	CAGACACTAAGACAAAAGGA	AGA	||-|-||||||||||-|||-PAM	13831	Intronic	Abcg2	ENSMUSG00000029802
2	159824000	159824022	#ERROR!	4	AATAGACTAGGACAGGAGGA	AGT	-||||||||-||||-||||-PAM	792	Intergenic	4933416E03Rik	ENSMUSG00000085198
8	23900990	23901012	-	4	CAAAGACTAAGAGAAGGTGG	TGT	||-|||||||||-|||--||PAM	506	Intergenic	Sfrp1	ENSMUSG00000031548
10	31479316	31479338	#ERROR!	4	CAGAGACTAAGAAAAGGAGG	AAC	||-|||||||||-|||--||PAM	5042	Intronic	Rnf217	ENSMUSG00000063760
14	56113899	56113921	-	4	CATAGACTGAGACATTGGGG	TGT	||||||||-|||||---|||PAM	1706	Intergenic	Nynrin	ENSMUSG00000075592
14	22030189	22030211	#ERROR!	4	CATAGAATAAGCCAAGGAGG	AGC	||||||-||||-||||--||PAM	3816	Intergenic	Zfp503	ENSMUSG00000039081
18	81890841	81890863	#ERROR!	4	CATAAACTGAGACAGGAGGA	TAG	||||-|||-|||||-||||-PAM	1949	Intronic	Gm30454	ENSMUSG00000117892
8	72092735	72092757	#ERROR!	4	CATAGCCAAAGACAAGGGAG	GAC	|||||-|-||||||||-|-|PAM	268	Intronic	Unc13a	ENSMUSG00000034799
X	145909349	145909371	#ERROR!	4	CATAGATTAATACAAAAGAG	CAC	||||||-|||-||||-||-|PAM	19306	Intronic	Gm24627	ENSMUSG00000084713
11	13831702	13831724	-	4	GACAGACTAAGACAAGACAG	AGA	-|-||||||||||||||--|PAM	NA	Intergenic	NA	NA
7	123644518	123644540	-	4	CATAGAATAAGTAAAGAGGC	AGT	||||||-||||--||||||-PAM	61402	Intronic	Hs3st4	ENSMUSG00000078591
15	64074613	64074635	#ERROR!	3	CATAGGCTAAGACAAGACTG	GAG	|||||-|||||||||||--|PAM	5698	Intronic	Asap1	ENSMUSG00000022377
2	94943843	94943865	-	4	CATCGACTAAGAAAAGTTGG	GAC	|||-||||||||-|||--||PAM	NA	Intergenic	NA	NA
12	119922571	119922593	#ERROR!	4	CATGGACTAAGAAAAGTAGG	GAA	|||-||||||||-|||--||PAM	11408	Intronic	Tmem196	ENSMUSG00000048004
11	14124693	14124715	#ERROR!	4	CATAGAAGAAGACAGGAGGA	TAA	||||||--||||||-||||-PAM	4194	Intronic	4930554G24Rik	ENSMUSG00000085452
13	110515681	110515703	-	4	CATAGAATAAGAAAGGAGTG	AGG	||||||-|||||-|-|||-|PAM	15877	Intergenic	Plk2	ENSMUSG00000021701
3	146525298	146525320	-	4	CAAAGACTATGACATGAGGA	TGA	||-||||||-||||-||||-PAM	6553	Intergenic	Prkacb	ENSMUSG00000005034
18	19278659	19278681	-	4	TATAGACTAAGACAGAAAGG	TGT	-|||||||||||||--|-||PAM	12278	Intronic	Gm31086	ENSMUSG00000117378
10	18092743	18092765	-	3	AATAGACTAAGACAAGGGGT	GAA	-|||||||||||||||-||-PAM	0	Exonic	Ccdc28a	ENSMUSG00000059554
X	166280143	166280165	#ERROR!	4	CATAAACTAAGGCAAAAGAG	TAG	||||-||||||-|||-||-|PAM	644	Intronic	Frmpd4	ENSMUSG00000049176
12	40328139	40328161	-	4	GATGGACTAAGACAAGAATG	GGC	-||-|||||||||||||--|PAM	29636	Intergenic	Ifrd1	ENSMUSG00000001627
10	113566684	113566706	#ERROR!	4	CATAGTCTGAGACATGAGGC	AAA	|||||-||-|||||-||||-PAM	477	Intergenic	Gm40810	ENSMUSG00000112438
7	101464212	101464234	#ERROR!	4	CATAGGCTGAGACAGGAGGA	TGG	|||||-||-|||||-||||-PAM	3286	Intergenic	Phox2a	ENSMUSG00000007946
2	38211425	38211447	#ERROR!	4	CATAGCCTGAGACAGGAGGC	TGC	|||||-||-|||||-||||-PAM	17846	Intergenic	Lhx2	ENSMUSG00000000247
7	49551143	49551165	#ERROR!	4	CAGAGACTAAGACCTGAGAG	AAA	||-||||||||||--|||-|PAM	8729	Intergenic	Slc6a5	ENSMUSG00000039728
2	50962351	50962373	#ERROR!	4	CAGAGACTAAGACTCGAGTG	CAC	||-||||||||||--|||-|PAM	58077	Intergenic	Rnd3	ENSMUSG00000017144
12	96184513	96184535	-	4	CCTTGACTAAGACAAGACTG	AGA	|-|-|||||||||||||--|PAM	11391	Intergenic	Gm47394	ENSMUSG00000112024
15	101820836	101820858	-	4	CAAAGATTAAGACAAAAGGA	AGG	||-|||-||||||||-|||-PAM	2252	Intergenic	Gm49434	ENSMUSG00000116194
X	59039219	59039241	#ERROR!	4	CAGAGAGTAAGACAACAGGT	AGT	||-|||-||||||||-|||-PAM	5583	Intergenic	F9	ENSMUSG00000031138
14	64817632	64817654	#ERROR!	4	CAGAGAATAAGACAAAAGGT	CAG	||-|||-||||||||-|||-PAM	7126	Intergenic	Mir124a-1hg	ENSMUSG00000097545
1	185618669	185618691	#ERROR!	4	CAAAGAGTAAGACAAAAGGT	TAG	||-|||-||||||||-|||-PAM	7587	Intergenic	Gm9722	ENSMUSG00000102546
5	69023221	69023243	-	4	CATAGAATAATACTAGAGGA	AAG	||||||-|||-||-|||||-PAM	91508	Intergenic	Gm43842	ENSMUSG00000107117
15	59609757	59609779	#ERROR!	4	CATAGACCAAGACCAAAAGG	TAC	|||||||-|||||-|-|-||PAM	50487	Intergenic	Gm19510	ENSMUSG00000115426
4	49667044	49667066	-	4	CATAGACCAAGGAAAGAGGC	CAT	|||||||-|||--||||||-PAM	1419	Intronic	Grin3a	ENSMUSG00000039579
7	12612747	12612769	#ERROR!	4	CATAGACAAAGGTAAGAGGC	AGG	|||||||-|||--||||||-PAM	2335	Intergenic	Zfp128	ENSMUSG00000060397
Y	14750644	14750666	-	4	AATAAACTAAGACAAGAAAG	TGG	-|||-||||||||||||--|PAM	51059	Intergenic	Gm31186	ENSMUSG00000104260
Y	45289796	45289818	-	4	AATAAACTAAGACAAGAAAG	TGG	-|||-||||||||||||--|PAM	51163	Intergenic	Gm21779	ENSMUSG00000101594
Y	44884727	44884749	-	4	AATAAACTAAGACAAGAAAG	TGG	-|||-||||||||||||--|PAM	51164	Intergenic	Gm21783	ENSMUSG00000095353
Y	19463024	19463046	-	4	AATAAACTAAGACAAGAAAG	TGG	-|||-||||||||||||--|PAM	51273	Intergenic	Gm21763	ENSMUSG00000102552
7	128035164	128035186	-	4	CATAGACTAGGACATAGGGG	AGA	|||||||||-||||---|||PAM	6315	Intergenic	Tial1	ENSMUSG00000030846
2	157018986	157019008	-	4	TATAGACAAAGACAAAAGGA	GGA	-||||||-|||||||-|||-PAM	131	Intronic	Rbl1	ENSMUSG00000027641
1	30835320	30835342	-	4	CACTGACTAAGACAAGACAG	AGT	||--|||||||||||||--|PAM	1364	Intergenic	Gm2914	ENSMUSG00000101180
X	56340723	56340745	#ERROR!	4	CAGTGACTAAGACAAGACAG	GAG	||--|||||||||||||--|PAM	3127	Intronic	Arhgef6	ENSMUSG00000031133
5	132730108	132730130	#ERROR!	4	CACTGACTAAGACAAGATTG	TGG	||--|||||||||||||--|PAM	94862	Intergenic	Gm38373	ENSMUSG00000103500
11	117812162	117812184	#ERROR!	4	CTTAGACCAAGACAATAGGA	AAA	|-|||||-|||||||-|||-PAM	547	Intergenic	Gm11726	ENSMUSG00000082562
15	55550799	55550821	#ERROR!	4	CTTAGACCAAGACAATAGGA	AAA	|-|||||-|||||||-|||-PAM	10960	Intronic	Sntb1	ENSMUSG00000060429
1	130222044	130222066	-	4	CTTAGACAAAGACAATAGGA	AAA	|-|||||-|||||||-|||-PAM	13049	Intergenic	Gm16081	ENSMUSG00000086633
12	101129531	101129553	-	4	CTTAGACCAAGACAATAGGA	AAA	|-|||||-|||||||-|||-PAM	13514	Intergenic	Kif4-ps	ENSMUSG00000092054
8	54317024	54317046	-	4	CTTAGACCAAGACAATAGGA	AAA	|-|||||-|||||||-|||-PAM	47728	Intergenic	Gm19921	ENSMUSG00000110334
X	106511099	106511121	#ERROR!	4	CTTAGACCAAGACAATAGGA	AAA	|-|||||-|||||||-|||-PAM	61285	Intergenic	Gm14835	ENSMUSG00000082172
11	76484374	76484396	-	3	CATTGACTAAGACAAGTGGA	GAA	|||-||||||||||||-||-PAM	7749	Intronic	Rpl36-ps2	ENSMUSG00000024205
12	89263488	89263510	#ERROR!	4	GATAGACTAATACAAGGGAG	GAG	-|||||||||-|||||-|-|PAM	35147	Intronic	Nrxn3	ENSMUSG00000066392
14	122061259	122061281	-	4	CAGAGACAAAGACAACAGGA	GAT	||-||||-|||||||-|||-PAM	7145	Intergenic	Gm9395	ENSMUSG00000115443
4	74590391	74590413	-	4	CAGAGACAAAGACAAAAGGA	GAT	||-||||-|||||||-|||-PAM	7819	Intergenic	Gm11254	ENSMUSG00000081438
16	55283336	55283358	#ERROR!	4	CAGAGACAAAGACAAAAGGA	AAA	||-||||-|||||||-|||-PAM	31736	Intergenic	Mir5118	ENSMUSG00000093292
5	70659628	70659650	#ERROR!	4	CAGAGACAAAGACAAAAGGC	CAA	||-||||-|||||||-|||-PAM	48534	Intergenic	AC114600.1	ENSMUSG00000118789
7	144633360	144633382	#ERROR!	4	CAAAGACAAAGACAAAAGGA	AAG	||-||||-|||||||-|||-PAM	83351	Intergenic	Gm45181	ENSMUSG00000108967
14	57164822	57164844	-	4	CACAGACTAAGAGAAAAGAG	AAA	||-|||||||||-||-||-|PAM	800	Intronic	Zmym2	ENSMUSG00000021945
X	167430209	167430231	#ERROR!	4	CATAGACCAACACTAGAGGC	TGT	|||||||-||-||-|||||-PAM	6882	Intergenic	Msl3	ENSMUSG00000031358
8	95673510	95673532	#ERROR!	4	CATAAACTAAGACACAAAGG	AAA	||||-|||||||||--|-||PAM	3602	Intergenic	Adgrg5	ENSMUSG00000061577
3	118328150	118328172	-	4	CATAGACTTACACAATAGTG	CAT	||||||||-|-||||-||-|PAM	0	Exonic	Gm37928	ENSMUSG00000104362
6	5897888	5897910	#ERROR!	4	CATAGACTGATACAACAGTG	TAA	||||||||-|-||||-||-|PAM	7195	Intronic	Dync1i1	ENSMUSG00000029757
6	132907107	132907129	#ERROR!	4	CATTGACTAAGAAAACAGAG	GAT	|||-||||||||-||-||-|PAM	3801	Intergenic	Tas2r146-ps1	ENSMUSG00000108261
1	63511455	63511477	-	4	CATAGACTGAGAAAGGAGAG	GGG	||||||||-|||-|-|||-|PAM	1639	Intronic	Adam23	ENSMUSG00000025964
8	77965737	77965759	-	4	CAAAGCCTAAGACAAGAATG	AGA	||-||-|||||||||||--|PAM	3245	Intronic	Nr3c2	ENSMUSG00000031618
7	120523348	120523370	-	4	CTTAGACTAAGAACAGAGGT	AAC	|-||||||||||--|||||-PAM	75	Intronic	Polr3e	ENSMUSG00000030880
17	93337998	93338020	#ERROR!	4	CCTAGACTAAGAATAGAGGA	AGG	|-||||||||||--|||||-PAM	53773	Intergenic	Gm49996	ENSMUSG00000117409
2	49191689	49191711	#ERROR!	4	GATAGAATAAGACAAGAATG	AGT	-|||||-||||||||||--|PAM	2948	Intronic	Mbd5	ENSMUSG00000036792
15	72619598	72619620	#ERROR!	4	CAGAGACTAAGACCAGGAGG	GGA	||-||||||||||-||--||PAM	9445	Intronic	Trappc9	ENSMUSG00000047921
15	21249379	21249401	#ERROR!	4	CATAGGGTAAGACAATAGGT	TAA	|||||--||||||||-|||-PAM	11382	Intronic	Cdh12	ENSMUSG00000040452
16	84626839	84626861	-	4	CATAAACAAAGACAATAGGC	AAG	||||-||-|||||||-|||-PAM	158	Intronic	Atp5j	ENSMUSG00000022890
19	15082605	15082627	#ERROR!	4	CATTGTCTAAGACAAGAATG	GAG	|||-|-|||||||||||--|PAM	NA	Intergenic	NA	NA
8	54103518	54103540	#ERROR!	4	CAGAGACTTAGACAATAGGT	GAA	||-|||||-||||||-|||-PAM	11418	Intergenic	Neil3	ENSMUSG00000039396
8	115703395	115703417	#ERROR!	4	CAGAGACTCAGACAAAAGGC	AAC	||-|||||-||||||-|||-PAM	42551	Intronic	Wwox	ENSMUSG00000004637
13	101382458	101382480	#ERROR!	4	CAGAGAGTAAGACAAGAATG	GGG	||-|||-||||||||||--|PAM	0	Exonic	5930438M14Rik	ENSMUSG00000114590
1	61647600	61647622	-	4	CAGAGATTAAGACAAGACTG	CAA	||-|||-||||||||||--|PAM	8480	Intergenic	4930587A21Rik	ENSMUSG00000086009
1	149033914	149033936	#ERROR!	4	CCTTGACTAAGACAAGGGGT	AAG	|-|-||||||||||||-||-PAM	14866	Intergenic	Gm18701	ENSMUSG00000101457
8	9691307	9691329	-	4	CATAGATTAAGACATAAAGG	TAC	||||||-|||||||--|-||PAM	16919	Intronic	Gm44799	ENSMUSG00000109095
6	64851130	64851152	#ERROR!	4	CATAGGCAAAGACAAAAGGA	AAA	|||||-|-|||||||-|||-PAM	4291	Intergenic	Gm18839	ENSMUSG00000107424
X	85296227	85296249	#ERROR!	4	CATAGCCTAAGAAAACAGTG	AAG	|||||-||||||-||-||-|PAM	139	Intronic	Mageb4	ENSMUSG00000035427
X	85345131	85345153	#ERROR!	4	CATAGCCTAAGAAAACAGTG	AAG	|||||-||||||-||-||-|PAM	197	Intronic	Mageb10-ps	ENSMUSG00000082033
18	75947560	75947582	#ERROR!	4	CAGTGACTAAGACAAGTGGT	CAC	||--||||||||||||-||-PAM	5667	Intergenic	Zbtb7c	ENSMUSG00000044646
X	94607296	94607318	#ERROR!	4	CAAAGACTAAGGCACGAGGT	GGG	||-||||||||-||-||||-PAM	4887	Intergenic	Pfn5	ENSMUSG00000109858
8	121088753	121088775	-	4	CAGAGACTAAGGCAGGAGGA	TGG	||-||||||||-||-||||-PAM	7835	Intronic	Gse1	ENSMUSG00000031822
10	12828577	12828599	-	4	CAAAGACTAAGTCATGAGGT	TAG	||-||||||||-||-||||-PAM	8547	Intronic	Stx11	ENSMUSG00000039232
5	134844361	134844383	#ERROR!	4	CAAAGACCAAGACAAGACAG	GAT	||-||||-|||||||||--|PAM	2298	Intronic	Gm30003	ENSMUSG00000107318
13	74419087	74419109	-	4	CAAAGACAAAGACAAGAAAG	TAG	||-||||-|||||||||--|PAM	5503	Intronic	Ahrr	ENSMUSG00000021575
10	83904929	83904951	#ERROR!	4	CATAGACTTAGAGAAGTTGG	TAT	||||||||-|||-|||--||PAM	1247	Intronic	Gm34184	ENSMUSG00000111049
18	76890520	76890542	#ERROR!	4	CATAGACTCAGAGAAGGTGG	GAT	||||||||-|||-|||--||PAM	53558	Intergenic	Skor2	ENSMUSG00000091519
1	79896089	79896111	#ERROR!	4	CATAGATTAAGAAAAAAGTG	AGA	||||||-|||||-||-||-|PAM	4142	Intergenic	Gm5529	ENSMUSG00000067106
3	30325922	30325944	#ERROR!	4	CATAGAATAATACAGGAGGC	AGA	||||||-|||-|||-||||-PAM	527	Intronic	Gm38362	ENSMUSG00000103870
1	65727512	65727534	#ERROR!	4	CATTGACGAAGACAAGATTG	GAC	|||-|||-|||||||||--|PAM	NA	Intergenic	NA	NA
12	112472447	112472469	#ERROR!	4	CATGGACGAAGACAAGAATG	CAA	|||-|||-|||||||||--|PAM	1342	Intronic	Tmem179	ENSMUSG00000054013
7	97766304	97766326	#ERROR!	4	CATAGCCTGAGACAACAGGA	AAC	|||||-||-||||||-|||-PAM	597	Intronic	Myo7a	ENSMUSG00000030761
12	90538974	90538996	-	4	CACAGACTAAGACTAAAGAG	GGA	||-||||||||||-|-||-|PAM	15349	Intergenic	Gm2139	ENSMUSG00000114032
11	12017676	12017698	#ERROR!	4	CATTTACTAAGACAAGGGGT	CAG	|||--|||||||||||-||-PAM	13373	Intergenic	Gm24036	ENSMUSG00000064802
2	72835013	72835035	-	4	CATGGACTAAGCCAAGGGTG	CAA	|||-|||||||-||||-|-|PAM	15992	Intergenic	Sp3os	ENSMUSG00000063714
2	157227500	157227522	#ERROR!	4	CTTAGACTCAGACAAGACAG	CAA	|-||||||-||||||||--|PAM	6326	Intronic	Manbal	ENSMUSG00000063019
11	67687344	67687366	-	4	CAGAGTCTAAGACAAGGGGT	TGA	||-||-||||||||||-||-PAM	1647	Intergenic	Dhrs7c	ENSMUSG00000033044
19	15218357	15218379	#ERROR!	4	CATCGACTAAGACCACAGTG	CAA	|||-|||||||||-|-||-|PAM	NA	Intergenic	NA	NA
1	83495632	83495654	#ERROR!	4	CATACACAAAGACAAGAATG	TGT	||||-||-|||||||||--|PAM	90513	Intergenic	Gm37989	ENSMUSG00000104219
13	118085351	118085373	-	4	GATAGACTAAGACATGTTGG	CAT	-|||||||||||||-|--||PAM	22730	Intronic	Hcn1	ENSMUSG00000021730
1	13039650	13039672	#ERROR!	4	GATAGACTAATACAACAGGC	TAA	-|||||||||-||||-|||-PAM	6371	Intronic	Slco5a1	ENSMUSG00000025938
12	58517652	58517674	-	4	CATAGAGTCAGACAAAAGGT	CAA	||||||-|-||||||-|||-PAM	NA	Intergenic	NA	NA
11	65855132	65855154	#ERROR!	4	CATAGCCTAAGGCATGAGGT	CAC	|||||-|||||-||-||||-PAM	1305	Intronic	Dnah9	ENSMUSG00000056752
19	11409484	11409506	#ERROR!	4	CACAGACTAAAACAAAAGGA	AAA	||-|||||||-||||-|||-PAM	4874	Intergenic	Ms4a4c	ENSMUSG00000024675
16	95435968	95435990	#ERROR!	3	AATAGACTAAGACAAGAAGT	AAT	-||||||||||||||||-|-PAM	48516	Intergenic	Erg	ENSMUSG00000040732
10	87254580	87254602	-	3	AATAGACTAAGACAAGAAGA	AGA	-||||||||||||||||-|-PAM	54572	Intergenic	AC125329.1	ENSMUSG00000119409
12	84183534	84183556	#ERROR!	4	CATAGAATAAGCCATGAGGA	AAT	||||||-||||-||-||||-PAM	0	Exonic	Dnal1	ENSMUSG00000042523
8	75102415	75102437	-	4	CATAGAAAAAGACAAGATAG	CAT	||||||--|||||||||--|PAM	NA	Intergenic	NA	NA
7	130233237	130233259	-	4	CAGAGACAAAGACAAGTGGA	TAC	||-||||-||||||||-||-PAM	4008	Intronic	Tacc2	ENSMUSG00000030852
6	73608534	73608556	-	4	CAAAGACAAAGACAAGGGGA	CAA	||-||||-||||||||-||-PAM	22878	Intergenic	Gm31747	ENSMUSG00000107441
9	102071184	102071206	#ERROR!	4	CATAGGCTTAGACAAGACAG	GAA	|||||-||-||||||||--|PAM	767	Intronic	Ephb1	ENSMUSG00000032537
1	116526518	116526540	-	4	CATAGGCTGAGACAAGACTG	AGG	|||||-||-||||||||--|PAM	11465	Intergenic	Cntnap5a	ENSMUSG00000070695
6	107583368	107583390	#ERROR!	4	CATAGAATAAGACCATAGTG	AAT	||||||-||||||-|-||-|PAM	21345	Intergenic	4933431M02Rik	ENSMUSG00000107496
8	54995350	54995372	#ERROR!	4	CATAGACTAAGGCCAAATGG	AAG	|||||||||||-|-|-|-||PAM	7994	Intronic	Asb5	ENSMUSG00000031519
14	121321146	121321168	#ERROR!	4	CATAGACTCAGATGAGAGGA	AAA	||||||||-|||--|||||-PAM	18233	Intronic	Farp1	ENSMUSG00000025555
15	56482193	56482215	-	4	CATAGTTTAAGACAAGTGGT	TAT	|||||--|||||||||-||-PAM	46808	Intergenic	Has2	ENSMUSG00000022367
6	124604328	124604350	#ERROR!	4	CTTAGACTAAGCCAAAAGGA	TGA	|-|||||||||-|||-|||-PAM	100	Intronic	C1s2	ENSMUSG00000079343
6	124510111	124510133	#ERROR!	4	CTTAGACTAAGCCAAAAGGA	TGA	|-|||||||||-|||-|||-PAM	100	Intronic	C1s1	ENSMUSG00000038521
7	119845868	119845890	#ERROR!	4	CATAGAATTAGACAAGAATG	AAA	||||||-|-||||||||--|PAM	172	Intronic	Abca14	ENSMUSG00000062017
X	40382231	40382253	-	4	CATAGACAAGGACAATAGGC	AAC	|||||||-|-|||||-|||-PAM	43221	Intergenic	Gm5385	ENSMUSG00000081880
18	8390769	8390791	#ERROR!	4	CATAGACTACAACATGAGGA	TGA	|||||||||--|||-||||-PAM	24338	Intergenic	Gm5500	ENSMUSG00000117484
3	108373515	108373537	-	4	CAAAGACTGAGACAAGGGGA	CAT	||-|||||-|||||||-||-PAM	420	Intronic	Elapor1	ENSMUSG00000040412
17	45734115	45734137	#ERROR!	4	CAAAGACTAAGACATCAGAG	AAC	||-|||||||||||--||-|PAM	1290	Intronic	Cdc5l	ENSMUSG00000023932
12	114585183	114585205	#ERROR!	4	CAGAGACTAAGACATTAGAG	CAG	||-|||||||||||--||-|PAM	5245	Intergenic	Ighv1-12	ENSMUSG00000095416
1	36955678	36955700	-	4	CAGAGACTAAAACAAGATTG	TAC	||-|||||||-||||||--|PAM	58	Intronic	Gm38115	ENSMUSG00000102930
9	42166328	42166350	#ERROR!	4	CATGGACTAAGGCAAAAGGA	CAC	|||-|||||||-|||-|||-PAM	0	Exonic	Sc5d	ENSMUSG00000032018
X	59107577	59107599	#ERROR!	4	CATAGCCTAAGAAAAGTGAG	AAA	|||||-||||||-|||-|-|PAM	0	Exonic	Mcf2	ENSMUSG00000031139
15	57599500	57599522	#ERROR!	4	CATAGACTGAGGCAGGAGGA	TGC	||||||||-||-||-||||-PAM	437	Intronic	9330154K18Rik	ENSMUSG00000047807
2	6363049	6363071	#ERROR!	4	TAAAGACTAAGACAAGAAGT	AAA	-|-||||||||||||||-|-PAM	5374	Intronic	Usp6nl	ENSMUSG00000039046
X	43864964	43864986	#ERROR!	4	CATTGACTAAGACATTAGTG	GGG	|||-||||||||||--||-|PAM	10461	Intergenic	Dcaf12l1	ENSMUSG00000045284
17	18028625	18028647	#ERROR!	4	CATTGACTAAGACAGCAGAG	GAG	|||-||||||||||--||-|PAM	18773	Intergenic	Spaca6	ENSMUSG00000080316
1	69695777	69695799	#ERROR!	4	CATAGACTAAAACACAAAGG	AGT	||||||||||-|||--|-||PAM	3547	Intronic	Gm28112	ENSMUSG00000099954
17	64782270	64782292	#ERROR!	4	CATAGACTAAAACACAATGG	CAA	||||||||||-|||--|-||PAM	34368	Intergenic	Mir6420	ENSMUSG00000098984
12	11909179	11909201	#ERROR!	4	CATAGAGTAAGAGAGGAGGA	GAC	||||||-|||||-|-||||-PAM	12635	Intronic	Gm34237	ENSMUSG00000113330
14	11956233	11956255	#ERROR!	4	CATTGACTAACACAAGAAAG	AAA	|||-||||||-||||||--|PAM	34645	Intronic	Gm22053	ENSMUSG00000065328
1	129150121	129150143	-	4	CTGAGACTAAGACAAGATGT	AAA	|--||||||||||||||-|-PAM	50896	Intergenic	Thsd7b	ENSMUSG00000042581
11	103274803	103274825	#ERROR!	4	CATAGACTAAGCTAAGGAGG	GAG	|||||||||||--|||--||PAM	2959	Intronic	Plekhm1	ENSMUSG00000034247
2	96210686	96210708	#ERROR!	4	CATAGACTCAGACTACAGAG	AAC	||||||||-||||-|-||-|PAM	61758	Intronic	Lrrc4c	ENSMUSG00000050587
4	112903229	112903251	#ERROR!	4	CATATACTAATACAAGATTG	GGA	||||-|||||-||||||--|PAM	686	Intronic	Skint6	ENSMUSG00000087194
5	29031837	29031859	#ERROR!	4	CATATACTAACACAAGATTG	CAA	||||-|||||-||||||--|PAM	18616	Intronic	9530036O11Rik	ENSMUSG00000097726
15	13480832	13480854	#ERROR!	4	CATAGACCAAAACAACAGGC	AAT	|||||||-||-||||-|||-PAM	581	Intergenic	Gm49112	ENSMUSG00000115703
8	104372633	104372655	#ERROR!	4	CATAGACTAATAAAAAAGAG	TAA	||||||||||-|-||-||-|PAM	10229	Intronic	4933400L20Rik	ENSMUSG00000110336
8	19676029	19676051	-	4	CATAGACTAATAAAAAAGAG	AAA	||||||||||-|-||-||-|PAM	12100	Intronic	Gm35998	ENSMUSG00000110463
11	107887785	107887807	#ERROR!	4	CATAGACTAAGAGCAAATGG	AAC	||||||||||||--|-|-||PAM	43	Intronic	Mir7223	ENSMUSG00000098989
5	119600216	119600238	#ERROR!	4	CATAGTCTGAGACAAGTGGC	AGG	|||||-||-|||||||-||-PAM	56622	Intergenic	Gm31314	ENSMUSG00000106938
6	106899687	106899709	-	4	AATAGACTAAGAAAACAGGA	AAT	-|||||||||||-||-|||-PAM	78704	Intergenic	AC153908.1	ENSMUSG00000119629
8	34870368	34870390	#ERROR!	4	CACTGACTAAGACAAGATGT	CAT	||--|||||||||||||-|-PAM	16001	Intergenic	Gm45349	ENSMUSG00000110369
3	57662323	57662345	#ERROR!	4	CCTAAACTAAGACAAGAAGT	AGA	|-||-||||||||||||-|-PAM	8954	Intronic	Rnf13	ENSMUSG00000036503
7	125012465	125012487	-	4	CAAAGACTAAGACAATTAGG	GAT	||-||||||||||||---||PAM	3679	Intergenic	Gm30717	ENSMUSG00000108814
11	47447743	47447765	-	4	CATAGACAATGACAAGACAG	GGT	|||||||-|-|||||||--|PAM	14610	Intronic	Gm12176	ENSMUSG00000082792
1	80650891	80650913	-	4	CATATACTAAGACCTGAGGT	AGG	||||-||||||||--||||-PAM	3610	Intronic	Gm37645	ENSMUSG00000103192
2	101127265	101127287	#ERROR!	4	CACAGACTAAGCCAAGACAG	CAA	||-||||||||-|||||--|PAM	NA	Intergenic	NA	NA
4	29449272	29449294	-	4	CACAGACTAAGCCAAGATAG	CAC	||-||||||||-|||||--|PAM	40862	Intergenic	Gm11923	ENSMUSG00000082058
3	35070626	35070648	#ERROR!	4	CATAGACTAGGTCAAGGGTG	AGA	|||||||||-|-||||-|-|PAM	93826	Intergenic	Mir6378	ENSMUSG00000098862
X	78120787	78120809	#ERROR!	4	CAGAGACTAAGAGAATAGGA	AAC	||-|||||||||-||-|||-PAM	68213	Intergenic	Gm14751	ENSMUSG00000083067
14	110123169	110123191	-	4	CATTGACTAAGACAAACAGG	AAC	|||-|||||||||||---||PAM	2554	Intergenic	Gm25901	ENSMUSG00000089119
2	19647562	19647584	#ERROR!	4	CATTGACTAAGACAAATTGG	TAC	|||-|||||||||||---||PAM	5765	Intergenic	Gm13348	ENSMUSG00000086621
2	134887037	134887059	#ERROR!	4	CATAGACTGAGACATGGAGG	GAA	||||||||-|||||-|--||PAM	55744	Intronic	Plcb1	ENSMUSG00000051177
12	45477727	45477749	-	4	CATAGACTTACACAACAGGA	AAT	||||||||-|-||||-|||-PAM	1384	Intronic	Gm9921	ENSMUSG00000092404
3	127478243	127478265	#ERROR!	4	CATAGTCTAAGACTTGAGGA	TGA	|||||-|||||||--||||-PAM	0	Exonic	Alpk1	ENSMUSG00000028028
18	46084014	46084036	-	4	CATAGAGTAATACAAGACAG	AAT	||||||-|||-||||||--|PAM	9814	Intronic	Gm26262	ENSMUSG00000088649
2	164850265	164850287	-	4	CATAGACTTAGAGATGAGGT	TAG	||||||||-|||-|-||||-PAM	956	Intronic	Ncoa5	ENSMUSG00000039804
15	5959556	5959578	#ERROR!	4	CATAGACTTAGAAAGGAGGA	AAG	||||||||-|||-|-||||-PAM	21347	Intergenic	Gm49095	ENSMUSG00000115342
17	84335858	84335880	#ERROR!	4	CATAGACTGAGAGAAGTGTG	GAT	||||||||-|||-|||-|-|PAM	2410	Intergenic	Gm35551	ENSMUSG00000117446
6	88677222	88677244	-	4	CATAAACTAAGAGAACAGGA	AAA	||||-|||||||-||-|||-PAM	16160	Intergenic	Gm26588	ENSMUSG00000097730
16	52213116	52213138	-	4	CATAGACTAAACCATGAGGA	AGT	||||||||||--||-||||-PAM	59618	Intronic	Alcam	ENSMUSG00000022636
9	29542232	29542254	#ERROR!	4	CATAGACAAAGACACAAGTG	TAG	|||||||-||||||--||-|PAM	38426	Intronic	Gm15521	ENSMUSG00000085638
2	145036732	145036754	#ERROR!	4	CACAGAGTAAGACAAGAAGC	CAG	||-|||-||||||||||-|-PAM	26615	Intronic	Slc24a3	ENSMUSG00000063873
3	119839515	119839537	#ERROR!	4	GATAGACAAAGACAAGATGA	CAG	-||||||-|||||||||-|-PAM	76328	Intergenic	Gm18384	ENSMUSG00000104726
9	22734525	22734547	#ERROR!	4	CATAGTCTAAGCCAAGACTG	AGA	|||||-|||||-|||||--|PAM	10686	Intronic	Bbs9	ENSMUSG00000035919
5	30003764	30003786	#ERROR!	4	CATAGGCTAAGAGAACAGGC	TAT	|||||-||||||-||-|||-PAM	3729	Intronic	Gm5552	ENSMUSG00000106558
7	141871991	141872013	#ERROR!	4	CTTAGACTAAGCCAAGTGGC	TGC	|-|||||||||-||||-||-PAM	7561	Intergenic	Ifitm10	ENSMUSG00000045777
15	78397348	78397370	-	4	CATAGACTCAGCCAACAGGA	GAC	||||||||-||-|||-|||-PAM	10176	Intergenic	C1qtnf6	ENSMUSG00000022440
1	77737953	77737975	-	4	CAGAGACAAAGACAAGAAGC	AGA	||-||||-|||||||||-|-PAM	NA	Intergenic	NA	NA
1	135291746	135291768	#ERROR!	4	CAGAGACAAAGACAAGAAGA	AAG	||-||||-|||||||||-|-PAM	0	Exonic	Lmod1	ENSMUSG00000048096
12	70743930	70743952	#ERROR!	4	CAGAGACAAAGACAAGAAGA	GAG	||-||||-|||||||||-|-PAM	3376	Intergenic	Gm24474	ENSMUSG00000114005
15	102937152	102937174	-	4	CAAAGACCAAGACAAGAAGA	CAA	||-||||-|||||||||-|-PAM	5219	Intronic	Hoxc4	ENSMUSG00000075394
4	114552044	114552066	#ERROR!	4	CAAAGACAAAGACAAGAAGC	AAA	||-||||-|||||||||-|-PAM	7252	Intergenic	Gm12829	ENSMUSG00000085870
19	41188933	41188955	-	4	CAAAGACTAAGAGAAGAATG	TAT	||-|||||||||-||||--|PAM	5961	Intronic	Tll2	ENSMUSG00000025013
10	24417897	24417919	-	4	CAAAGACTAAGATAAGACAG	TGA	||-|||||||||-||||--|PAM	7420	Intergenic	Gm15270	ENSMUSG00000087400
11	121591214	121591236	-	4	CATATATTAAGACAAGATGC	TAA	||||-|-||||||||||-|-PAM	1134	Intergenic	Metrnl	ENSMUSG00000039208
2	111843995	111844017	-	4	CATAGACTCATACAAGACAG	TAT	||||||||-|-||||||--|PAM	942	Intergenic	Olfr1310	ENSMUSG00000108827
16	5589709	5589731	#ERROR!	4	CAGAGACTAAGCCAAGTGGA	AAC	||-||||||||-||||-||-PAM	NA	Intergenic	NA	NA
5	12326511	12326533	#ERROR!	4	CACAGACTAAGGCAAGGGGC	TGT	||-||||||||-||||-||-PAM	78131	Intergenic	Gm8953	ENSMUSG00000104941
10	23118913	23118935	-	4	CATTGACAAAGACAAGAAGC	TAA	|||-|||-|||||||||-|-PAM	5940	Intronic	Eya4	ENSMUSG00000010461
15	5240538	5240560	#ERROR!	4	CTTAGACTGAGACAAGAAGA	AAG	|-||||||-||||||||-|-PAM	856	Intronic	Ptger4	ENSMUSG00000039942
16	68020407	68020429	#ERROR!	4	CATATACTAAGAGAAGAATG	TAT	||||-|||||||-||||--|PAM	58664	Intergenic	Gm49650	ENSMUSG00000116638
7	74634307	74634329	-	4	CATAGACTGAGACCAGTGAG	CAG	||||||||-||||-||-|-|PAM	45613	Intergenic	4930533N22Rik	ENSMUSG00000108803
10	93403560	93403582	#ERROR!	4	CATCGACTCAGACAAGATGT	CAG	|||-||||-||||||||-|-PAM	0	Exonic	Ccdc38	ENSMUSG00000036168
5	138892535	138892557	#ERROR!	3	CATTGACTAAGACAAGAGTT	GGA	|||-||||||||||||||--PAM	69212	Intergenic	Pdgfa	ENSMUSG00000025856
3	56742885	56742907	#ERROR!	4	AATAGACTAAGAAAAGGGGT	GAG	-|||||||||||-|||-||-PAM	6677	Intergenic	Gm2622	ENSMUSG00000105113
14	89243625	89243647	-	4	CATAGAAAAAGACAAGAAGA	GGC	||||||--|||||||||-|-PAM	NA	Intergenic	NA	NA
17	10687510	10687532	#ERROR!	4	CATAGAGCAAGACAAGATGT	CAA	||||||--|||||||||-|-PAM	2849	Intronic	A230009B12Rik	ENSMUSG00000089633
17	86614576	86614598	#ERROR!	4	CATAGAGAAAGACAAGAAGT	CAG	||||||--|||||||||-|-PAM	19970	Intronic	2010106C02Rik	ENSMUSG00000100738
2	8797633	8797655	#ERROR!	4	CATAGAGTAAGATAAGATAG	TAA	||||||-|||||-||||--|PAM	NA	Intergenic	NA	NA
11	106154278	106154300	#ERROR!	4	CATAGATTAAGAAAAGAAAG	GAA	||||||-|||||-||||--|PAM	0	Exonic	Smarcd2	ENSMUSG00000078619
X	51871033	51871055	#ERROR!	4	AAAAGACTAAGACAAGAGTA	AGA	-|-|||||||||||||||--PAM	516	Intergenic	Gm7851	ENSMUSG00000081843
X	151481119	151481141	#ERROR!	4	AAGAGACTAAGACAAGAGAT	TGC	-|-|||||||||||||||--PAM	2332	Intronic	Shroom2	ENSMUSG00000045180
2	76061566	76061588	#ERROR!	4	CATTGACTAGGACAAGAAGT	CAG	|||-|||||-|||||||-|-PAM	15815	Intronic	Pde11a	ENSMUSG00000075270
16	56470633	56470655	-	4	CTCAGACTAAGACAAGAGAC	CAA	|--|||||||||||||||--PAM	419	Intronic	Abi3bp	ENSMUSG00000035258
2	6538234	6538256	-	4	CATAGACTATGACAACCTGG	CAT	|||||||||-|||||---||PAM	6249	Intergenic	Celf2	ENSMUSG00000002107
15	70876490	70876512	#ERROR!	4	GATGGACTAAGACAAGAGCT	TAC	-||-||||||||||||||--PAM	42177	Intergenic	Gm49430	ENSMUSG00000116168
5	62226553	62226575	#ERROR!	4	CATAGACAAAGATAAGAAAG	TAG	|||||||-||||-||||--|PAM	63121	Intergenic	Gm22273	ENSMUSG00000077228
3	122379542	122379564	-	4	CCTTGACTAAGACAAGAGAC	AGA	|-|-||||||||||||||--PAM	4213	Intronic	Fnbp1l	ENSMUSG00000039735
6	143406130	143406152	-	4	CATATACTAAGACCAGATAG	CGA	||||-||||||||-|||--|PAM	4843	Intergenic	Gm23272	ENSMUSG00000077241
4	151161802	151161824	-	4	CAGAGACTAAGACAGAAGGA	TGG	||-|||||||||||--|||-PAM	497	Intronic	Camta1	ENSMUSG00000014592
6	131394531	131394553	-	4	CAAAGACTAAGACAGAAGGA	TAT	||-|||||||||||--|||-PAM	14463	Intergenic	Gm18688	ENSMUSG00000107832
2	162671710	162671732	#ERROR!	4	CAAAGACTAAGACACTAGGT	AGT	||-|||||||||||--|||-PAM	23868	Intergenic	Gm11450	ENSMUSG00000082296
9	66055510	66055532	#ERROR!	4	AATAAACTAAGACAAGAGAC	GGT	-|||-|||||||||||||--PAM	9273	Intergenic	Ciao2a	ENSMUSG00000032381
1	64798694	64798716	-	4	CACTGACTAAGACAAGAGCA	AAC	||--||||||||||||||--PAM	18928	Intergenic	Gm38058	ENSMUSG00000102140
3	155385199	155385221	#ERROR!	4	CAGTGACTAAGACAAGAGTA	CAG	||--||||||||||||||--PAM	75387	Intergenic	Gm37449	ENSMUSG00000103981
6	107480747	107480769	#ERROR!	4	CATCGACTAAGACAGAAGGT	GAT	|||-||||||||||--|||-PAM	0	Exonic	Gm44277	ENSMUSG00000107674
11	65800445	65800467	-	4	CATTGACTAAGACACTAGGT	GAG	|||-||||||||||--|||-PAM	2150	Intronic	Dnah9	ENSMUSG00000056752
13	118396621	118396643	#ERROR!	4	CAGAGACTAAGACAACTGTG	AAG	||-||||||||||||--|-|PAM	NA	Intergenic	NA	NA
1	123311953	123311975	-	4	CATAGGCTAAGACCAGAAAG	TGA	|||||-|||||||-|||--|PAM	39	Intronic	Dpp10	ENSMUSG00000036815
4	138497480	138497502	#ERROR!	4	CATAAACTAAGACATCAGGC	CAT	||||-|||||||||--|||-PAM	5544	Intergenic	Pla2g2d	ENSMUSG00000041202
18	73196660	73196682	-	4	CATGAACTAAGACAAGAGAC	CGA	|||--|||||||||||||--PAM	NA	Intergenic	NA	NA
18	13075462	13075484	#ERROR!	4	CATAGACTAAAAGAACAGGA	AAT	||||||||||-|-||-|||-PAM	564	Intergenic	Osbpl1a	ENSMUSG00000044252
X	69648842	69648864	#ERROR!	4	CATAGACTAAAAGAAAAGGA	AGA	||||||||||-|-||-|||-PAM	4429	Intergenic	Gm14732	ENSMUSG00000081464
6	22720739	22720761	-	4	CATAGACTAATAGAATAGGT	GAG	||||||||||-|-||-|||-PAM	12971	Intergenic	Gm8930	ENSMUSG00000106803
16	75636817	75636839	-	4	CAAAGTCTAAGACAAGAGCA	AGG	||-||-||||||||||||--PAM	18842	Intergenic	Samsn1	ENSMUSG00000022876
12	26915263	26915285	#ERROR!	4	CAGAGTCTAAGACAAGAGTC	TGT	||-||-||||||||||||--PAM	30391	Intergenic	4933409F18Rik	ENSMUSG00000113218
6	4529331	4529353	-	4	CGTAGACTAAGTCAAGATGT	GAT	|-|||||||||-|||||-|-PAM	0	Exonic	Col1a2	ENSMUSG00000029661
16	84869232	84869254	-	4	CAGAGAGTAAGACAAGAGAA	GAA	||-|||-|||||||||||--PAM	7474	Intronic	App	ENSMUSG00000022892
8	40014128	40014150	-	4	CAGAGAGTAAGACAAGAGAA	GGT	||-|||-|||||||||||--PAM	20576	Intergenic	Msr1	ENSMUSG00000025044
2	132592815	132592837	-	4	CACAGACTAAGGCAAGAAGC	TGG	||-||||||||-|||||-|-PAM	0	Exonic	Shld1	ENSMUSG00000044991
6	134189446	134189468	#ERROR!	3	CATAGACTAAGATAAGATGA	TGA	||||||||||||-||||-|-PAM	10360	Intronic	Etv6	ENSMUSG00000030199
1	81259416	81259438	#ERROR!	4	CATAACCTAAGACAAGAGCC	AAA	||||--||||||||||||--PAM	10037	Intronic	Nyap2	ENSMUSG00000054976
19	22200843	22200865	#ERROR!	4	CATATGCTAAGACAAGAGTA	TGA	||||--||||||||||||--PAM	12020	Intronic	Gm22506	ENSMUSG00000088558
15	46647532	46647554	#ERROR!	4	AATAGACAAAGACAAGAGAC	AGT	-||||||-||||||||||--PAM	NA	Intergenic	NA	NA
14	73569323	73569345	#ERROR!	4	GATAGACCAAGACAAGAGCT	GAG	-||||||-||||||||||--PAM	3187	Intergenic	Gm49131	ENSMUSG00000115573
17	9473641	9473663	#ERROR!	4	CATAGAATAAGACACAAGGA	TAA	||||||-|||||||--|||-PAM	6261	Intergenic	Gm49806	ENSMUSG00000117133
11	61633862	61633884	#ERROR!	4	CTTAGACCAAGACAAGAGCC	AAG	|-|||||-||||||||||--PAM	1887	Intronic	Prpsap2	ENSMUSG00000020528
13	92713502	92713524	#ERROR!	4	CATTGACTAAGACAGGATAG	AAA	|||-||||||||||-||--|PAM	822	Intergenic	Spz1	ENSMUSG00000046957
4	73986994	73987016	#ERROR!	4	CAAAGACAAAGACAAGAGAC	CAA	||-||||-||||||||||--PAM	5266	Intronic	Frmd3	ENSMUSG00000049122
12	76344211	76344233	-	4	CATAAAATAAGACAAGAGCC	AGC	||||-|-|||||||||||--PAM	23	Intronic	Mthfd1	ENSMUSG00000021048
12	32741613	32741635	#ERROR!	4	CATAGACTGAGAGAAGTGGA	GGC	||||||||-|||-|||-||-PAM	18320	Intergenic	Gm47937	ENSMUSG00000112617
12	106919684	106919706	#ERROR!	4	CATAAACTAAGACAGGAATG	TAA	||||-|||||||||-||--|PAM	365	Intergenic	Gm16087	ENSMUSG00000086319
8	101858045	101858067	#ERROR!	4	CATGGACAAAGACAAGAGCA	CAC	|||-|||-||||||||||--PAM	NA	Intergenic	NA	NA
2	71275794	71275816	#ERROR!	4	CATAGACTAACAAAAGAAAG	AAC	||||||||||-|-||||--|PAM	3828	Intergenic	Hat1	ENSMUSG00000027018
12	38679750	38679772	#ERROR!	4	CATAGCCTAAGGCAAGATGT	GAC	|||||-|||||-|||||-|-PAM	810	Intronic	Dgkb	ENSMUSG00000036095
4	139049818	139049840	#ERROR!	4	CATAGACTAACACTAAAGGT	CAT	||||||||||-||-|-|||-PAM	4081	Intergenic	Akr7a5	ENSMUSG00000028743
7	114717370	114717392	-	4	CATAGACTATGATAAGGGGA	AAT	|||||||||-||-|||-||-PAM	51311	Intergenic	Gm34225	ENSMUSG00000108722
19	53862223	53862245	-	4	CATAGAATAAGGCAAGAAGC	CAG	||||||-||||-|||||-|-PAM	6712	Intergenic	Rbm20	ENSMUSG00000043639
11	35489106	35489128	#ERROR!	4	CATGGACTTAGACAAGAGAA	GAG	|||-||||-|||||||||--PAM	1115	Intronic	Slit3	ENSMUSG00000056427
6	65572407	65572429	#ERROR!	4	CATAGACTTAAACAAGAAGA	GAA	||||||||-|-||||||-|-PAM	310	Intronic	Tnip3	ENSMUSG00000044162
14	29204928	29204950	#ERROR!	4	CATAGACTCAAACAAGATGA	GAA	||||||||-|-||||||-|-PAM	15015	Intronic	Cacna2d3	ENSMUSG00000021991
6	73944695	73944717	-	4	CATAGACTCACACAAGAAGA	AAT	||||||||-|-||||||-|-PAM	81863	Intergenic	Gm44225	ENSMUSG00000107646
15	101623333	101623355	-	4	CATAGACAAAGACCAGGGGT	GGG	|||||||-|||||-||-||-PAM	2000	Intergenic	Krt5	ENSMUSG00000061527
1	120461967	120461989	-	4	CATATACTTAGACAAGAGAC	AAA	||||-|||-|||||||||--PAM	29214	Intergenic	Marco	ENSMUSG00000026390
7	116606307	116606329	-	4	CATTGACTAAGACAGGCGGT	AAG	|||-||||||||||-|-||-PAM	54377	Intergenic	AC114582.2	ENSMUSG00000119801
16	80357701	80357723	-	4	CATAGACTAAGTGAAGACAG	TAA	|||||||||||--||||--|PAM	NA	Intergenic	NA	NA
4	62236979	62237001	#ERROR!	4	CAGAGACTATGACAAGAGAC	TAT	||-||||||-||||||||--PAM	0	Exonic	Fkbp15	ENSMUSG00000066151
3	108286359	108286381	-	4	CACAGACTATGACAAGAGCA	GAC	||-||||||-||||||||--PAM	212	Intronic	Gm12522	ENSMUSG00000074281
13	100273087	100273109	-	4	AATAGACTAAGACAATAATG	CAG	-||||||||||||||-|--|PAM	780	Intronic	Smn1	ENSMUSG00000021645
16	59181146	59181168	#ERROR!	4	CATAGACAAAGACAGGAAAG	TAG	|||||||-||||||-||--|PAM	355	Intergenic	Olfr209	ENSMUSG00000095706
8	117760371	117760393	#ERROR!	4	CATAGGCTGAGACAAGAGAC	TGA	|||||-||-|||||||||--PAM	802	Intronic	Pkd1l2	ENSMUSG00000034416
6	26509651	26509673	-	4	CATAGACTAACAAAAGTGGC	TAC	||||||||||-|-|||-||-PAM	49222	Intergenic	Gm24691	ENSMUSG00000088387
9	103645712	103645734	-	4	CATAGACTAAGACTTTAGTG	CAG	|||||||||||||---||-|PAM	6676	Intergenic	Tmem108	ENSMUSG00000042757
18	67620279	67620301	#ERROR!	4	CACAGACTAAGACAACAAAG	CAA	||-||||||||||||-|--|PAM	978	Intergenic	Spire1	ENSMUSG00000024533
2	19064685	19064707	#ERROR!	4	CAAAGACTAAGACAAAACTG	CAC	||-||||||||||||-|--|PAM	41805	Intergenic	Gm13332	ENSMUSG00000083281
4	10992281	10992303	-	4	CATAGACTATGACAAACGTG	GAG	|||||||||-|||||--|-|PAM	927	Intronic	Plekhf2	ENSMUSG00000049969
X	70772502	70772524	-	4	CATAGACTAATACTAGAAAG	GAG	||||||||||-||-|||--|PAM	1025	Intergenic	Gm14723	ENSMUSG00000082337
4	43444330	43444352	#ERROR!	4	AATAGACTAAAACAAGAGCT	GGT	-|||||||||-|||||||--PAM	221	Intronic	Tesk1	ENSMUSG00000028458
6	65137805	65137827	-	4	AATAGACTAAGACCAGAAGA	GAG	-||||||||||||-|||-|-PAM	8321	Intergenic	Gm3549	ENSMUSG00000108230
3	48010676	48010698	#ERROR!	4	CATAGACTGAGTCAAGAAGA	AAT	||||||||-||-|||||-|-PAM	22078	Intergenic	Gm37295	ENSMUSG00000104110
6	4165025	4165047	-	4	CATGGACTAAGACAAAAATG	TGC	|||-|||||||||||-|--|PAM	78053	Intergenic	Bet1	ENSMUSG00000032757
3	147567335	147567357	#ERROR!	4	CATAGACTGAGACAGGATTG	TGG	||||||||-|||||-||--|PAM	NA	Intergenic	NA	NA
16	46544415	46544437	#ERROR!	4	CCTAGACTAAAACAAGAGAT	AGC	|-||||||||-|||||||--PAM	NA	Intergenic	NA	NA
7	18523048	18523070	#ERROR!	4	CAGAGACTAAAACAAGAGTT	AAC	||-|||||||-|||||||--PAM	24	Intergenic	Sycp1-ps1	ENSMUSG00000109116
6	64296281	64296303	#ERROR!	4	CATAGACTAGGACTAGTGGC	TAA	|||||||||-|||-||-||-PAM	683	Intronic	Grid2	ENSMUSG00000071424
16	63205293	63205315	-	4	CATAGACAGAGACAAGAGAC	AGA	|||||||--|||||||||--PAM	83549	Intergenic	Gm49622	ENSMUSG00000116752
2	33046340	33046362	-	4	CATAGTCTAAGACAATACAG	AGG	|||||-|||||||||-|--|PAM	989	Intronic	Ralgps1	ENSMUSG00000038831
3	121017837	121017859	#ERROR!	4	CATAGACTAAGACTAAGTGG	CAT	|||||||||||||-|---||PAM	4100	Intronic	Tlcd4	ENSMUSG00000028132
18	55598177	55598199	#ERROR!	4	CATAGACTATGACAGGATTG	TGG	|||||||||-||||-||--|PAM	50995	Intergenic	Gm37337	ENSMUSG00000103555
4	62972364	62972386	-	4	CATAGACTAAGATATGGGAG	CAG	||||||||||||-|-|-|-|PAM	7372	Intronic	Zfp618	ENSMUSG00000028358
18	77337126	77337148	#ERROR!	4	CATATACTAAGACCAGATGA	GGT	||||-||||||||-|||-|-PAM	881	Intronic	St8sia5	ENSMUSG00000025425
5	20117200	20117222	#ERROR!	4	AATAGACTAAGGCAAGAGCT	CAC	-||||||||||-||||||--PAM	4189	Intronic	Magi2	ENSMUSG00000040003
4	127556956	127556978	-	4	CATAGGCTAATACAAGAGAC	AGA	|||||-||||-|||||||--PAM	92661	Intergenic	A630031M04Rik	ENSMUSG00000087470
1	156449917	156449939	-	4	CAAAGACTAAGCCAAGAGTT	AGT	||-||||||||-||||||--PAM	116	Intronic	Abl2	ENSMUSG00000026596
12	77418647	77418669	-	4	CAAAGACTAAGCCAAGAGCC	AAG	||-||||||||-||||||--PAM	6514	Intronic	Fut8	ENSMUSG00000021065
12	77426700	77426722	-	4	CAAAGACTAAGCCAAGAGTC	AAG	||-||||||||-||||||--PAM	8916	Intronic	Fut8	ENSMUSG00000021065
12	8196746	8196768	#ERROR!	4	CAGAGACTAAGCCAAGAGCT	GGT	||-||||||||-||||||--PAM	40458	Intronic	Gm33037	ENSMUSG00000112694
16	83903598	83903620	-	4	CAGAGACTAAGGCAAGAGTT	AAT	||-||||||||-||||||--PAM	49326	Intergenic	Gm41481	ENSMUSG00000116745
12	39129041	39129063	-	3	CATAGACTAAGAAAAGAGAC	AGA	||||||||||||-|||||--PAM	4260	Intronic	Gm34809	ENSMUSG00000113272
3	92009321	92009343	-	4	CATAGAATAATACAAGAGTT	CAT	||||||-|||-|||||||--PAM	542	Intergenic	4930511M18Rik	ENSMUSG00000104791
10	109526313	109526335	#ERROR!	4	CATAGAATAAAACAAGAGAT	AAA	||||||-|||-|||||||--PAM	1463	Intronic	Nav3	ENSMUSG00000020181
2	178296407	178296429	#ERROR!	4	GATAGACTAAGACAAGTAAG	GAG	-|||||||||||||||---|PAM	NA	Intergenic	NA	NA
11	103551059	103551081	-	4	CATAGACAAAAACAAGAGTT	CAA	|||||||-||-|||||||--PAM	9654	Intergenic	Rprml	ENSMUSG00000046215
9	94660454	94660476	-	4	AATAGACTAAGAGAAGAGAC	AGA	-|||||||||||-|||||--PAM	26511	Intronic	Mir7656	ENSMUSG00000098251
10	122108491	122108513	-	4	CCTAGACTAAGACAAGGAAG	GGA	|-||||||||||||||---|PAM	73088	Intergenic	Gm48875	ENSMUSG00000112305
5	28720359	28720381	#ERROR!	4	CAAAGACTAAGATAAGAGTA	TGC	||-|||||||||-|||||--PAM	23187	Intronic	Gm10290	ENSMUSG00000105775
X	139695980	139696002	#ERROR!	4	CATAGACTCAGACCAGAAGC	AAT	||||||||-||||-|||-|-PAM	414	Intronic	Eif2c5	ENSMUSG00000085146
18	88790105	88790127	#ERROR!	4	CATAGACTAAGATAACTGAG	TAC	||||||||||||-||--|-|PAM	9813	Intronic	Socs6	ENSMUSG00000056153
11	91401167	91401189	#ERROR!	4	CATAGACTAAGAGAAATGAG	AGC	||||||||||||-||--|-|PAM	64952	Intergenic	Kif2b	ENSMUSG00000046755
11	28224014	28224036	-	4	CATAGACTAAGAGAATGGTG	AAC	||||||||||||-||--|-|PAM	65092	Intergenic	Gm6685	ENSMUSG00000032889
13	4033015	4033037	#ERROR!	4	CATAGTCTAAGAGAAGAGAA	TAG	|||||-||||||-|||||--PAM	37666	Intergenic	Ucn3	ENSMUSG00000044988
8	7098682	7098704	-	4	CATAGACTAAGAGTAGTGGA	AGA	||||||||||||--||-||-PAM	7464	Intergenic	Gm44911	ENSMUSG00000108852
10	41891559	41891581	#ERROR!	4	CATAGACTTAGACAATGGGC	GGC	||||||||-||||||--||-PAM	2608	Intronic	Armc2	ENSMUSG00000071324
1	15200825	15200847	-	4	CATAGACTAACACAAAATAG	TGT	||||||||||-||||-|--|PAM	NA	Intergenic	NA	NA
3	115888828	115888850	-	4	CAAAGACTAAGACCAGAGTA	GAC	||-||||||||||-||||--PAM	14748	Intergenic	Vcam1	ENSMUSG00000027962
8	96836427	96836449	-	4	CATAGACTAAGACCCTAGGA	CAC	|||||||||||||---|||-PAM	NA	Intergenic	NA	NA
11	60094708	60094730	#ERROR!	4	CATAGACAAAGAGAAGAGCC	AAG	|||||||-||||-|||||--PAM	0	Exonic	Srebf1	ENSMUSG00000020538
13	116299829	116299851	#ERROR!	4	CATAGACTATGTCAAGAGCT	GAA	|||||||||-|-||||||--PAM	9159	Intergenic	Rpl34-ps2	ENSMUSG00000061669
4	9659529	9659551	#ERROR!	4	CATTGACTAAGACAATATGT	AAA	|||-|||||||||||-|-|-PAM	8762	Intronic	Asph	ENSMUSG00000028207
14	58005280	58005302	#ERROR!	4	CATTGACTAAGACAACATGT	AAT	|||-|||||||||||-|-|-PAM	9435	Intergenic	Lats2	ENSMUSG00000021959
X	130220256	130220278	#ERROR!	4	CATATACTAAGACAAAAAGA	TGA	||||-||||||||||-|-|-PAM	NA	Intergenic	NA	NA
2	11844803	11844825	#ERROR!	4	CATACACTAAGACAATAAGA	AAC	||||-||||||||||-|-|-PAM	49663	Intergenic	Ankrd16	ENSMUSG00000047909
2	11849911	11849933	#ERROR!	4	CATACACTAAGACAATAAGA	AAC	||||-||||||||||-|-|-PAM	54771	Intergenic	Ankrd16	ENSMUSG00000047909
6	78054297	78054319	-	4	CATAGGCTAAGACTAGAGAA	AAA	|||||-|||||||-||||--PAM	7727	Intergenic	Gm21045	ENSMUSG00000097964
13	52173100	52173122	#ERROR!	4	CATAGGCTAAGACAACAAGC	CAG	|||||-|||||||||-|-|-PAM	688	Intergenic	Gm37872	ENSMUSG00000102173
11	76496146	76496168	#ERROR!	4	CATAGACTATGACAAGGAAG	CAT	|||||||||-||||||---|PAM	3691	Intronic	Rpl36-ps2	ENSMUSG00000024205
8	21988998	21989020	#ERROR!	4	CATAGACAAAGACAAAAAGA	GAG	|||||||-|||||||-|-|-PAM	10254	Intergenic	Defa20	ENSMUSG00000095066
8	21858240	21858262	#ERROR!	4	CATAGACAAAGACAAAAAGA	GAG	|||||||-|||||||-|-|-PAM	10269	Intergenic	Defa2	ENSMUSG00000096295
8	21641969	21641991	#ERROR!	4	CATAGACAAAGACAAAAAGA	GAG	|||||||-|||||||-|-|-PAM	10302	Intergenic	Defa22	ENSMUSG00000074443
11	108840555	108840577	#ERROR!	4	CATAGACTAAGAGAAAACTG	TGT	||||||||||||-||-|--|PAM	0	Exonic	Axin2	ENSMUSG00000000142
4	51633759	51633781	-	4	CATTGACTAAGACAAGGAGC	AGT	|||-||||||||||||--|-PAM	21992	Intergenic	Gm23043	ENSMUSG00000088515
10	15483801	15483823	#ERROR!	4	CATAGAATAAGACATGAGAA	AAA	||||||-|||||||-|||--PAM	7634	Intronic	Gm47712	ENSMUSG00000112089
9	77468185	77468207	-	4	CATAGACTATGACAACATGA	GAC	|||||||||-|||||-|-|-PAM	7070	Intergenic	Gm21013	ENSMUSG00000098895
6	17130781	17130803	#ERROR!	4	CATAGACTAAGCCAAGGCTG	TAC	|||||||||||-||||---|PAM	14546	Intronic	Gm4876	ENSMUSG00000054556
16	84051169	84051191	#ERROR!	4	CATAGACTAAGAAAATGGGA	GGA	||||||||||||-||--||-PAM	6585	Intergenic	Gm7295	ENSMUSG00000116748
12	87009561	87009583	-	4	CACAGACTAAGACAACAGCC	AGG	||-||||||||||||-||--PAM	0	Exonic	Cipc	ENSMUSG00000034157
5	59182653	59182675	#ERROR!	4	CAGAGACTAAGACAATAGTT	GGT	||-||||||||||||-||--PAM	24317	Intergenic	Gm43394	ENSMUSG00000106509
14	104471857	104471879	#ERROR!	4	CAGAGACTAAGACAAAAGAA	TGG	||-||||||||||||-||--PAM	53988	Intergenic	D130079A08Rik	ENSMUSG00000115424
8	74399480	74399502	-	4	CAGAGACTAAGACAAAAGAA	AGA	||-||||||||||||-||--PAM	76601	Intergenic	Crry-ps	ENSMUSG00000047657
15	22708267	22708289	-	4	CATAGACTAATACCAGAGTC	AGA	||||||||||-||-||||--PAM	5665	Intronic	Hnrnpa1l2-ps2	ENSMUSG00000021927
10	88321687	88321709	-	4	CATTGACTAAGACAACAGAA	AAT	|||-|||||||||||-||--PAM	0	Exonic	Chpt1	ENSMUSG00000060002
14	107427306	107427328	#ERROR!	4	CATTGACTAAGACAATAGAT	TAG	|||-|||||||||||-||--PAM	NA	Intergenic	NA	NA
14	54535644	54535666	#ERROR!	4	CATTGACTAAGACAAAAGAT	AAA	|||-|||||||||||-||--PAM	731	Intergenic	Gm43305	ENSMUSG00000105703
3	116059097	116059119	#ERROR!	4	CATTGACTAAGACAAAAGCT	AAT	|||-|||||||||||-||--PAM	7083	Intergenic	Cdc14a	ENSMUSG00000033502
5	82286989	82287011	-	4	CATTGACTAAGACAATAGCT	AAA	|||-|||||||||||-||--PAM	14429	Intergenic	1700031L13Rik	ENSMUSG00000099863
17	7818524	7818546	-	4	CATTGACTAAGACAATAGCT	TAT	|||-|||||||||||-||--PAM	21303	Intergenic	Gm33086	ENSMUSG00000116585
13	96329382	96329404	-	4	CATTGACTAAGACAAAAGTT	GGT	|||-|||||||||||-||--PAM	58539	Intergenic	Gm29543	ENSMUSG00000100475
18	74931705	74931727	#ERROR!	4	CATAGACTAACACAAAATGT	TAT	||||||||||-||||-|-|-PAM	147	Intronic	Acaa2	ENSMUSG00000036880
6	91987908	91987930	-	4	CATAGACTAAAACAAAACGA	AAA	||||||||||-||||-|-|-PAM	1445	Intronic	4930466I24Rik	ENSMUSG00000087317
2	110518887	110518909	#ERROR!	4	CATAAACTAAGACAAAAGTT	AAC	||||-||||||||||-||--PAM	245	Intronic	Ano3	ENSMUSG00000074968
2	23167255	23167277	-	4	CATACACTAAGACAATAGCA	AAC	||||-||||||||||-||--PAM	10114	Intergenic	Potegl	ENSMUSG00000026774
2	82045406	82045428	#ERROR!	4	CATAAACTAAGACAATAGTT	AGC	||||-||||||||||-||--PAM	20089	Intronic	Zfp804a	ENSMUSG00000070866
2	7562160	7562182	-	4	CATAAACTAAGACAAAAGTC	AGT	||||-||||||||||-||--PAM	26042	Intergenic	Gm28641	ENSMUSG00000099424
3	128294978	128295000	#ERROR!	4	CATATACTAAGACAACAGAA	GGA	||||-||||||||||-||--PAM	39021	Intergenic	Gm22293	ENSMUSG00000065248
16	40418241	40418263	#ERROR!	4	CATAGTCTAAGACAACAGCA	AGT	|||||-|||||||||-||--PAM	57911	Intronic	Lsamp	ENSMUSG00000061080
2	45695778	45695800	#ERROR!	4	CATAGACTAAGACTATGGGA	TAC	|||||||||||||-|--||-PAM	3684	Intergenic	Gm13466	ENSMUSG00000083807
19	20622620	20622642	#ERROR!	4	CATAGAATAAGACAAAAGCC	AGA	||||||-||||||||-||--PAM	1791	Intergenic	Aldh1a1	ENSMUSG00000053279
12	25164013	25164035	-	4	CATAGACCAAGACAACAGTT	AAG	|||||||-|||||||-||--PAM	15138	Intergenic	Gm17746	ENSMUSG00000112937
13	46149205	46149227	-	4	CATAGACTAAGAGTAGAGAA	GGT	||||||||||||--||||--PAM	29221	Intergenic	5033430I15Rik	ENSMUSG00000038152
16	66543583	66543605	#ERROR!	4	CATAGACTCAGACAAAAGAC	AGT	||||||||-||||||-||--PAM	480	Intronic	Cadm2	ENSMUSG00000064115
14	14308509	14308531	#ERROR!	4	CATACACTAAGACAAGGGTA	GAA	||||-|||||||||||-|--PAM	1211	Intronic	Pxk	ENSMUSG00000033885
7	96756371	96756393	#ERROR!	4	CATAGACTATGACAACAGTA	AGT	|||||||||-|||||-||--PAM	25258	Intronic	Gab2	ENSMUSG00000004508
3	40062001	40062023	-	4	CATAGACTAAGCCAACAGCA	AGA	|||||||||||-|||-||--PAM	NA	Intergenic	NA	NA
8	19520641	19520663	-	4	CAGAGACTAAGACAAGACTA	GGA	||-||||||||||||||---PAM	2246	Intergenic	Defa-ps15	ENSMUSG00000080894
9	19955803	19955825	-	4	CAGAGACTAAGACAAGACAA	AAT	||-||||||||||||||---PAM	6426	Intergenic	Olfr867	ENSMUSG00000044454
8	19367096	19367118	-	4	CAGAGACTAAGACAAGACTA	GGG	||-||||||||||||||---PAM	12286	Intergenic	Defa-ps13	ENSMUSG00000081154
6	101020700	101020722	#ERROR!	4	CAAAGACTAAGACAAGACAA	GAC	||-||||||||||||||---PAM	15101	Intronic	Gm43950	ENSMUSG00000107887
5	70591684	70591706	-	4	CATAGACTATGACAAGGGAA	TAC	|||||||||-||||||-|--PAM	NA	Intergenic	NA	NA
X	80686009	80686031	#ERROR!	4	CATATACTAAGACAAGACAC	TGG	||||-||||||||||||---PAM	NA	Intergenic	NA	NA
10	114172688	114172710	#ERROR!	4	CATAGACTAATACAAGTGCA	GGA	||||||||||-|||||-|--PAM	13669	Intergenic	Gm38281	ENSMUSG00000104335
18	68025546	68025568	#ERROR!	4	CATAGACTAAGACCAGCTGA	GAA	|||||||||||||-||--|-PAM	7305	Intergenic	Cep192	ENSMUSG00000024542
7	81597028	81597050	#ERROR!	4	CATAGATTAAGACAAGACTC	CAC	||||||-||||||||||---PAM	12807	Intergenic	Hdgfl3	ENSMUSG00000025104
10	122238857	122238879	#ERROR!	4	CATAGACAAAGACAAGAAAT	AAA	|||||||-|||||||||---PAM	1420	Intronic	Gm36041	ENSMUSG00000112774
17	27520981	27521003	-	4	CATAGACTAAGACAGGCAGT	GAG	||||||||||||||-|--|-PAM	6287	Intergenic	Gm49793	ENSMUSG00000116751
6	33136899	33136921	#ERROR!	4	CATAGACTAAGACAAACAGA	CAC	|||||||||||||||---|-PAM	71215	Intergenic	Gm22321	ENSMUSG00000087777
9	10783653	10783675	-	4	CATAGACTAAGACAGGACAT	CAG	||||||||||||||-||---PAM	47112	Intronic	Gm7529	ENSMUSG00000111209
3	59122036	59122058	-	4	CATAGACTAAGACAAAAATT	AAC	|||||||||||||||-|---PAM	1635	Intronic	P2ry12	ENSMUSG00000036353
5	17069720	17069742	#ERROR!	4	CATAGACTAAGACAATAACC	AAA	|||||||||||||||-|---PAM	5473	Intronic	Gm28710	ENSMUSG00000109903
10	112077865	112077887	-	4	CATAGACTAAGACAATACCT	AAA	|||||||||||||||-|---PAM	10819	Intergenic	Gm47419	ENSMUSG00000112564

## Sheet: S8. ACEofBASE Tpc2-K188 OTs
Species:	Mouse (Mus musculus) Ensembl V 103
Input:	GAAGAAGACCCTGAAGTGTATAC
Editor:	ABE
PAM search:	NRN
Window:	3-11
Target site 5' limitation:	NN
Target site 3' limitation:	NN
Core length:	NA
Core MM:	NA
Total MM:	4
Tpc2-K188	GAAGAAGACCCTGAAGTGTA[TAC]
Chromosome	start	end	strand	MM	target_seq	PAM	alignment	distance	position	gene name	gene id
7	144827624	144827646	-	0	GAAGAAGACCCTGAAGTGTA	TAC	||||||||||||||||||||PAM	0	Exonic	Tpcn2	ENSMUSG00000048677
14	118197561	118197583	-	1	GCAGAAGACCCTGAAGTGTA	CGC	|-||||||||||||||||||PAM	4528	Intronic	Gpc6	ENSMUSG00000058571		OT1
5	3522693	3522715	-	2	GAGGATGACCCTGAAGTGTA	CAG	||-||-||||||||||||||PAM	0	Exonic	Cdk6	ENSMUSG00000040274		OT2
6	46465304	46465326	-	2	GAAAAGGACCCTGAAGTGTA	GGC	|||-|-||||||||||||||PAM	0	Exonic	Gm43875	ENSMUSG00000107454		OT3
12	45234519	45234541	#ERROR!	3	CGAGGAGACCCTGAAGTGTA	GGG	--||-|||||||||||||||PAM	25688	Intergenic	Gm48508	ENSMUSG00000112112		OT4
2	163397683	163397705	-	3	GACAGAGACCCTGAAGTGTA	GAA	||---|||||||||||||||PAM	2400	Intronic	Hnf4a	ENSMUSG00000017950		OT5
16	7816615	7816637	-	3	GCAGGGGACCCTGAAGTGTA	TGA	|-||--||||||||||||||PAM	NA	Intergenic	NA	NA
6	92587716	92587738	-	3	AGAGAAGCCCCTGAAGTGTA	AAG	--|||||-||||||||||||PAM	43369	Intronic	Prickle2	ENSMUSG00000030020
14	61221977	61221999	#ERROR!	4	AGATGAGACCCTGAAGTGTA	TAC	--|--|||||||||||||||PAM	8643	Intronic	Tnfrsf19	ENSMUSG00000060548
1	168176584	168176606	-	3	GATGGGGACCCTGAAGTGTA	GGG	||-|--||||||||||||||PAM	0	Exonic	Gm38381	ENSMUSG00000102594
9	39422021	39422043	-	2	GAAGAGGCCCCTGAAGTGTA	CAG	|||||-|-||||||||||||PAM	0	Exonic	Olfr957	ENSMUSG00000095322
5	10169969	10169991	-	4	ATTGAGGACCCTGAAGTGTA	TAT	---||-||||||||||||||PAM	1955	Intergenic	Gm5715	ENSMUSG00000105173
3	28026324	28026346	-	3	GACCAACACCCTGAAGTGTA	GGG	||--||-|||||||||||||PAM	11974	Intronic	Pld1	ENSMUSG00000027695
X	14611813	14611835	#ERROR!	2	TAAGAAGACACTGAAGTGTA	GAC	-||||||||-||||||||||PAM	51139	Intergenic	Gm14505	ENSMUSG00000084907
4	39505513	39505535	-	4	TAGTATGACCCTGAAGTGTA	TAC	-|--|-||||||||||||||PAM	53737	Intergenic	1700009N14Rik	ENSMUSG00000028287
8	128743927	128743949	#ERROR!	4	CATGGTGACCCTGAAGTGTA	AGT	-|-|--||||||||||||||PAM	NA	Intergenic	NA	NA
3	87928747	87928769	-	4	ATGGAAGTCCCTGAAGTGTA	GAC	---||||-||||||||||||PAM	288	Intergenic	Hapln2	ENSMUSG00000004894
2	111841348	111841370	-	4	AGAGCACACCCTGAAGTGTA	GGG	--||-|-|||||||||||||PAM	1425	Intronic	Olfr1310	ENSMUSG00000108827
9	58534079	58534101	#ERROR!	4	CAGGCAAACCCTGAAGTGTA	TGG	-|-|-|-|||||||||||||PAM	1016	Intronic	Nptn	ENSMUSG00000032336
9	120872836	120872858	-	3	GAAGGTAACCCTGAAGTGTA	AAA	||||---|||||||||||||PAM	894	Intronic	Ulk4	ENSMUSG00000040936
2	172818903	172818925	#ERROR!	3	GCAGGAGATCCTGAAGTGTA	TAA	|-||-|||-|||||||||||PAM	568	Intergenic	Spo11	ENSMUSG00000005883
8	52179092	52179114	-	4	ATTGAAGAACCTGAAGTGTA	GGT	---|||||-|||||||||||PAM	NA	Intergenic	NA	NA
3	27770211	27770233	#ERROR!	3	GCAGAGGATCCTGAAGTGTA	TAA	|-|||-||-|||||||||||PAM	4755	Intergenic	Fndc3b	ENSMUSG00000039286
11	30186912	30186934	#ERROR!	4	AAACAGAACCCTGAAGTGTA	GGC	-||-|--|||||||||||||PAM	17140	Intronic	Sptbn1	ENSMUSG00000020315
7	115299217	115299239	#ERROR!	4	GATAGACACCCTGAAGTGTA	TAA	||---|-|||||||||||||PAM	1692	Intronic	Sox6	ENSMUSG00000051910
6	13699981	13700003	-	3	TAAGAATAGCCTGAAGTGTA	AGT	-|||||-|-|||||||||||PAM	22016	Intergenic	Bmt2	ENSMUSG00000042742
2	158784757	158784779	#ERROR!	4	GGTGCAGCCCCTGAAGTGTA	CAC	|--|-||-||||||||||||PAM	84623	Intergenic	Dhx35	ENSMUSG00000027655
8	127150079	127150101	#ERROR!	4	AACTAAGATCCTGAAGTGTA	CGT	-|--||||-|||||||||||PAM	510	Intronic	Coa6	ENSMUSG00000051671
7	34010825	34010847	-	4	CAGAAAGAACCTGAAGTGTA	GAG	-|--||||-|||||||||||PAM	645	Intronic	Garre1	ENSMUSG00000066571
11	21231477	21231499	-	4	AAAGGCAACCCTGAAGTGTA	CAT	-|||---|||||||||||||PAM	1253	Intronic	Gm12039	ENSMUSG00000081868
3	36891310	36891332	#ERROR!	3	GAGGCAGACGCTGAAGTGTA	GGT	||-|-||||-||||||||||PAM	12203	Intergenic	Gm12376	ENSMUSG00000084027
1	191443762	191443784	#ERROR!	4	CACGGAGAACCTGAAGTGTA	AGT	-|-|-|||-|||||||||||PAM	6162	Intergenic	Lpgat1	ENSMUSG00000026623
18	50585141	50585163	#ERROR!	3	GCAGATGACTCTGAAGTGTA	CAG	|-|||-|||-||||||||||PAM	NA	Intergenic	NA	NA
2	3436122	3436144	#ERROR!	3	GGAGATGACACTGAAGTGTA	AAA	|-|||-|||-||||||||||PAM	1279	Intronic	Dclre1c	ENSMUSG00000026648
12	57393983	57394005	#ERROR!	4	GGAAAGGGCCCTGAAGTGTA	AAG	|-|-|-|-||||||||||||PAM	5501	Intronic	Mipol1	ENSMUSG00000047022
11	11008969	11008991	-	4	GTATAGGTCCCTGAAGTGTA	AAT	|-|-|-|-||||||||||||PAM	55232	Intergenic	Vwc2	ENSMUSG00000050830
8	63077685	63077707	#ERROR!	3	GAACAATAACCTGAAGTGTA	CAG	|||-||-|-|||||||||||PAM	4722	Intronic	Gm45460	ENSMUSG00000109767
10	64402534	64402556	#ERROR!	4	TGATAAGACACTGAAGTGTA	GGT	--|-|||||-||||||||||PAM	19183	Intronic	Ctnna3	ENSMUSG00000060843
19	26311912	26311934	-	4	GCAGGGGTCCCTGAAGTGTA	GAC	|-||--|-||||||||||||PAM	25805	Intergenic	Gm50377	ENSMUSG00000118005
18	31815314	31815336	-	3	GGAGAAAACTCTGAAGTGTA	AGA	|-||||-||-||||||||||PAM	77	Intronic	Sap130	ENSMUSG00000024260
11	73369400	73369422	-	4	GATACAGATCCTGAAGTGTA	TAC	||---|||-|||||||||||PAM	5178	Intergenic	Gm44923	ENSMUSG00000108742
6	36247679	36247701	-	3	GACGAAAACTCTGAAGTGTA	AGC	||-|||-||-||||||||||PAM	584	Intronic	9330158H04Rik	ENSMUSG00000073154
8	25874884	25874906	-	4	GACTAAACCCCTGAAGTGTA	AGC	||--||--||||||||||||PAM	14130	Intergenic	Gm39147	ENSMUSG00000110172
17	76727532	76727554	-	4	GACCATGATCCTGAAGTGTA	TAG	||--|-||-|||||||||||PAM	81342	Intergenic	Gm50028	ENSMUSG00000117598
1	63553351	63553373	#ERROR!	4	AAATCAGACACTGAAGTGTA	CAG	-||--||||-||||||||||PAM	1363	Intronic	Adam23	ENSMUSG00000025964
17	59616365	59616387	#ERROR!	4	TAATCAGACACTGAAGTGTA	GAC	-||--||||-||||||||||PAM	83527	Intergenic	Gm23769	ENSMUSG00000077629
8	74314328	74314350	#ERROR!	4	AAAAAAAAACCTGAAGTGTA	TGG	-||-||-|-|||||||||||PAM	NA	Intergenic	NA	NA
4	91649489	91649511	-	4	CAATAACATCCTGAAGTGTA	AAT	-||-||-|-|||||||||||PAM	44273	Intergenic	Gm12669	ENSMUSG00000100863
9	23963295	23963317	#ERROR!	4	GGAGGTGAGCCTGAAGTGTA	GAA	|-||--||-|||||||||||PAM	33840	Intergenic	Gm47668	ENSMUSG00000111477
5	116083166	116083188	#ERROR!	4	CTAGAAGGTCCTGAAGTGTA	AGC	--|||||--|||||||||||PAM	168	Intronic	Cit	ENSMUSG00000029516
10	53897487	53897509	#ERROR!	4	AGAGAAGCACCTGAAGTGTA	AGT	--|||||--|||||||||||PAM	4301	Intronic	Man1a	ENSMUSG00000003746
5	45134315	45134337	-	3	CAAGAACACCATGAAGTGTA	CAG	-|||||-|||-|||||||||PAM	62	Intronic	4930431F12Rik	ENSMUSG00000062496
13	109662850	109662872	#ERROR!	3	GAGGAAGCCTCTGAAGTGTA	GAG	||-||||-|-||||||||||PAM	55067	Intronic	Pde4d	ENSMUSG00000021699
16	89250267	89250289	#ERROR!	4	CAGGAAGTACCTGAAGTGTA	TAA	-|-||||--|||||||||||PAM	1780	Intergenic	Gm23655	ENSMUSG00000084576
16	12097813	12097835	#ERROR!	4	GATAAAAAACCTGAAGTGTA	AAA	||--||-|-|||||||||||PAM	9047	Intergenic	Shisa9	ENSMUSG00000022494
13	23625530	23625552	#ERROR!	4	GCAGGATAGCCTGAAGTGTA	CAG	|-||-|-|-|||||||||||PAM	440	Intergenic	Gm46404	ENSMUSG00000113440
17	12607955	12607977	-	4	GTAGGAAATCCTGAAGTGTA	TAA	|-||-|-|-|||||||||||PAM	464	Intronic	Plg	ENSMUSG00000059481
17	60504886	60504908	#ERROR!	4	GGAGTAAAACCTGAAGTGTA	TAT	|-||-|-|-|||||||||||PAM	67016	Intergenic	Gm29051	ENSMUSG00000101606
X	52443818	52443840	-	4	GAACCCGAACCTGAAGTGTA	TAG	|||---||-|||||||||||PAM	690	Intronic	Mospd1	ENSMUSG00000023074
7	58660938	58660960	#ERROR!	3	GTAGAAGAAACTGAAGTGTA	GAA	|-||||||--||||||||||PAM	40051	Intergenic	Gm9375	ENSMUSG00000109221
4	28726401	28726423	-	3	GCAGAAGAGACTGAAGTGTA	GAA	|-||||||--||||||||||PAM	86708	Intergenic	Epha7	ENSMUSG00000028289
7	91417497	91417519	#ERROR!	4	CATGTAGACCTTGAAGTGTA	GAT	-|-|-|||||-|||||||||PAM	35145	Intronic	Dlg2	ENSMUSG00000052572
2	5826151	5826173	-	4	GAACAGTTCCCTGAAGTGTA	AAA	|||-|---||||||||||||PAM	0	Exonic	Cdc123	ENSMUSG00000039128
11	55099721	55099743	#ERROR!	4	GAGGCAAAGCCTGAAGTGTA	GGC	||-|-|-|-|||||||||||PAM	3948	Intronic	Slc36a1	ENSMUSG00000020261
8	5773944	5773966	-	4	GATAAGGACACTGAAGTGTA	GAT	||--|-|||-||||||||||PAM	82933	Intergenic	Gpi-ps	ENSMUSG00000043192
X	128462609	128462631	-	4	CAACAAAACACTGAAGTGTA	AAT	-||-||-||-||||||||||PAM	23565	Intergenic	Gm14985	ENSMUSG00000081900
6	106886713	106886735	-	3	GATGAAGATTCTGAAGTGTA	CAA	||-|||||--||||||||||PAM	91678	Intergenic	AC153908.1	ENSMUSG00000119629
19	50398933	50398955	-	4	GAAAGACAACCTGAAGTGTA	AAA	|||--|-|-|||||||||||PAM	31499	Intronic	Sorcs1	ENSMUSG00000043531
3	150869067	150869089	#ERROR!	4	GATGACAAACCTGAAGTGTA	GGC	||-||--|-|||||||||||PAM	39512	Intergenic	Gm43473	ENSMUSG00000104816
15	20137908	20137930	#ERROR!	4	GATGAGCAGCCTGAAGTGTA	TAT	||-||--|-|||||||||||PAM	46988	Intergenic	Gm25976	ENSMUSG00000089320
7	39213833	39213855	-	4	AAAGGATACACTGAAGTGTA	CAT	-|||-|-||-||||||||||PAM	347	Intronic	Gm33989	ENSMUSG00000108621
1	12897660	12897682	#ERROR!	4	CAAGTATACACTGAAGTGTA	AAT	-|||-|-||-||||||||||PAM	4520	Intronic	Sulf1	ENSMUSG00000016918
1	74858057	74858079	#ERROR!	4	GACTAAAACTCTGAAGTGTA	AGC	||--||-||-||||||||||PAM	14719	Intergenic	Wnt10a	ENSMUSG00000026167
3	128286716	128286738	#ERROR!	4	GAGAAAAACACTGAAGTGTA	AAA	||--||-||-||||||||||PAM	47283	Intergenic	Gm22293	ENSMUSG00000065248
10	105100894	105100916	#ERROR!	3	AATGAAGACCCTCAAGTGTA	AAG	-|-|||||||||-|||||||PAM	4832	Intronic	Tmtc2	ENSMUSG00000036019
4	36352592	36352614	#ERROR!	3	AAAGAAAACCCAGAAGTGTA	AAC	-|||||-||||-||||||||PAM	84893	Intronic	Lingo2	ENSMUSG00000045083
19	44426141	44426163	#ERROR!	4	GGAGGAAACACTGAAGTGTA	GAA	|-||-|-||-||||||||||PAM	0	Exonic	Gm50337	ENSMUSG00000118076
X	106473240	106473262	-	4	TAATAAGCCTCTGAAGTGTA	AGC	-||-|||-|-||||||||||PAM	23426	Intergenic	Gm14835	ENSMUSG00000082172
9	6238979	6239001	-	3	GAAGGAGAAACTGAAGTGTA	GAA	||||-|||--||||||||||PAM	23732	Intronic	Ddi1	ENSMUSG00000047619
4	76384709	76384731	#ERROR!	4	GCAGAGGCTCCTGAAGTGTA	TAA	|-|||-|--|||||||||||PAM	14941	Intronic	Gm42303	ENSMUSG00000110373
8	66597618	66597640	-	4	CAGCAAGACCCAGAAGTGTA	AAC	-|--|||||||-||||||||PAM	23067	Intronic	Marchf1	ENSMUSG00000036469
2	122099972	122099994	-	4	GAAATAGCACCTGAAGTGTA	TAC	|||--||--|||||||||||PAM	4151	Intergenic	Sord	ENSMUSG00000027227
4	19852930	19852952	-	4	GAAACAGTTCCTGAAGTGTA	TAT	|||--||--|||||||||||PAM	10712	Intergenic	Slc7a13	ENSMUSG00000041052
2	161427972	161427994	#ERROR!	4	CAAGGTGACCTTGAAGTGTA	GAA	-|||--||||-|||||||||PAM	1473	Intronic	Ptprt	ENSMUSG00000053141
11	93374056	93374078	#ERROR!	4	GTGCAAGACCCAGAAGTGTA	AAG	|---|||||||-||||||||PAM	7240	Intronic	Car10	ENSMUSG00000056158
1	71085876	71085898	-	4	GCAGAGTACTCTGAAGTGTA	TGC	|-|||--||-||||||||||PAM	0	Exonic	Bard1	ENSMUSG00000026196
14	10245161	10245183	#ERROR!	4	GCAGAGAACACTGAAGTGTA	GAA	|-|||--||-||||||||||PAM	59374	Intergenic	Gm49355	ENSMUSG00000114378
12	66089619	66089641	-	4	GGAGACTACACTGAAGTGTA	GAA	|-|||--||-||||||||||PAM	74244	Intergenic	Gm47975	ENSMUSG00000113785
X	72388887	72388909	-	4	GATTATGACCGTGAAGTGTA	AGC	||--|-||||-|||||||||PAM	369	Intronic	Zfp275	ENSMUSG00000031365
12	48519144	48519166	-	4	TAAGAAATTCCTGAAGTGTA	GAT	-|||||---|||||||||||PAM	22836	Intergenic	Gm48587	ENSMUSG00000112085
11	10238427	10238449	-	4	AATGAAGAATCTGAAGTGTA	TAC	-|-|||||--||||||||||PAM	48176	Intergenic	Gm11996	ENSMUSG00000082312
16	17154650	17154672	-	4	GACAAAGTCTCTGAAGTGTA	GAA	||--|||-|-||||||||||PAM	0	Exonic	Serpind1	ENSMUSG00000022766
8	9770095	9770117	#ERROR!	4	GACTAAGCCTCTGAAGTGTA	AAC	||--|||-|-||||||||||PAM	9009	Intronic	Gm44802	ENSMUSG00000108918
2	33812185	33812207	#ERROR!	4	GACTAAGGCTCTGAAGTGTA	AGC	||--|||-|-||||||||||PAM	13593	Intergenic	Gm13403	ENSMUSG00000085987
18	54210120	54210142	#ERROR!	4	GACTAAGCCTCTGAAGTGTA	AGC	||--|||-|-||||||||||PAM	45740	Intergenic	Gm8594	ENSMUSG00000117769
13	26077827	26077849	-	3	GAGGAAGAACATGAAGTGTA	GGA	||-|||||-|-|||||||||PAM	27167	Intergenic	Gm11351	ENSMUSG00000086531
5	128245067	128245089	-	4	GGGGGAGACCCAGAAGTGTA	AGG	|--|-||||||-||||||||PAM	30974	Intronic	Tmem132d	ENSMUSG00000034310
1	190680157	190680179	#ERROR!	4	AAACAAGAATCTGAAGTGTA	TGT	-||-||||--||||||||||PAM	0	Exonic	Vash2	ENSMUSG00000037568
1	69774590	69774612	#ERROR!	4	TAAAAAGATTCTGAAGTGTA	TAT	-||-||||--||||||||||PAM	35415	Intergenic	Gm37930	ENSMUSG00000103402
18	23831662	23831684	-	4	CAGGAAGCCCTTGAAGTGTA	AGC	-|-||||-||-|||||||||PAM	38890	Intergenic	Dtna	ENSMUSG00000024302
19	31127281	31127303	-	4	AAAGCAAACCATGAAGTGTA	AGT	-|||-|-|||-|||||||||PAM	36786	Intronic	Gm50266	ENSMUSG00000118011
15	74037194	74037216	-	4	TATGAGGACCCAGAAGTGTA	GGG	-|-||-|||||-||||||||PAM	71012	Intergenic	Gm15387	ENSMUSG00000082585
1	136338402	136338424	-	4	GGACTAGACCCAGAAGTGTA	AGT	|-|--||||||-||||||||PAM	1230	Intergenic	9230116N13Rik	ENSMUSG00000097403
18	26999103	26999125	-	4	GAAGTTGGTCCTGAAGTGTA	AAT	||||--|--|||||||||||PAM	50659	Intergenic	Gm49976	ENSMUSG00000117456
5	5439821	5439843	#ERROR!	4	AAAGTAGATACTGAAGTGTA	TAT	-|||-|||--||||||||||PAM	9570	Intronic	Cdk14	ENSMUSG00000028926
15	85033082	85033104	#ERROR!	4	GATAAAGATGCTGAAGTGTA	GGT	||--||||--||||||||||PAM	351	Intergenic	Gm19277	ENSMUSG00000115924
5	62729909	62729931	#ERROR!	4	GCATAAGCCCATGAAGTGTA	GAA	|-|-|||-||-|||||||||PAM	29857	Intergenic	Arap2	ENSMUSG00000037999
1	71431188	71431210	-	4	GGACATGACCCAGAAGTGTA	GGC	|-|-|-|||||-||||||||PAM	9600	Intronic	Abca12	ENSMUSG00000050296
7	41095942	41095964	-	4	CAAGCAGCCCATGAAGTGTA	CAT	-|||-||-||-|||||||||PAM	1893	Intronic	Vmn2r57	ENSMUSG00000066537
11	49675823	49675845	-	4	CAGGAAAACCCAGAAGTGTA	GGT	-|-|||-||||-||||||||PAM	8119	Intergenic	Gm12193	ENSMUSG00000081934
3	74580068	74580090	-	4	CAGGAAGATCATGAAGTGTA	AAT	-|-|||||-|-|||||||||PAM	NA	Intergenic	NA	NA
11	110102074	110102096	#ERROR!	4	AACGAAGAGCATGAAGTGTA	GAC	-|-|||||-|-|||||||||PAM	387	Intronic	Abca6	ENSMUSG00000044749
8	112637957	112637979	#ERROR!	4	GAAGGATTACCTGAAGTGTA	AGA	||||-|---|||||||||||PAM	664	Intergenic	Tmem231	ENSMUSG00000031951
8	96001270	96001292	#ERROR!	4	GACTATGACCCGGAAGTGTA	AGC	||--|-|||||-||||||||PAM	892	Intronic	Cngb1	ENSMUSG00000031789
4	128812948	128812970	-	4	GATCATGACCCGGAAGTGTA	AGC	||--|-|||||-||||||||PAM	7827	Intergenic	Trim62	ENSMUSG00000041000
14	120442150	120442172	-	4	GACCATGACCCGGAAGTGTA	AGC	||--|-|||||-||||||||PAM	9286	Intergenic	Gm4681	ENSMUSG00000115146
10	26068775	26068797	-	4	GACTACGACCCGGAAGTGTA	AAT	||--|-|||||-||||||||PAM	36808	Intergenic	Samd3	ENSMUSG00000051354
3	51624704	51624726	#ERROR!	3	GTAGAACACCCTCAAGTGTA	AAT	|-||||-|||||-|||||||PAM	19440	Intronic	Maml3	ENSMUSG00000061143
1	118978548	118978570	-	4	GAGGACCACCTTGAAGTGTA	TAT	||-||--|||-|||||||||PAM	2462	Intronic	Gli2	ENSMUSG00000048402
11	103278892	103278914	-	4	CCAGAAGGCCCAGAAGTGTA	TAT	--|||||-|||-||||||||PAM	718	Intronic	Plekhm1	ENSMUSG00000034247
2	140123124	140123146	#ERROR!	4	GAAGCTGCCACTGAAGTGTA	GGT	||||--|-|-||||||||||PAM	3978	Intronic	Sel1l2	ENSMUSG00000074764
11	23677930	23677952	#ERROR!	4	GCAAAACACCCAGAAGTGTA	AAC	|-|-||-||||-||||||||PAM	1023	Intronic	Pus10	ENSMUSG00000020280
9	9169068	9169090	#ERROR!	4	GAAAACCACCTTGAAGTGTA	TGC	|||-|--|||-|||||||||PAM	10938	Intronic	Arhgap42	ENSMUSG00000050730
3	96934089	96934111	-	4	CAGGCAGACCCTTAAGTGTA	AAT	-|-|-|||||||-|||||||PAM	5621	Intronic	Gja5	ENSMUSG00000057123
1	97676924	97676946	-	4	AGAGAAGACTTTGAAGTGTA	GGG	--|||||||--|||||||||PAM	321	Intronic	Ppip5k2	ENSMUSG00000040648
4	119011680	119011702	-	4	AAAGGAGAGCATGAAGTGTA	CAA	-|||-|||-|-|||||||||PAM	15008	Intergenic	Zfp691	ENSMUSG00000045268
15	23539676	23539698	#ERROR!	4	GAATCAGGCCATGAAGTGTA	CAA	|||--||-||-|||||||||PAM	49092	Intergenic	Gm6533	ENSMUSG00000115193
5	105745078	105745100	-	4	TAACAAGTCCCAGAAGTGTA	TGC	-||-|||-|||-||||||||PAM	9265	Intronic	Lrrc8c	ENSMUSG00000054720
4	91159905	91159927	-	4	GTAGGAGAGCTTGAAGTGTA	GGT	|-||-|||-|-|||||||||PAM	7523	Intronic	Elavl2	ENSMUSG00000008489
2	58680520	58680542	#ERROR!	3	GAAGCAGATCCAGAAGTGTA	TGT	||||-|||-||-||||||||PAM	0	Exonic	Upp2	ENSMUSG00000026839
10	8968865	8968887	#ERROR!	4	AATGACGACCCTCAAGTGTA	TGA	-|-||-||||||-|||||||PAM	21646	Intergenic	Gm48743	ENSMUSG00000111077
2	50402062	50402084	-	4	AAAGACCACCCAGAAGTGTA	AGT	-||||--||||-||||||||PAM	9610	Intergenic	Gm13488	ENSMUSG00000081457
2	104001583	104001605	#ERROR!	4	GAACAGGGCCGTGAAGTGTA	GGG	|||-|-|-||-|||||||||PAM	3050	Intronic	D430041D05Rik	ENSMUSG00000068373
12	99250243	99250265	-	4	TAACAAGACTATGAAGTGTA	GAG	-||-|||||--|||||||||PAM	7231	Intronic	Foxn3	ENSMUSG00000033713
16	34804186	34804208	#ERROR!	4	TTAGAACACCCTCAAGTGTA	AGT	--||||-|||||-|||||||PAM	2603	Intronic	Mylk	ENSMUSG00000022836
4	88981356	88981378	-	4	TGAGAACACCCTAAAGTGTA	GAC	--||||-|||||-|||||||PAM	4284	Intronic	Wincr1	ENSMUSG00000085183
1	52809294	52809316	-	4	GTAGAGAACCCAGAAGTGTA	TGA	|-|||--||||-||||||||PAM	13006	Intergenic	Gm28650	ENSMUSG00000100230
X	62668437	62668459	-	4	GAAAAATATACTGAAGTGTA	AAT	|||-||-|--||||||||||PAM	NA	Intergenic	NA	NA
5	10471596	10471618	#ERROR!	4	GAAATAGAACTTGAAGTGTA	GAG	|||--|||-|-|||||||||PAM	72221	Intergenic	Gm31831	ENSMUSG00000105157
3	55334043	55334065	-	4	GAAGGATAGACTGAAGTGTA	AGA	||||-|-|--||||||||||PAM	23500	Intronic	Gm9831	ENSMUSG00000105975
19	60766426	60766448	#ERROR!	4	GATAAAGACGATGAAGTGTA	GAT	||--|||||--|||||||||PAM	0	Exonic	Eif3a	ENSMUSG00000024991
7	10275672	10275694	#ERROR!	4	TGATAAGACCCTGCAGTGTA	TAC	--|-|||||||||-||||||PAM	7790	Intronic	Vmn1r-ps49	ENSMUSG00000093595
6	97984772	97984794	-	4	AAACAACACCCTAAAGTGTA	TGA	-||-||-|||||-|||||||PAM	1614	Intronic	Mitf	ENSMUSG00000035158
15	83708785	83708807	#ERROR!	4	AAACAAAACCCTTAAGTGTA	TGA	-||-||-|||||-|||||||PAM	11401	Intronic	Mpped1	ENSMUSG00000041708
9	71632177	71632199	-	4	GGAAAAGATCCCGAAGTGTA	GAT	|-|-||||-||-||||||||PAM	0	Exonic	Cgnl1	ENSMUSG00000032232
4	140797223	140797245	#ERROR!	4	ATAGAAGGCCCTCAAGTGTA	TGC	--|||||-||||-|||||||PAM	122	Intronic	Necap2	ENSMUSG00000028923
17	18102733	18102755	-	4	AAAGGAGAACCAGAAGTGTA	CAT	-|||-|||-||-||||||||PAM	1390	Intronic	Fpr1	ENSMUSG00000045551
12	58533974	58533996	#ERROR!	4	TAGTAAGACCCTGGAGTGTA	CAC	-|--|||||||||-||||||PAM	NA	Intergenic	NA	NA
10	4943407	4943429	-	4	CAAGGACACCCTCAAGTGTA	AGG	-|||-|-|||||-|||||||PAM	4401	Intronic	Esr1	ENSMUSG00000019768
2	121414493	121414515	#ERROR!	4	GAAGTGTACCCAGAAGTGTA	AGA	||||---||||-||||||||PAM	0	Exonic	Frmd5	ENSMUSG00000027238
17	78716871	78716893	-	4	GCAGATGACTTTGAAGTGTA	AAA	|-|||-|||--|||||||||PAM	140	Intronic	Gm50034	ENSMUSG00000117525
X	101806534	101806556	#ERROR!	4	GGAGTATACCCTTAAGTGTA	GAG	|-||-|-|||||-|||||||PAM	5457	Intergenic	Gm4234	ENSMUSG00000081108
X	101787896	101787918	#ERROR!	4	GGAGTATACCCTTAAGTGTA	GAG	|-||-|-|||||-|||||||PAM	5672	Intergenic	Gm14839	ENSMUSG00000081716
6	105734733	105734755	-	4	GAACAACAGCATGAAGTGTA	AGC	|||-||-|-|-|||||||||PAM	16503	Intronic	Cntn4	ENSMUSG00000064293
2	152751611	152751633	#ERROR!	4	GCAGAAGGGCGTGAAGTGTA	TGA	|-|||||--|-|||||||||PAM	1639	Intergenic	Mylk2	ENSMUSG00000027470
7	25620897	25620919	#ERROR!	3	GAAGTAGAACCTTAAGTGTA	GGG	||||-|||-|||-|||||||PAM	3879	Intronic	Cyp2b10	ENSMUSG00000030483
3	50863623	50863645	-	2	GAAGACGACCCTGATGTGTA	TGG	|||||-||||||||-|||||PAM	21312	Intergenic	Gm37209	ENSMUSG00000103652
16	76959579	76959601	#ERROR!	4	GACGTATACCCTAAAGTGTA	TGG	||-|-|-|||||-|||||||PAM	45911	Intergenic	Usp25	ENSMUSG00000022867
18	61611275	61611297	-	4	GAAGATGGGACTGAAGTGTA	CAC	|||||-|---||||||||||PAM	3874	Intronic	Lncbate10	ENSMUSG00000118229
3	49059747	49059769	#ERROR!	4	GAAGGATATCATGAAGTGTA	TGT	||||-|-|-|-|||||||||PAM	20039	Intergenic	Gm31415	ENSMUSG00000102263
11	103006566	103006588	-	4	AAAGTAGTCCCTAAAGTGTA	AAA	-|||-||-||||-|||||||PAM	469	Intergenic	Hexim1	ENSMUSG00000048878
17	92392042	92392064	#ERROR!	3	GAAGAAGAGTTTGAAGTGTA	TGA	||||||||---|||||||||PAM	96429	Intergenic	Gm49994	ENSMUSG00000117584
16	51361866	51361888	#ERROR!	4	TAGGAAGAGCCTAAAGTGTA	TAG	-|-|||||-|||-|||||||PAM	NA	Intergenic	NA	NA
14	60893990	60894012	#ERROR!	4	CATGAAGAACCTAAAGTGTA	GAA	-|-|||||-|||-|||||||PAM	19895	Intronic	Spata13	ENSMUSG00000021990
11	48586102	48586124	-	4	TAAGGAGACACAGAAGTGTA	AAA	-|||-||||-|-||||||||PAM	10448	Intergenic	Gm24422	ENSMUSG00000088425
12	55458998	55459020	#ERROR!	4	GAGCAAGGCCCTCAAGTGTA	CAA	||--|||-||||-|||||||PAM	0	Exonic	Psma6	ENSMUSG00000021024
6	132859244	132859266	#ERROR!	4	GAAAAAATCCCAGAAGTGTA	AAG	|||-||--|||-||||||||PAM	10708	Intergenic	Tas2r113	ENSMUSG00000056926
8	79921418	79921440	#ERROR!	4	TGAGAATACCCTGCAGTGTA	CAG	--||||-||||||-||||||PAM	1023	Intergenic	Zfp827	ENSMUSG00000071064
8	54218257	54218279	-	4	AAAGAAGTCAATGAAGTGTA	AAA	-||||||-|--|||||||||PAM	NA	Intergenic	NA	NA
12	16605864	16605886	#ERROR!	4	TAAGAAGTCTTTGAAGTGTA	CGC	-||||||-|--|||||||||PAM	1835	Intronic	Lpin1	ENSMUSG00000020593
4	12814597	12814619	#ERROR!	4	AAAGAAGCCTTTGAAGTGTA	AAT	-||||||-|--|||||||||PAM	92219	Intergenic	Triqk	ENSMUSG00000055963
5	34563907	34563929	-	4	AAAAAAGAGCCTAAAGTGTA	CAT	-||-||||-|||-|||||||PAM	3996	Intronic	Fam193a	ENSMUSG00000037210
13	109464547	109464569	-	4	GAATACGATCCAGAAGTGTA	TGT	|||-|-||-||-||||||||PAM	3189	Intronic	Mir582	ENSMUSG00000076946
7	135442949	135442971	#ERROR!	4	GCAGAAGCCAATGAAGTGTA	TAG	|-|||||-|--|||||||||PAM	8033	Intergenic	Gm36431	ENSMUSG00000109831
X	67878483	67878505	#ERROR!	4	GAGGAAAATCCAGAAGTGTA	TGG	||-|||-|-||-||||||||PAM	9559	Intergenic	Gm14698	ENSMUSG00000071748
13	88391415	88391437	-	4	GTAGATGTCCCTCAAGTGTA	GAA	|-|||-|-||||-|||||||PAM	57840	Intergenic	Gm27044	ENSMUSG00000098213
3	49546419	49546441	#ERROR!	4	TCAGAAGACGCTCAAGTGTA	AAA	--|||||||-||-|||||||PAM	11569	Intergenic	Gm38261	ENSMUSG00000102731
11	23046513	23046535	#ERROR!	4	TCAGAAGACTCTCAAGTGTA	AGT	--|||||||-||-|||||||PAM	20939	Intergenic	Gm12059	ENSMUSG00000085665
1	174575258	174575280	-	4	CAAGTAGAACCTAAAGTGTA	TAG	-|||-|||-|||-|||||||PAM	3386	Intronic	Fmn2	ENSMUSG00000028354
5	41785401	41785423	#ERROR!	4	GAGCAGGACCCTGTAGTGTA	TAA	||--|-|||||||-||||||PAM	0	Exonic	Rab28	ENSMUSG00000029128
16	76831437	76831459	#ERROR!	4	GATGAAGCCAATGAAGTGTA	TGC	||-||||-|--|||||||||PAM	569	Intronic	Usp25	ENSMUSG00000022867
8	51145837	51145859	#ERROR!	4	GAGGAAGGCTTTGAAGTGTA	AGA	||-||||-|--|||||||||PAM	50467	Intergenic	C130073E24Rik	ENSMUSG00000110246
3	137647800	137647822	#ERROR!	4	GAAAGAGACTCAGAAGTGTA	AAT	|||--||||-|-||||||||PAM	1131	Intronic	Dapp1	ENSMUSG00000028159
7	123919631	123919653	#ERROR!	2	TAAGAAGACCCTGAATTGTA	CAA	-||||||||||||||-||||PAM	30138	Intronic	Gm15338	ENSMUSG00000085899
16	5599872	5599894	-	4	GTAGGGGACCCTGGAGTGTA	TAA	|-||--|||||||-||||||PAM	NA	Intergenic	NA	NA
6	119732643	119732665	#ERROR!	4	AAAGAAAACACAGAAGTGTA	AGA	-|||||-||-|-||||||||PAM	2286	Intronic	Erc1	ENSMUSG00000030172
4	14117228	14117250	-	4	TAAGAAAACGCAGAAGTGTA	GAA	-|||||-||-|-||||||||PAM	37288	Intergenic	Gm24068	ENSMUSG00000077701
4	98885734	98885756	#ERROR!	2	GCAGAAGACCCTGAACTGTA	TAA	|-|||||||||||||-||||PAM	2539	Intronic	Dock7	ENSMUSG00000028556
4	75722812	75722834	#ERROR!	3	GAAGAAAACCAGGAAGTGTA	AGA	||||||-|||--||||||||PAM	49921	Intergenic	Gm11256	ENSMUSG00000084253
1	82645499	82645521	#ERROR!	4	TAAGAAGATAGTGAAGTGTA	TGC	-|||||||---|||||||||PAM	848	Intronic	Col4a3	ENSMUSG00000079465
5	62908519	62908541	#ERROR!	4	TAAGAAGATGGTGAAGTGTA	AAG	-|||||||---|||||||||PAM	1360	Intronic	Arap2	ENSMUSG00000037999
14	65192243	65192265	-	4	TAAGAAGAAAGTGAAGTGTA	AAG	-|||||||---|||||||||PAM	4427	Intronic	Ints9	ENSMUSG00000021975
4	80337119	80337141	#ERROR!	4	AAAGAAGAGAATGAAGTGTA	AGT	-|||||||---|||||||||PAM	21494	Intergenic	Gm11406	ENSMUSG00000082555
12	43660011	43660033	#ERROR!	4	GGTGAAGACTCTAAAGTGTA	TGA	|--||||||-||-|||||||PAM	NA	Intergenic	NA	NA
1	26173093	26173115	-	4	GGAGAAGAATATGAAGTGTA	TGC	|-||||||---|||||||||PAM	NA	Intergenic	NA	NA
X	52479013	52479035	#ERROR!	4	TATAAAGACCCTGATGTGTA	CAG	-|--||||||||||-|||||PAM	19634	Intergenic	Mospd1	ENSMUSG00000023074
18	53528857	53528879	-	4	GAGGAAGAGTTTGAAGTGTA	AGG	||-|||||---|||||||||PAM	4865	Intergenic	Snx24	ENSMUSG00000024535
5	129399731	129399753	-	4	GAGGAAGATGGTGAAGTGTA	AAG	||-|||||---|||||||||PAM	40873	Intergenic	Gm43001	ENSMUSG00000104681
15	93160311	93160333	-	4	TGAGGAGACCCTGATGTGTA	AGG	--||-|||||||||-|||||PAM	512	Intronic	Gxylt1	ENSMUSG00000036197
3	105505761	105505783	#ERROR!	4	GATGGAGACCAAGAAGTGTA	GGC	||-|-|||||--||||||||PAM	60144	Intronic	Kcnd3	ENSMUSG00000040896
1	30064744	30064766	#ERROR!	2	GAAGAAGAACCTGAGGTGTA	TAA	||||||||-|||||-|||||PAM	94948	Intergenic	Gm7858	ENSMUSG00000101726
5	118791634	118791656	#ERROR!	4	AAAGCAGACACTCAAGTGTA	TGG	-|||-||||-||-|||||||PAM	4197	Intronic	Gm43274	ENSMUSG00000107116
8	100615826	100615848	-	4	GATGCATACCCTGTAGTGTA	GAA	||-|-|-||||||-||||||PAM	61556	Intergenic	Gm19232	ENSMUSG00000109939
4	90975232	90975254	#ERROR!	4	AGAGAAGAACCTGCAGTGTA	TGT	--||||||-||||-||||||PAM	48722	Intergenic	Gm12643	ENSMUSG00000079962
14	100990507	100990529	#ERROR!	4	GGAGAAGTCACCGAAGTGTA	GGC	|-|||||-|-|-||||||||PAM	7074	Intergenic	Gm23538	ENSMUSG00000088160
13	108951963	108951985	#ERROR!	4	GAATATGAACCTTAAGTGTA	CAA	|||-|-||-|||-|||||||PAM	44624	Intronic	Pde4d	ENSMUSG00000021699
5	99701359	99701381	-	4	GACGATGACCTGGAAGTGTA	AGT	||-||-||||--||||||||PAM	3005	Intronic	Rasgef1b	ENSMUSG00000089809
6	28712703	28712725	-	4	GATGATGACCTGGAAGTGTA	AGC	||-||-||||--||||||||PAM	5560	Intronic	Snd1	ENSMUSG00000001424
6	93852847	93852869	-	4	GATGACGACCTGGAAGTGTA	AGT	||-||-||||--||||||||PAM	14727	Intronic	Gm22840	ENSMUSG00000089069
10	22627641	22627663	#ERROR!	4	GTGGCAGACCCTGATGTGTA	GGT	|--|-|||||||||-|||||PAM	133	Intergenic	Gm47634	ENSMUSG00000112888
11	51565116	51565138	-	4	GCAGCAGCCCCTGGAGTGTA	CAG	|-||-||-|||||-||||||PAM	11075	Intergenic	0610009B22Rik	ENSMUSG00000007777
19	18254475	18254497	-	4	GAAGTATCCCCTAAAGTGTA	TAA	||||-|--||||-|||||||PAM	71316	Intergenic	Gm18610	ENSMUSG00000117774
6	65308747	65308769	#ERROR!	4	GAAGCGGAGCCTTAAGTGTA	GAG	||||--||-|||-|||||||PAM	2589	Intergenic	Gm8479	ENSMUSG00000108052
2	37765769	37765791	-	3	GAGGAAGACCCAAAAGTGTA	TGA	||-||||||||--|||||||PAM	17285	Intronic	Dennd1a	ENSMUSG00000035392
7	92572153	92572175	#ERROR!	4	CAAGAAGCACCTTAAGTGTA	GAA	-||||||--|||-|||||||PAM	3774	Intronic	Prcp	ENSMUSG00000061119
1	178828418	178828440	#ERROR!	4	CAAGAAGAAACAGAAGTGTA	GGG	-|||||||--|-||||||||PAM	11508	Intronic	Smyd3	ENSMUSG00000055067
15	7676169	7676191	-	4	AAAGAAGATTCAGAAGTGTA	AAT	-|||||||--|-||||||||PAM	23255	Intergenic	Gm37743	ENSMUSG00000103142
5	105504765	105504787	-	4	GAAGAATGCAATGAAGTGTA	AAC	||||||--|--|||||||||PAM	10427	Intergenic	Gbp11	ENSMUSG00000092021
3	153737216	153737238	-	4	GAAAAACATCCTAAAGTGTA	TAA	|||-||-|-|||-|||||||PAM	15322	Intronic	Slc44a5	ENSMUSG00000028360
12	81006793	81006815	#ERROR!	4	GAAGACAGCCCTCAAGTGTA	TGG	|||||---||||-|||||||PAM	398	Intronic	Slc10a1	ENSMUSG00000021135
10	86166970	86166992	#ERROR!	4	TAAAAGGACCCTGATGTGTA	GAT	-||-|-||||||||-|||||PAM	4272	Intronic	Timp3	ENSMUSG00000020044
1	82019790	82019812	#ERROR!	4	CAAAAGGACCCTGATGTGTA	TGA	-||-|-||||||||-|||||PAM	63089	Intergenic	Gm37114	ENSMUSG00000103571
17	80312977	80312999	#ERROR!	4	GGAGAAGAGACAGAAGTGTA	GGA	|-||||||--|-||||||||PAM	23886	Intergenic	Gm41625	ENSMUSG00000117415
16	55295485	55295507	#ERROR!	3	TAACAAGACCCTGAACTGTA	TAG	-||-|||||||||||-||||PAM	19587	Intergenic	Mir5118	ENSMUSG00000093292
X	114532456	114532478	#ERROR!	4	GAAGAGGAGGTTGAAGTGTA	AGA	|||||-||---|||||||||PAM	41174	Intergenic	Gm14903	ENSMUSG00000083663
9	72647669	72647691	#ERROR!	4	AAAGAACCCCCTGGAGTGTA	CAA	-|||||--|||||-||||||PAM	159	Intronic	Nedd4	ENSMUSG00000032216
4	59181314	59181336	-	4	GTAGCAGAGCCTGCAGTGTA	GGA	|-||-|||-||||-||||||PAM	7921	Intergenic	Ugcg	ENSMUSG00000028381
13	85117701	85117723	-	4	GATGAAGAAACAGAAGTGTA	CAT	||-|||||--|-||||||||PAM	4108	Intergenic	Gm4059	ENSMUSG00000114338
7	86846898	86846920	#ERROR!	3	GAAGATGACACTGTAGTGTA	GAG	|||||-|||-|||-||||||PAM	44394	Intergenic	Gm6230	ENSMUSG00000108816
Y	2273399	2273421	-	4	GCTGAATACCCTGATGTGTA	GAT	|--|||-|||||||-|||||PAM	0	Exonic	Uba1y-ps2	ENSMUSG00000099614
1	178713987	178714009	-	4	GCTGAACACCCTGATGTGTA	GAG	|--|||-|||||||-|||||PAM	2348	Intronic	Kif26b	ENSMUSG00000026494
1	187879652	187879674	#ERROR!	3	AAAGCAGACCCTGAACTGTA	AAT	-|||-||||||||||-||||PAM	1032	Intronic	Esrrg	ENSMUSG00000026610
18	82325090	82325112	-	4	CAAGAGGAGCCTGCAGTGTA	GGT	-||||-||-||||-||||||PAM	23240	Intergenic	Gm50298	ENSMUSG00000118279
17	32398986	32399008	#ERROR!	4	AAAAAAGACACTGTAGTGTA	TGT	-||-|||||-|||-||||||PAM	2960	Intergenic	Gm50127	ENSMUSG00000117925
7	12902053	12902075	#ERROR!	4	CAAGAGGACCTTCAAGTGTA	TGT	-||||-||||-|-|||||||PAM	2054	Intronic	Vmn1r88	ENSMUSG00000117853
3	91941755	91941777	-	4	GAAAAAGATACAGAAGTGTA	GAT	|||-||||--|-||||||||PAM	2866	Intergenic	Pglyrp3	ENSMUSG00000042244
4	79022700	79022722	-	4	GAAGAAAAGTATGAAGTGTA	CAT	||||||-|---|||||||||PAM	NA	Intergenic	NA	NA
16	43102066	43102088	#ERROR!	4	GAAGAAAATAATGAAGTGTA	AGA	||||||-|---|||||||||PAM	1246	Intronic	Zbtb20	ENSMUSG00000022708
17	73047087	73047109	-	4	GAAGAAAAAAATGAAGTGTA	GAA	||||||-|---|||||||||PAM	39647	Intergenic	Gm26963	ENSMUSG00000098193
3	10933871	10933893	#ERROR!	4	GAAGAAAATAATGAAGTGTA	GAA	||||||-|---|||||||||PAM	93912	Intergenic	Gm37244	ENSMUSG00000102470
12	104122233	104122255	-	3	GCAGCAGACCCTGAACTGTA	GAC	|-||-||||||||||-||||PAM	2104	Intergenic	Serpina3c	ENSMUSG00000066361
19	34701797	34701819	-	3	GCAGGAGACCCTGAACTGTA	TAA	|-||-||||||||||-||||PAM	13381	Intronic	Gm18425	ENSMUSG00000118098
11	38961155	38961177	-	4	GAAGACAAACCTTAAGTGTA	CAC	|||||--|-|||-|||||||PAM	NA	Intergenic	NA	NA
6	64401999	64402021	#ERROR!	3	GAAGAAGACAAAGAAGTGTA	AGA	|||||||||---||||||||PAM	4618	Intronic	Grid2	ENSMUSG00000071424
12	97368924	97368946	-	4	GCAAAAGACACTGTAGTGTA	AAC	|-|-|||||-|||-||||||PAM	86297	Intergenic	Gm40552	ENSMUSG00000112598
12	58020268	58020290	-	4	GAAAAATACTCTAAAGTGTA	GGC	|||-||-||-||-|||||||PAM	8764	Intronic	Gm46329	ENSMUSG00000112704
16	89250333	89250355	#ERROR!	4	GAAGTAGTTCCTAAAGTGTA	TGA	||||-||--|||-|||||||PAM	1846	Intergenic	Gm23655	ENSMUSG00000084576
11	18003925	18003947	#ERROR!	4	GAAACAGACCATAAAGTGTA	TGA	|||--|||||-|-|||||||PAM	42039	Intergenic	Gm12018	ENSMUSG00000085453
11	105137717	105137739	#ERROR!	4	GACGATGAGCCTGGAGTGTA	TGT	||-||-||-||||-||||||PAM	7	Intronic	Tlk2	ENSMUSG00000020694
4	88108886	88108908	-	4	CTGGAAGACCCTGAATTGTA	CAT	---||||||||||||-||||PAM	4567	Intronic	Focad	ENSMUSG00000038368
6	139484170	139484192	#ERROR!	4	CTGGAAGACCCTGAATTGTA	AAA	---||||||||||||-||||PAM	5196	Intergenic	Rergl	ENSMUSG00000092164
5	28910071	28910093	-	4	TAAGAAAACCTTAAAGTGTA	AAT	-|||||-|||-|-|||||||PAM	5838	Intronic	9530036O11Rik	ENSMUSG00000097726
3	37547716	37547738	-	4	CAAAAAGTCCCTGATGTGTA	AGC	-||-|||-||||||-|||||PAM	0	Exonic	Gm43484	ENSMUSG00000106166
2	164742689	164742711	-	4	GGAGAATAGCCTGTAGTGTA	GGA	|-||||-|-||||-||||||PAM	250	Intronic	Zfp335	ENSMUSG00000039834
9	117402517	117402539	-	4	GCAGAATATCCTGGAGTGTA	TGA	|-||||-|-||||-||||||PAM	26049	Intronic	Rbms3	ENSMUSG00000039607
1	130572350	130572372	#ERROR!	4	GAAGGATCCCCTGCAGTGTA	TAT	||||-|--|||||-||||||PAM	1500	Intronic	C4bp	ENSMUSG00000026405
13	51261892	51261914	#ERROR!	4	TAAGATGACTCTGTAGTGTA	AAA	-||||-|||-|||-||||||PAM	6866	Intronic	Spin1	ENSMUSG00000021395
4	152401528	152401550	#ERROR!	4	GAGGTAGACACTGTAGTGTA	AAG	||-|-||||-|||-||||||PAM	0	Exonic	Rnf207	ENSMUSG00000058498
12	49166128	49166150	#ERROR!	4	GAAGAGGAGGCAGAAGTGTA	AAA	|||||-||--|-||||||||PAM	20889	Intergenic	Gm7456	ENSMUSG00000098099
15	14095567	14095589	-	4	GAAGAGGAAGCAGAAGTGTA	AGA	|||||-||--|-||||||||PAM	47452	Intergenic	Gm49115	ENSMUSG00000115551
9	80732822	80732844	-	4	GAAAAAGTCTCTAAAGTGTA	TAC	|||-|||-|-||-|||||||PAM	295	Intronic	Gm27224	ENSMUSG00000098685
12	54189082	54189104	-	4	GAAGGGGATCCTGGAGTGTA	AGT	||||--||-||||-||||||PAM	35414	Intergenic	Gm35818	ENSMUSG00000112549
13	114850886	114850908	-	4	AACTAAGACCCTGAACTGTA	AGC	-|--|||||||||||-||||PAM	16528	Intergenic	4930544M13Rik	ENSMUSG00000051758
6	115640357	115640379	#ERROR!	4	GCAGAAGAGTCTCAAGTGTA	AGG	|-||||||--||-|||||||PAM	12271	Intronic	Raf1	ENSMUSG00000000441
16	61444176	61444198	#ERROR!	4	CAGGAAGATCCTGAGGTGTA	GGC	-|-|||||-|||||-|||||PAM	NA	Intergenic	NA	NA
Y	46192661	46192683	#ERROR!	4	CAATAAGACCTTGTAGTGTA	TGG	-||-||||||-||-||||||PAM	NA	Intergenic	NA	NA
JH584300.1	106222	106244	#ERROR!	4	CAATAAGACCTTGTAGTGTA	AGG	-||-||||||-||-||||||PAM	NA	Intergenic	NA	NA
JH584302.1	12333	12355	#ERROR!	4	CAATAAGACCTTGTAGTGTA	AGG	-||-||||||-||-||||||PAM	NA	Intergenic	NA	NA
JH584301.1	107369	107391	#ERROR!	4	CAATAAGACCTTGTAGTGTA	AGG	-||-||||||-||-||||||PAM	NA	Intergenic	NA	NA
16	59068165	59068187	#ERROR!	4	CAATAAGACCTTGTAGTGTA	AGG	-||-||||||-||-||||||PAM	7303	Intergenic	Olfr200-ps1	ENSMUSG00000109537
Y	19227136	19227158	-	4	CAATAAGACCTTGTAGTGTA	AGG	-||-||||||-||-||||||PAM	10245	Intergenic	Gm38094	ENSMUSG00000103796
Y	14514813	14514835	-	4	CAATAAGACCTTGTAGTGTA	AGG	-||-||||||-||-||||||PAM	10245	Intergenic	Gm36987	ENSMUSG00000102492
Y	4680073	4680095	#ERROR!	4	CAATAAGACCTTGTAGTGTA	AGG	-||-||||||-||-||||||PAM	10265	Intergenic	Gm37222	ENSMUSG00000102680
Y	40157484	40157506	#ERROR!	4	CAATAAGACCTTGTAGTGTA	AGG	-||-||||||-||-||||||PAM	10270	Intergenic	Gm37032	ENSMUSG00000104381
Y	62904733	62904755	-	4	CAATAAGACCTTGTAGTGTA	AGG	-||-||||||-||-||||||PAM	10843	Intergenic	Gm29209	ENSMUSG00000101182
Y	71659379	71659401	-	4	CAATAAGACCTTGTAGTGTA	AGG	-||-||||||-||-||||||PAM	11475	Intergenic	Gm28482	ENSMUSG00000101134
Y	78180254	78180276	-	4	CAATAAGACCTTGTAGTGTA	AGG	-||-||||||-||-||||||PAM	11480	Intergenic	Gm29566	ENSMUSG00000102111
Y	63711019	63711041	-	4	CAATAAGACCTTGTAGTGTA	AGG	-||-||||||-||-||||||PAM	11483	Intergenic	Gm29060	ENSMUSG00000101119
Y	57374192	57374214	-	4	CAATAAGACCTTGTAGTGTA	AGG	-||-||||||-||-||||||PAM	11489	Intergenic	Gm28709	ENSMUSG00000100578
Y	85695029	85695051	-	4	CAATAAGACCTTGTAGTGTA	AGG	-||-||||||-||-||||||PAM	11515	Intergenic	Gm29090	ENSMUSG00000099341
Y	67675059	67675081	#ERROR!	4	CAATAAGACCTTGTAGTGTA	AGG	-||-||||||-||-||||||PAM	11521	Intergenic	Gm29082	ENSMUSG00000099716
5	32692602	32692624	-	4	CAATAAGACCTTGTAGTGTA	AGG	-||-||||||-||-||||||PAM	12656	Intronic	Gm42964	ENSMUSG00000107316
8	37854905	37854927	#ERROR!	4	CAATAAGACCTTGTAGTGTA	AGG	-||-||||||-||-||||||PAM	13125	Intergenic	Gm45654	ENSMUSG00000109820
Y	88501778	88501800	-	4	CAATAAGACCTTGTAGTGTA	AGG	-||-||||||-||-||||||PAM	13485	Intergenic	Gm29436	ENSMUSG00000101984
14	44908936	44908958	-	4	CAATAAGACCTTGTAGTGTA	AGG	-||-||||||-||-||||||PAM	14122	Intronic	Gm8257	ENSMUSG00000079265
Y	50273066	50273088	-	4	CAATAAGACCTTGTAGTGTA	AGG	-||-||||||-||-||||||PAM	14264	Intergenic	Gm29511	ENSMUSG00000099666
Y	84706874	84706896	-	4	CAATAAGACCTTGTAGTGTA	AGG	-||-||||||-||-||||||PAM	14779	Intergenic	Gm29338	ENSMUSG00000101160
Y	75682519	75682541	-	4	CAATAAGACCTTGTAGTGTA	AGG	-||-||||||-||-||||||PAM	14785	Intergenic	Gm28606	ENSMUSG00000100544
Y	54618978	54619000	-	4	CAATAAGACCTTGTAGTGTA	AGG	-||-||||||-||-||||||PAM	14787	Intergenic	Gm29303	ENSMUSG00000101542
Y	56453477	56453499	-	4	CAATAAGACCTTGTAGTGTA	AGG	-||-||||||-||-||||||PAM	14787	Intergenic	Gm29220	ENSMUSG00000099548
Y	36734598	36734620	#ERROR!	4	CAATAAGACCTTGTAGTGTA	AGG	-||-||||||-||-||||||PAM	14835	Intergenic	Gm29027	ENSMUSG00000100647
Y	27521229	27521251	#ERROR!	4	CAATAAGACCTTGTAGTGTA	AGG	-||-||||||-||-||||||PAM	14844	Intergenic	Gm28454	ENSMUSG00000101920
Y	26776107	26776129	#ERROR!	4	CAATAAGACCTTGTAGTGTA	AGG	-||-||||||-||-||||||PAM	14844	Intergenic	Gm28245	ENSMUSG00000101929
Y	25753268	25753290	#ERROR!	4	CAATAAGACCTTGTAGTGTA	AGG	-||-||||||-||-||||||PAM	14846	Intergenic	Gm31422	ENSMUSG00000103813
Y	25240221	25240243	#ERROR!	4	CAATAAGACCTTGTAGTGTA	AGG	-||-||||||-||-||||||PAM	14849	Intergenic	Gm30705	ENSMUSG00000103660
Y	24213980	24214002	#ERROR!	4	CAATAAGACCTTGTAGTGTA	AGG	-||-||||||-||-||||||PAM	14851	Intergenic	Gm36345	ENSMUSG00000104500
Y	26266397	26266419	#ERROR!	4	CAATAAGACCTTGTAGTGTA	AGG	-||-||||||-||-||||||PAM	14851	Intergenic	Gm32181	ENSMUSG00000103462
Y	24727088	24727110	#ERROR!	4	CAATAAGACCTTGTAGTGTA	AGG	-||-||||||-||-||||||PAM	14853	Intergenic	Gm30045	ENSMUSG00000103615
Y	28270743	28270765	#ERROR!	4	CAATAAGACCTTGTAGTGTA	AGG	-||-||||||-||-||||||PAM	14858	Intergenic	Gm28938	ENSMUSG00000099537
Y	64437779	64437801	-	4	CAATAAGACCTTGTAGTGTA	AGG	-||-||||||-||-||||||PAM	14865	Intergenic	Gm29265	ENSMUSG00000099940
Y	51804689	51804711	-	4	CAATAAGACCTTGTAGTGTA	AGG	-||-||||||-||-||||||PAM	14865	Intergenic	Gm28947	ENSMUSG00000100232
Y	50559201	50559223	-	4	CAATAAGACCTTGTAGTGTA	AGG	-||-||||||-||-||||||PAM	14867	Intergenic	Gm29117	ENSMUSG00000100118
Y	63191167	63191189	-	4	CAATAAGACCTTGTAGTGTA	AGG	-||-||||||-||-||||||PAM	14867	Intergenic	Gm29421	ENSMUSG00000099699
Y	71436633	71436655	-	4	CAATAAGACCTTGTAGTGTA	AGG	-||-||||||-||-||||||PAM	14875	Intergenic	Gm28668	ENSMUSG00000101713
Y	52732598	52732620	-	4	CAATAAGACCTTGTAGTGTA	AGG	-||-||||||-||-||||||PAM	14876	Intergenic	Gm28735	ENSMUSG00000102022
Y	65342212	65342234	-	4	CAATAAGACCTTGTAGTGTA	AGG	-||-||||||-||-||||||PAM	14876	Intergenic	Gm29457	ENSMUSG00000101507
Y	84064577	84064599	-	4	CAATAAGACCTTGTAGTGTA	AGG	-||-||||||-||-||||||PAM	14877	Intergenic	Gm28472	ENSMUSG00000100407
Y	21557730	21557752	#ERROR!	4	CAATAAGACCTTGTAGTGTA	AGG	-||-||||||-||-||||||PAM	14879	Intergenic	Gm38370	ENSMUSG00000104425
Y	74437761	74437783	-	4	CAATAAGACCTTGTAGTGTA	AGG	-||-||||||-||-||||||PAM	14879	Intergenic	Gm29108	ENSMUSG00000100805
Y	36436154	36436176	#ERROR!	4	CAATAAGACCTTGTAGTGTA	AGG	-||-||||||-||-||||||PAM	14880	Intergenic	Gm28338	ENSMUSG00000099814
Y	75163123	75163145	-	4	CAATAAGACCTTGTAGTGTA	AGG	-||-||||||-||-||||||PAM	14881	Intergenic	Gm28789	ENSMUSG00000100140
Y	78957187	78957209	-	4	CAATAAGACCTTGTAGTGTA	AGG	-||-||||||-||-||||||PAM	14885	Intergenic	Gm28813	ENSMUSG00000101804
Y	86029154	86029176	-	4	CAATAAGACCTTGTAGTGTA	AGG	-||-||||||-||-||||||PAM	14886	Intergenic	Gm28220	ENSMUSG00000101961
Y	81425293	81425315	-	4	CAATAAGACCTTGTAGTGTA	AGG	-||-||||||-||-||||||PAM	14886	Intergenic	Gm29324	ENSMUSG00000100187
Y	7433471	7433493	-	4	CAATAAGACCTTGTAGTGTA	AGG	-||-||||||-||-||||||PAM	14886	Intergenic	Gm28394	ENSMUSG00000100961
Y	7902581	7902603	-	4	CAATAAGACCTTGTAGTGTA	AGG	-||-||||||-||-||||||PAM	14887	Intergenic	Gm28570	ENSMUSG00000099800
Y	23192788	23192810	#ERROR!	4	CAATAAGACCTTGTAGTGTA	AGG	-||-||||||-||-||||||PAM	14888	Intergenic	Gm37952	ENSMUSG00000104062
Y	88331481	88331503	-	4	CAATAAGACCTTGTAGTGTA	AGG	-||-||||||-||-||||||PAM	14892	Intergenic	Gm28405	ENSMUSG00000100440
Y	38007472	38007494	#ERROR!	4	CAATAAGACCTTGTAGTGTA	AGG	-||-||||||-||-||||||PAM	14893	Intergenic	Gm28545	ENSMUSG00000100952
Y	79286907	79286929	-	4	CAATAAGACCTTGTAGTGTA	AGG	-||-||||||-||-||||||PAM	14893	Intergenic	Gm28422	ENSMUSG00000099636
Y	27006355	27006377	#ERROR!	4	CAATAAGACCTTGTAGTGTA	AGG	-||-||||||-||-||||||PAM	14894	Intergenic	Gm28249	ENSMUSG00000101743
Y	27751449	27751471	#ERROR!	4	CAATAAGACCTTGTAGTGTA	AGG	-||-||||||-||-||||||PAM	14894	Intergenic	Gm29399	ENSMUSG00000100570
Y	55166291	55166313	-	4	CAATAAGACCTTGTAGTGTA	AGG	-||-||||||-||-||||||PAM	14895	Intergenic	Gm29301	ENSMUSG00000101422
Y	57151712	57151734	-	4	CAATAAGACCTTGTAGTGTA	AGG	-||-||||||-||-||||||PAM	14896	Intergenic	Gm28964	ENSMUSG00000101782
Y	51295309	51295331	-	4	CAATAAGACCTTGTAGTGTA	AGG	-||-||||||-||-||||||PAM	14897	Intergenic	Gm28318	ENSMUSG00000099916
Y	63928551	63928573	-	4	CAATAAGACCTTGTAGTGTA	AGG	-||-||||||-||-||||||PAM	14897	Intergenic	Gm29625	ENSMUSG00000101125
Y	53248725	53248747	-	4	CAATAAGACCTTGTAGTGTA	AGG	-||-||||||-||-||||||PAM	14897	Intergenic	Gm28236	ENSMUSG00000099654
Y	65858391	65858413	-	4	CAATAAGACCTTGTAGTGTA	AGG	-||-||||||-||-||||||PAM	14897	Intergenic	Gm28135	ENSMUSG00000101512
Y	80101247	80101269	-	4	CAATAAGACCTTGTAGTGTA	AGG	-||-||||||-||-||||||PAM	14897	Intergenic	Gm29190	ENSMUSG00000101465
Y	52511721	52511743	-	4	CAATAAGACCTTGTAGTGTA	AGG	-||-||||||-||-||||||PAM	14898	Intergenic	Gm28197	ENSMUSG00000099494
Y	22900678	22900700	#ERROR!	4	CAATAAGACCTTGTAGTGTA	AGG	-||-||||||-||-||||||PAM	14900	Intergenic	Gm33954	ENSMUSG00000103812
Y	38501485	38501507	#ERROR!	4	CAATAAGACCTTGTAGTGTA	AGG	-||-||||||-||-||||||PAM	14901	Intergenic	Gm28774	ENSMUSG00000101050
Y	70624866	70624888	-	4	CAATAAGACCTTGTAGTGTA	AGG	-||-||||||-||-||||||PAM	14901	Intergenic	Gm28432	ENSMUSG00000101627
Y	77883503	77883525	-	4	CAATAAGACCTTGTAGTGTA	AGG	-||-||||||-||-||||||PAM	14902	Intergenic	Gm29569	ENSMUSG00000100722
Y	72301336	72301358	-	4	CAATAAGACCTTGTAGTGTA	AGG	-||-||||||-||-||||||PAM	14903	Intergenic	Gm29182	ENSMUSG00000100694
Y	49747162	49747184	-	4	CAATAAGACCTTGTAGTGTA	AGG	-||-||||||-||-||||||PAM	14905	Intergenic	Gm28684	ENSMUSG00000100765
Y	22090309	22090331	#ERROR!	4	CAATAAGACCTTGTAGTGTA	AGG	-||-||||||-||-||||||PAM	14908	Intergenic	Gm32114	ENSMUSG00000102772
Y	51077794	51077816	-	4	CAATAAGACCTTGTAGTGTA	AGG	-||-||||||-||-||||||PAM	14909	Intergenic	Gm29321	ENSMUSG00000100915
Y	23698047	23698069	#ERROR!	4	CAATAAGACCTTGTAGTGTA	AGG	-||-||||||-||-||||||PAM	14910	Intergenic	Gm37840	ENSMUSG00000103589
Y	68350186	68350208	#ERROR!	4	CAATAAGACCTTGTAGTGTA	AGG	-||-||||||-||-||||||PAM	14910	Intergenic	Gm29450	ENSMUSG00000101861
Y	57670253	57670275	-	4	CAATAAGACCTTGTAGTGTA	AGG	-||-||||||-||-||||||PAM	14912	Intergenic	Gm28966	ENSMUSG00000099388
Y	81940109	81940131	-	4	CAATAAGACCTTGTAGTGTA	AGG	-||-||||||-||-||||||PAM	14912	Intergenic	Gm28124	ENSMUSG00000099480
Y	35398855	35398877	#ERROR!	4	CAATAAGACCTTGTAGTGTA	AGG	-||-||||||-||-||||||PAM	14914	Intergenic	Gm28260	ENSMUSG00000099799
Y	66152681	66152703	-	4	CAATAAGACCTTGTAGTGTA	AGG	-||-||||||-||-||||||PAM	14916	Intergenic	Gm28133	ENSMUSG00000101256
Y	86569630	86569652	-	4	CAATAAGACCTTGTAGTGTA	AGG	-||-||||||-||-||||||PAM	14917	Intergenic	Gm28440	ENSMUSG00000102110
Y	21331296	21331318	#ERROR!	4	CAATAAGACCTTGTAGTGTA	AGG	-||-||||||-||-||||||PAM	14918	Intergenic	Gm37462	ENSMUSG00000102429
Y	77286219	77286241	-	4	CAATAAGACCTTGTAGTGTA	AGG	-||-||||||-||-||||||PAM	14918	Intergenic	Gm29311	ENSMUSG00000101960
Y	53542149	53542171	-	4	CAATAAGACCTTGTAGTGTA	AGG	-||-||||||-||-||||||PAM	14919	Intergenic	Gm29248	ENSMUSG00000100401
Y	55388673	55388695	-	4	CAATAAGACCTTGTAGTGTA	AGG	-||-||||||-||-||||||PAM	14922	Intergenic	Gm29555	ENSMUSG00000101967
Y	87306562	87306584	-	4	CAATAAGACCTTGTAGTGTA	AGG	-||-||||||-||-||||||PAM	14922	Intergenic	Gm28367	ENSMUSG00000100243
Y	73454745	73454767	-	4	CAATAAGACCTTGTAGTGTA	AGG	-||-||||||-||-||||||PAM	14923	Intergenic	Gm29255	ENSMUSG00000101425
Y	52028511	52028533	-	4	CAATAAGACCTTGTAGTGTA	AGG	-||-||||||-||-||||||PAM	14923	Intergenic	Gm28950	ENSMUSG00000100248
Y	64661621	64661643	-	4	CAATAAGACCTTGTAGTGTA	AGG	-||-||||||-||-||||||PAM	14925	Intergenic	Gm28252	ENSMUSG00000101539
Y	21037533	21037555	#ERROR!	4	CAATAAGACCTTGTAGTGTA	AGG	-||-||||||-||-||||||PAM	14927	Intergenic	Gm36950	ENSMUSG00000104131
Y	50784791	50784813	-	4	CAATAAGACCTTGTAGTGTA	AGG	-||-||||||-||-||||||PAM	14929	Intergenic	Gm29116	ENSMUSG00000100388
Y	85334545	85334567	-	4	CAATAAGACCTTGTAGTGTA	AGG	-||-||||||-||-||||||PAM	14934	Intergenic	Gm28971	ENSMUSG00000099921
Y	81648413	81648435	-	4	CAATAAGACCTTGTAGTGTA	AGG	-||-||||||-||-||||||PAM	14935	Intergenic	Gm28741	ENSMUSG00000101962
Y	87084160	87084182	-	4	CAATAAGACCTTGTAGTGTA	AGG	-||-||||||-||-||||||PAM	14937	Intergenic	Gm28365	ENSMUSG00000099496
Y	6183467	6183489	#ERROR!	4	CAATAAGACCTTGTAGTGTA	AGG	-||-||||||-||-||||||PAM	14938	Intergenic	Gm29198	ENSMUSG00000100292
Y	70409211	70409233	-	4	CAATAAGACCTTGTAGTGTA	AGG	-||-||||||-||-||||||PAM	14941	Intergenic	Gm29425	ENSMUSG00000101440
Y	35131127	35131149	#ERROR!	4	CAATAAGACCTTGTAGTGTA	AGG	-||-||||||-||-||||||PAM	14942	Intergenic	Gm29386	ENSMUSG00000101626
Y	86248792	86248814	-	4	CAATAAGACCTTGTAGTGTA	AGG	-||-||||||-||-||||||PAM	14942	Intergenic	Gm28218	ENSMUSG00000099824
Y	62155462	62155484	-	4	CAATAAGACCTTGTAGTGTA	AGG	-||-||||||-||-||||||PAM	14945	Intergenic	Gm28600	ENSMUSG00000101285
Y	49523810	49523832	-	4	CAATAAGACCTTGTAGTGTA	AGG	-||-||||||-||-||||||PAM	14945	Intergenic	Gm29271	ENSMUSG00000101204
Y	74829344	74829366	-	4	CAATAAGACCTTGTAGTGTA	AGG	-||-||||||-||-||||||PAM	14948	Intergenic	Gm29416	ENSMUSG00000101218
Y	37487695	37487717	#ERROR!	4	CAATAAGACCTTGTAGTGTA	AGG	-||-||||||-||-||||||PAM	14956	Intergenic	Gm28820	ENSMUSG00000101879
Y	77673148	77673170	-	4	CAATAAGACCTTGTAGTGTA	AGG	-||-||||||-||-||||||PAM	14965	Intergenic	Gm28540	ENSMUSG00000099416
Y	88021018	88021040	-	4	CAATAAGACCTTGTAGTGTA	AGG	-||-||||||-||-||||||PAM	15105	Intergenic	Gm28103	ENSMUSG00000100682
Y	8213923	8213945	-	4	CAATAAGACCTTGTAGTGTA	AGG	-||-||||||-||-||||||PAM	15304	Intergenic	Gm29043	ENSMUSG00000101456
Y	9325568	9325590	-	4	CAATAAGACCTTGTAGTGTA	AGG	-||-||||||-||-||||||PAM	15325	Intergenic	Gm29329	ENSMUSG00000101095
Y	10823667	10823689	-	4	CAATAAGACCTTGTAGTGTA	AGG	-||-||||||-||-||||||PAM	15355	Intergenic	Gm28954	ENSMUSG00000099776
Y	15508191	15508213	-	4	CAATAAGACCTTGTAGTGTA	AGG	-||-||||||-||-||||||PAM	15355	Intergenic	Gm31942	ENSMUSG00000102138
Y	8693614	8693636	-	4	CAATAAGACCTTGTAGTGTA	AGG	-||-||||||-||-||||||PAM	15358	Intergenic	Gm28331	ENSMUSG00000100491
Y	8430462	8430484	-	4	CAATAAGACCTTGTAGTGTA	AGG	-||-||||||-||-||||||PAM	15381	Intergenic	Gm28147	ENSMUSG00000101366
Y	35920811	35920833	#ERROR!	4	CAATAAGACCTTGTAGTGTA	AGG	-||-||||||-||-||||||PAM	15474	Intergenic	Gm28470	ENSMUSG00000102058
Y	56816489	56816511	-	4	CAATAAGACCTTGTAGTGTA	AGG	-||-||||||-||-||||||PAM	15654	Intergenic	Gm29405	ENSMUSG00000101150
Y	54832853	54832875	-	4	CAATAAGACCTTGTAGTGTA	AGG	-||-||||||-||-||||||PAM	15658	Intergenic	Gm29557	ENSMUSG00000100424
Y	74663626	74663648	-	4	CAATAAGACCTTGTAGTGTA	AGG	-||-||||||-||-||||||PAM	15677	Intergenic	Gm28174	ENSMUSG00000100115
Y	9040712	9040734	-	4	CAATAAGACCTTGTAGTGTA	AGG	-||-||||||-||-||||||PAM	15752	Intergenic	Gm29363	ENSMUSG00000101441
Y	61611285	61611307	-	4	CAATAAGACCTTGTAGTGTA	AGG	-||-||||||-||-||||||PAM	18826	Intergenic	Gm29206	ENSMUSG00000099865
Y	50048488	50048510	-	4	CAATAAGACCTTGTAGTGTA	AGG	-||-||||||-||-||||||PAM	20109	Intergenic	Gm28679	ENSMUSG00000100914
Y	62680172	62680194	-	4	CAATAAGACCTTGTAGTGTA	AGG	-||-||||||-||-||||||PAM	20109	Intergenic	Gm29547	ENSMUSG00000101614
Y	70925322	70925344	-	4	CAATAAGACCTTGTAGTGTA	AGG	-||-||||||-||-||||||PAM	20116	Intergenic	Gm28842	ENSMUSG00000099704
Y	68888004	68888026	#ERROR!	4	CAATAAGACCTTGTAGTGTA	AGG	-||-||||||-||-||||||PAM	22072	Intergenic	Gm28633	ENSMUSG00000101080
Y	48817109	48817131	-	4	CAATAAGACCTTGTAGTGTA	AGG	-||-||||||-||-||||||PAM	22215	Intergenic	Gm29070	ENSMUSG00000099903
6	67642833	67642855	-	4	CAATAAGACCTTGTAGTGTA	AGG	-||-||||||-||-||||||PAM	24146	Intergenic	Rpl18a-ps2	ENSMUSG00000105464
Y	12237623	12237645	-	4	CAATAAGACCTTGTAGTGTA	AGG	-||-||||||-||-||||||PAM	25237	Intergenic	Gm28656	ENSMUSG00000100368
Y	16949520	16949542	-	4	CAATAAGACCTTGTAGTGTA	AGG	-||-||||||-||-||||||PAM	25238	Intergenic	Gm21809	ENSMUSG00000094829
5	104511907	104511929	-	4	CAATAAGACCTTGTAGTGTA	AGG	-||-||||||-||-||||||PAM	25430	Intergenic	Mepe	ENSMUSG00000053863
JH584303.1	110011	110033	-	4	CAATAAGACCTTGTAGTGTA	AGG	-||-||||||-||-||||||PAM	27322	Intergenic	AC234645.1	ENSMUSG00000095019
Y	60538596	60538618	#ERROR!	4	CAATAAGACCTTGTAGTGTA	AGG	-||-||||||-||-||||||PAM	27928	Intergenic	Gm28690	ENSMUSG00000100057
Y	12085964	12085986	#ERROR!	4	CAATAAGACCTTGTAGTGTA	AGG	-||-||||||-||-||||||PAM	28981	Intergenic	Gm28654	ENSMUSG00000101123
Y	32293946	32293968	-	4	CAATAAGACCTTGTAGTGTA	AGG	-||-||||||-||-||||||PAM	31192	Intergenic	Gm28170	ENSMUSG00000101779
Y	38796240	38796262	#ERROR!	4	CAATAAGACCTTGTAGTGTA	AGG	-||-||||||-||-||||||PAM	31718	Intergenic	Gm28176	ENSMUSG00000101771
Y	45863475	45863497	-	4	CAATAAGACCTTGTAGTGTA	AGG	-||-||||||-||-||||||PAM	31732	Intergenic	Gm28456	ENSMUSG00000101003
Y	58534430	58534452	-	4	CAATAAGACCTTGTAGTGTA	AGG	-||-||||||-||-||||||PAM	31746	Intergenic	Gm28325	ENSMUSG00000101744
Y	30413025	30413047	-	4	CAATAAGACCTTGTAGTGTA	AGG	-||-||||||-||-||||||PAM	31750	Intergenic	Gm28091	ENSMUSG00000100565
Y	33153056	33153078	-	4	CAATAAGACCTTGTAGTGTA	AGG	-||-||||||-||-||||||PAM	31750	Intergenic	Gm29191	ENSMUSG00000101099
Y	34198834	34198856	-	4	CAATAAGACCTTGTAGTGTA	AGG	-||-||||||-||-||||||PAM	31756	Intergenic	Gm29655	ENSMUSG00000099737
Y	90582990	90583012	#ERROR!	4	CAATAAGACCTTGTAGTGTA	AGG	-||-||||||-||-||||||PAM	31758	Intergenic	Gm28300	ENSMUSG00000099619
Y	59686658	59686680	#ERROR!	4	CAATAAGACCTTGTAGTGTA	AGG	-||-||||||-||-||||||PAM	31770	Intergenic	Gm29130	ENSMUSG00000101300
Y	46820456	46820478	#ERROR!	4	CAATAAGACCTTGTAGTGTA	AGG	-||-||||||-||-||||||PAM	31772	Intergenic	Gm29210	ENSMUSG00000101138
Y	31279862	31279884	-	4	CAATAAGACCTTGTAGTGTA	AGG	-||-||||||-||-||||||PAM	31775	Intergenic	Gm28486	ENSMUSG00000099855
Y	43854756	43854778	-	4	CAATAAGACCTTGTAGTGTA	AGG	-||-||||||-||-||||||PAM	31787	Intergenic	Gm28280	ENSMUSG00000100953
7	6621942	6621964	-	4	CAATAAGACCTTGTAGTGTA	AGG	-||-||||||-||-||||||PAM	32783	Intergenic	Zim2	ENSMUSG00000108113
Y	6543957	6543979	-	4	CAATAAGACCTTGTAGTGTA	AGG	-||-||||||-||-||||||PAM	32836	Intergenic	Gm28917	ENSMUSG00000100289
Y	10377323	10377345	-	4	CAATAAGACCTTGTAGTGTA	AGG	-||-||||||-||-||||||PAM	35392	Intergenic	Gm28510	ENSMUSG00000101396
Y	5510368	5510390	#ERROR!	4	CAATAAGACCTTGTAGTGTA	TGG	-||-||||||-||-||||||PAM	37500	Intergenic	Gm29159	ENSMUSG00000102102
Y	44260099	44260121	#ERROR!	4	CAATAAGACCTTGTAGTGTA	AGG	-||-||||||-||-||||||PAM	40310	Intergenic	Gm21739	ENSMUSG00000094181
Y	42845564	42845586	-	4	CAATAAGACCTTGTAGTGTA	AGG	-||-||||||-||-||||||PAM	41510	Intergenic	Gm29165	ENSMUSG00000099833
Y	4843660	4843682	#ERROR!	4	CAATAAGACCTTGTAGTGTA	AGG	-||-||||||-||-||||||PAM	41518	Intergenic	Gm28357	ENSMUSG00000100984
Y	39503460	39503482	-	4	CAATAAGACCTTGTAGTGTA	AGG	-||-||||||-||-||||||PAM	41632	Intergenic	Gm29495	ENSMUSG00000101727
Y	29265430	29265452	-	4	CAATAAGACCTTGTAGTGTA	AGG	-||-||||||-||-||||||PAM	41729	Intergenic	Gm21853	ENSMUSG00000096538
Y	48268644	48268666	-	4	CAATAAGACCTTGTAGTGTA	AGG	-||-||||||-||-||||||PAM	43492	Intergenic	Gm28194	ENSMUSG00000101069
Y	60201909	60201931	-	4	CAATAAGACCTTGTAGTGTA	AGG	-||-||||||-||-||||||PAM	43505	Intergenic	Gm28890	ENSMUSG00000101110
Y	58879721	58879743	#ERROR!	4	CAATAAGACCTTGTAGTGTA	AGG	-||-||||||-||-||||||PAM	43512	Intergenic	Gm21413	ENSMUSG00000100085
Y	58012910	58012932	#ERROR!	4	CAATAAGACCTTGTAGTGTA	AGG	-||-||||||-||-||||||PAM	43521	Intergenic	Gm29466	ENSMUSG00000100501
Y	82998673	82998695	-	4	CAATAAGACCTTGTAGTGTA	AGG	-||-||||||-||-||||||PAM	43521	Intergenic	Gm28827	ENSMUSG00000099925
Y	20648043	20648065	-	4	CAATAAGACCTTGTAGTGTA	AGG	-||-||||||-||-||||||PAM	43602	Intergenic	Gm37927	ENSMUSG00000102551
Y	37258891	37258913	#ERROR!	4	CAATAAGACCTTGTAGTGTA	AGG	-||-||||||-||-||||||PAM	43943	Intergenic	Gm20905	ENSMUSG00000101157
Y	76199946	76199968	-	4	CAATAAGACCTTGTAGTGTA	AGG	-||-||||||-||-||||||PAM	43946	Intergenic	Gm29573	ENSMUSG00000099425
Y	55684357	55684379	-	4	CAATAAGACCTTGTAGTGTA	AGG	-||-||||||-||-||||||PAM	43956	Intergenic	Gm21858	ENSMUSG00000095135
Y	76728874	76728896	-	4	CAATAAGACCTTGTAGTGTA	AGG	-||-||||||-||-||||||PAM	43973	Intergenic	Gm21173	ENSMUSG00000100708
Y	87518225	87518247	-	4	CAATAAGACCTTGTAGTGTA	AGG	-||-||||||-||-||||||PAM	43988	Intergenic	Gm20906	ENSMUSG00000099856
Y	80894233	80894255	-	4	CAATAAGACCTTGTAGTGTA	AGG	-||-||||||-||-||||||PAM	44009	Intergenic	Gm28897	ENSMUSG00000099740
Y	32623645	32623667	#ERROR!	4	CAATAAGACCTTGTAGTGTA	AGG	-||-||||||-||-||||||PAM	44343	Intergenic	Gm21588	ENSMUSG00000096272
Y	65121351	65121373	-	4	CAATAAGACCTTGTAGTGTA	AGG	-||-||||||-||-||||||PAM	44446	Intergenic	Gm21171	ENSMUSG00000095103
Y	47407718	47407740	-	4	CAATAAGACCTTGTAGTGTA	AGG	-||-||||||-||-||||||PAM	44642	Intergenic	Gm28554	ENSMUSG00000101541
Y	33546339	33546361	#ERROR!	4	CAATAAGACCTTGTAGTGTA	AGG	-||-||||||-||-||||||PAM	44654	Intergenic	Gm21626	ENSMUSG00000094064
Y	30750411	30750433	#ERROR!	4	CAATAAGACCTTGTAGTGTA	AGG	-||-||||||-||-||||||PAM	44669	Intergenic	Gm21529	ENSMUSG00000095192
Y	31646607	31646629	#ERROR!	4	CAATAAGACCTTGTAGTGTA	AGG	-||-||||||-||-||||||PAM	44679	Intergenic	Gm21562	ENSMUSG00000094444
Y	11636415	11636437	-	4	CAATAAGACCTTGTAGTGTA	AGG	-||-||||||-||-||||||PAM	45259	Intergenic	Gm28951	ENSMUSG00000099572
Y	16321809	16321831	-	4	CAATAAGACCTTGTAGTGTA	AGG	-||-||||||-||-||||||PAM	45259	Intergenic	Gm32033	ENSMUSG00000102208
Y	37707387	37707409	#ERROR!	4	CAATAAGACCTTGTAGTGTA	AGG	-||-||||||-||-||||||PAM	45407	Intergenic	Gm29413	ENSMUSG00000100428
Y	83503387	83503409	-	4	CAATAAGACCTTGTAGTGTA	AGG	-||-||||||-||-||||||PAM	45427	Intergenic	Gm21088	ENSMUSG00000100092
15	97526131	97526153	-	4	CAATAAGACCTTGTAGTGTA	AGG	-||-||||||-||-||||||PAM	46825	Intergenic	Rpap3	ENSMUSG00000022466
Y	61062958	61062980	-	4	CAATAAGACCTTGTAGTGTA	AGG	-||-||||||-||-||||||PAM	47795	Intergenic	1700040F15Rik	ENSMUSG00000100667
Y	90364666	90364688	-	4	CAATAAGACCTTGTAGTGTA	AGG	-||-||||||-||-||||||PAM	47829	Intergenic	Gm20837	ENSMUSG00000096178
Y	29688002	29688024	#ERROR!	4	CAATAAGACCTTGTAGTGTA	AGG	-||-||||||-||-||||||PAM	47843	Intergenic	Gm21679	ENSMUSG00000118461
Y	59352172	59352194	-	4	CAATAAGACCTTGTAGTGTA	TGG	-||-||||||-||-||||||PAM	51597	Intergenic	Gm21758	ENSMUSG00000096347
Y	71150395	71150417	-	4	CAATAAGACCTTGTAGTGTA	AGG	-||-||||||-||-||||||PAM	52583	Intergenic	Gm28839	ENSMUSG00000101893
Y	15103816	15103838	-	4	CAATAAGACCTTGTAGTGTA	TGG	-||-||||||-||-||||||PAM	52845	Intergenic	Gm31511	ENSMUSG00000103909
Y	19816419	19816441	-	4	CAATAAGACCTTGTAGTGTA	TGG	-||-||||||-||-||||||PAM	52846	Intergenic	Gm35843	ENSMUSG00000102304
Y	43180028	43180050	#ERROR!	4	CAATAAGACCTTGTAGTGTA	TGG	-||-||||||-||-||||||PAM	52907	Intergenic	Gm28504	ENSMUSG00000099542
Y	46434228	46434250	-	4	CAATAAGACCTTGTAGTGTA	TGG	-||-||||||-||-||||||PAM	52939	Intergenic	Gm29647	ENSMUSG00000100989
Y	47744295	47744317	#ERROR!	4	CAATAAGACCTTGTAGTGTA	AGG	-||-||||||-||-||||||PAM	54653	Intergenic	Gm21170	ENSMUSG00000118466
Y	62378823	62378845	-	4	CAATAAGACCTTGTAGTGTA	AGG	-||-||||||-||-||||||PAM	54763	Intergenic	Gm29037	ENSMUSG00000102108
Y	71883369	71883391	-	4	CAATAAGACCTTGTAGTGTA	AGG	-||-||||||-||-||||||PAM	54889	Intergenic	Gm28484	ENSMUSG00000101988
Y	63417038	63417060	-	4	CAATAAGACCTTGTAGTGTA	AGG	-||-||||||-||-||||||PAM	54916	Intergenic	Gm28808	ENSMUSG00000100159
Y	4438357	4438379	-	4	CAATAAGACCTTGTAGTGTA	AGG	-||-||||||-||-||||||PAM	56631	Intergenic	Gm21064	ENSMUSG00000102088
Y	10218367	10218389	-	4	CAATAAGACCTTGTAGTGTA	AGG	-||-||||||-||-||||||PAM	59309	Intergenic	Gm28508	ENSMUSG00000101699
Y	73106002	73106024	-	4	CAATAAGACCTTGTAGTGTA	AGG	-||-||||||-||-||||||PAM	59594	Intergenic	Gm21766	ENSMUSG00000100359
Y	72522118	72522140	-	4	CAATAAGACCTTGTAGTGTA	AGG	-||-||||||-||-||||||PAM	60371	Intergenic	Gm21757	ENSMUSG00000101857
Y	16797944	16797966	#ERROR!	4	CAATAAGACCTTGTAGTGTA	AGG	-||-||||||-||-||||||PAM	66094	Intergenic	Gm36998	ENSMUSG00000102288
14	94881744	94881766	-	4	CAATAAGACCTTGTAGTGTA	AGG	-||-||||||-||-||||||PAM	71365	Intergenic	Gm33450	ENSMUSG00000115822
Y	29427155	29427177	-	4	CAATAAGACCTTGTAGTGTA	AGG	-||-||||||-||-||||||PAM	76116	Intergenic	Gm28132	ENSMUSG00000099348
Y	41485922	41485944	#ERROR!	4	CAATAAGACCTTGTAGTGTA	AGG	-||-||||||-||-||||||PAM	82395	Intergenic	Gm28425	ENSMUSG00000099785
Y	15361055	15361077	#ERROR!	4	CAATAAGACCTTGTAGTGTA	TGG	-||-||||||-||-||||||PAM	83102	Intergenic	Gm37059	ENSMUSG00000102624
Y	20878202	20878224	#ERROR!	4	CAATAAGACCTTGTAGTGTA	AGG	-||-||||||-||-||||||PAM	83624	Intergenic	Gm38174	ENSMUSG00000103829
Y	44022627	44022649	-	4	CAATAAGACCTTGTAGTGTA	AGG	-||-||||||-||-||||||PAM	87303	Intergenic	Gm28278	ENSMUSG00000100693
Y	20073576	20073598	#ERROR!	4	CAATAAGACCTTGTAGTGTA	TGG	-||-||||||-||-||||||PAM	88155	Intergenic	Gm37740	ENSMUSG00000104506
Y	39658237	39658259	-	4	CAATAAGACCTTGTAGTGTA	AGG	-||-||||||-||-||||||PAM	88693	Intergenic	Gm29495	ENSMUSG00000101727
Y	42324742	42324764	-	4	CAATAAGACCTTGTAGTGTA	TGG	-||-||||||-||-||||||PAM	90139	Intergenic	Gm29274	ENSMUSG00000099849
8	31711115	31711137	-	3	GAAGATGAACCTGACGTGTA	TGT	|||||-||-|||||-|||||PAM	4693	Intronic	Fut10	ENSMUSG00000046152
6	139369402	139369424	#ERROR!	3	GAAGATGAGCCTGACGTGTA	AAA	|||||-||-|||||-|||||PAM	69828	Intergenic	4922502N22Rik	ENSMUSG00000108128
12	104352447	104352469	#ERROR!	4	CCAGCAGACCCTGAACTGTA	GAC	--||-||||||||||-||||PAM	954	Intronic	Serpina3m	ENSMUSG00000079012
12	104303399	104303421	#ERROR!	4	CCAGCAGACCCTGAACTGTA	GAC	--||-||||||||||-||||PAM	1324	Intergenic	Serpina3k	ENSMUSG00000058207
14	118628386	118628408	-	4	GAAGACAGCCCTGGAGTGTA	CAA	|||||---|||||-||||||PAM	867	Intronic	1700044C05Rik	ENSMUSG00000099911
13	5898754	5898776	#ERROR!	4	AAAGAAGACAAAGAAGTGTA	AAA	-||||||||---||||||||PAM	6731	Intergenic	1700016G22Rik	ENSMUSG00000100625
2	99089611	99089633	#ERROR!	4	GAGGAAGAAACTAAAGTGTA	GAA	||-|||||--||-|||||||PAM	97958	Intergenic	Gm29235	ENSMUSG00000101186
6	12394939	12394961	#ERROR!	4	CATGTAGACCCTGAATTGTA	CAT	-|-|-||||||||||-||||PAM	1594	Intronic	Thsd7a	ENSMUSG00000032625
19	10800350	10800372	#ERROR!	4	CAGGCAGACCCTGAACTGTA	TGG	-|-|-||||||||||-||||PAM	2236	Intronic	Cd6	ENSMUSG00000024670
16	63066917	63066939	-	4	CAGGCAGACCCTGAACTGTA	TAT	-|-|-||||||||||-||||PAM	29112	Intergenic	Gm33912	ENSMUSG00000116871
16	75758492	75758514	-	4	GAGGAAGGGCCTGTAGTGTA	AAC	||-||||--||||-||||||PAM	8272	Intronic	Samsn1	ENSMUSG00000022876
5	113785464	113785486	#ERROR!	4	GAAAAAGAAACTCAAGTGTA	CAG	|||-||||--||-|||||||PAM	1721	Intronic	Gm15736	ENSMUSG00000085713
14	62390380	62390402	#ERROR!	4	GAACAAGATGCTCAAGTGTA	AAC	|||-||||--||-|||||||PAM	10548	Intronic	Gm35419	ENSMUSG00000115531
17	70033201	70033223	#ERROR!	4	GCTGCAGACCCTGAAATGTA	TGG	|--|-||||||||||-||||PAM	40675	Intergenic	Gm49895	ENSMUSG00000117124
7	133948148	133948170	#ERROR!	4	GATGAAGCCCATTAAGTGTA	TGT	||-||||-||-|-|||||||PAM	2271	Intronic	D7Ertd443e	ENSMUSG00000030994
1	172038844	172038866	-	4	GATGGAGACCATGGAGTGTA	TGA	||-|-|||||-||-||||||PAM	649	Intronic	Casq1	ENSMUSG00000007122
1	78111403	78111425	-	4	AAAGAAGAACTTTAAGTGTA	TGC	-|||||||-|-|-|||||||PAM	2333	Intronic	Pax3	ENSMUSG00000004872
4	29694760	29694782	-	4	TAAGAAGTCTCTGCAGTGTA	TAT	-||||||-|-|||-||||||PAM	NA	Intergenic	NA	NA
2	46498678	46498700	#ERROR!	4	GAAGGAGAATCTCAAGTGTA	AAA	||||-|||--||-|||||||PAM	1583	Intergenic	Gm25264	ENSMUSG00000089144
1	94790947	94790969	-	4	GAAGAAGTAGCAGAAGTGTA	CAC	|||||||---|-||||||||PAM	60750	Intergenic	4930440C22Rik	ENSMUSG00000100518
X	141905835	141905857	#ERROR!	3	GAAGAAGGCCATGGAGTGTA	GGT	|||||||-||-||-||||||PAM	18542	Intergenic	Rtl9	ENSMUSG00000085584
17	32636371	32636393	#ERROR!	4	GGAGAAAACCCAAAAGTGTA	AAT	|-||||-||||--|||||||PAM	309	Intronic	Pglyrp2	ENSMUSG00000079563
18	12873981	12874003	-	4	GAACAAAACACTGGAGTGTA	GGG	|||-||-||-|||-||||||PAM	365	Intronic	Cabyr	ENSMUSG00000024430
1	92580194	92580216	-	4	GAACAACACACTGCAGTGTA	CAA	|||-||-||-|||-||||||PAM	3631	Intergenic	Otos	ENSMUSG00000044055
18	47432958	47432980	#ERROR!	4	ATAGAACACCCTGAAATGTA	TAT	--||||-||||||||-||||PAM	171	Intronic	Sema6a	ENSMUSG00000019647
12	96025343	96025365	-	4	CTAGAAAACCCTGAATTGTA	TAC	--||||-||||||||-||||PAM	11449	Intergenic	1700019M22Rik	ENSMUSG00000059695
3	15281386	15281408	-	4	CCAGAAAACCCTGAATTGTA	GAG	--||||-||||||||-||||PAM	44884	Intergenic	Gm33819	ENSMUSG00000103912
8	69567418	69567440	#ERROR!	4	GCAGAAGAGCATTAAGTGTA	AGG	|-||||||-|-|-|||||||PAM	1055	Intergenic	Atp6v1b2	ENSMUSG00000006273
1	184365271	184365293	-	4	TAAAACGACCCTGAACTGTA	AAA	-||-|-|||||||||-||||PAM	3601	Intergenic	Gm37800	ENSMUSG00000103308
12	6829838	6829860	#ERROR!	4	GCAGAAGCCACTGCAGTGTA	TAA	|-|||||-|-|||-||||||PAM	16103	Intronic	Gm48619	ENSMUSG00000112454
8	116015297	116015319	-	3	GAAGAAGAACCCAAAGTGTA	GGC	||||||||-||--|||||||PAM	63058	Intronic	Wwox	ENSMUSG00000004637
9	97232090	97232112	-	4	GAGGTAGAACCTGATGTGTA	GGA	||-|-|||-|||||-|||||PAM	212	Intronic	Trim42	ENSMUSG00000032451
8	37818213	37818235	#ERROR!	4	GCAGATGATCCTGAGGTGTA	TAA	|-|||-||-|||||-|||||PAM	306	Intergenic	Gm45368	ENSMUSG00000110312
17	26918263	26918285	-	4	GAGGAAGATCTTCAAGTGTA	AGG	||-|||||-|-|-|||||||PAM	0	Exonic	Atp6v0e	ENSMUSG00000015575
11	109494647	109494669	-	4	GATGAAATCCCTGACGTGTA	TAT	||-|||--||||||-|||||PAM	0	Exonic	Wipi1	ENSMUSG00000041895
8	82535466	82535488	-	4	GAAGCAGACATGGAAGTGTA	CAG	||||-||||---||||||||PAM	2939	Intronic	Inpp4b	ENSMUSG00000037940
7	137678421	137678443	#ERROR!	4	GGAAAAGACACTGATGTGTA	GGG	|-|-|||||-||||-|||||PAM	14089	Intergenic	Gm5650	ENSMUSG00000109834
10	20225520	20225542	-	4	TAAGGTGACCCTGAAATGTA	GAT	-|||--|||||||||-||||PAM	1339	Intronic	Mtfr2	ENSMUSG00000019992
17	63258234	63258256	#ERROR!	4	TAAGCTGACCCTGAAATGTA	TAC	-|||--|||||||||-||||PAM	69922	Intergenic	Efna5	ENSMUSG00000048915
8	13492511	13492533	-	3	GAAGGAGGCCCTGAACTGTA	CAG	||||-||-|||||||-||||PAM	1231	Intronic	Tmem255b	ENSMUSG00000038457
8	4191362	4191384	#ERROR!	4	GAAGATGGGCCTGGAGTGTA	TAA	|||||-|--||||-||||||PAM	3655	Intergenic	Cd209g	ENSMUSG00000079168
3	135067779	135067801	-	4	AAAGCAGACTCTGATGTGTA	TAG	-|||-||||-||||-|||||PAM	3712	Intronic	Slc9b1	ENSMUSG00000050150
19	30142396	30142418	#ERROR!	4	AAAAAATACCCTGAATTGTA	AAT	-||-||-||||||||-||||PAM	3999	Intronic	Rpl31-ps20	ENSMUSG00000058607
7	29722553	29722575	#ERROR!	4	GGAGAAGCCCCACAAGTGTA	AGG	|-|||||-|||--|||||||PAM	0	Exonic	Zfp568	ENSMUSG00000074221
2	10223019	10223041	#ERROR!	4	GAACAAGAGCTTCAAGTGTA	TAG	|||-||||-|-|-|||||||PAM	11319	Intronic	Itih5	ENSMUSG00000025780
3	38400654	38400676	#ERROR!	4	AAAGAAGAAACTGGAGTGTA	CGA	-|||||||--|||-||||||PAM	22871	Intergenic	Gm42920	ENSMUSG00000106008
13	18487733	18487755	-	4	TAAGAAGAGTCTGTAGTGTA	TGC	-|||||||--|||-||||||PAM	33055	Intronic	Pou6f2	ENSMUSG00000009734
2	116198433	116198455	#ERROR!	4	GAGCAAGACACTGATGTGTA	AAT	||--|||||-||||-|||||PAM	NA	Intergenic	NA	NA
3	152819599	152819621	#ERROR!	4	GAGAAAGACACTGAGGTGTA	AAG	||--|||||-||||-|||||PAM	48744	Intergenic	1700094M23Rik	ENSMUSG00000105337
3	53696211	53696233	#ERROR!	4	GCAGGGGACCCTGAATTGTA	TAA	|-||--|||||||||-||||PAM	15840	Intergenic	C820005J03Rik	ENSMUSG00000106270
4	130620141	130620163	#ERROR!	4	GCAGGGGACCCTGAACTGTA	CAA	|-||--|||||||||-||||PAM	20273	Intergenic	Laptm5	ENSMUSG00000028581
9	47945095	47945117	-	4	ACAGAAGGCCCTGAACTGTA	TAA	--|||||-|||||||-||||PAM	15697	Intergenic	A730065G17Rik	ENSMUSG00000111117
9	100126539	100126561	#ERROR!	4	CAAGGAGACCCAGCAGTGTA	TGT	-|||-||||||-|-||||||PAM	70340	Intergenic	4930540E01Rik	ENSMUSG00000103407
17	88705238	88705260	-	4	CAAGAAGACAATCAAGTGTA	TGT	-||||||||--|-|||||||PAM	4878	Intergenic	AC165091.1	ENSMUSG00000119680
1	176171113	176171135	#ERROR!	4	GAACATGAGCCTGAGGTGTA	GAT	|||-|-||-|||||-|||||PAM	3904	Intergenic	Gm17965	ENSMUSG00000102446
3	116275873	116275895	-	4	GAAGAACAAGCTTAAGTGTA	AGC	||||||-|--||-|||||||PAM	6717	Intergenic	Rtca	ENSMUSG00000000339
14	13882340	13882362	-	4	GAAGCACACCCCCAAGTGTA	GAA	||||-|-||||--|||||||PAM	8949	Intronic	Cfap20dc	ENSMUSG00000021747
18	11359857	11359879	#ERROR!	4	CAGGAAGTCCCTGAAATGTA	CAA	-|-||||-|||||||-||||PAM	NA	Intergenic	NA	NA
2	110152798	110152820	#ERROR!	4	AAAGTATACCCTGAAATGTA	TAA	-|||-|-||||||||-||||PAM	7893	Intergenic	Bbox1	ENSMUSG00000041660
16	89606552	89606574	#ERROR!	4	GCAGAAGACGTTCAAGTGTA	GAA	|-|||||||--|-|||||||PAM	188	Intronic	Tiam1	ENSMUSG00000002489
10	126334167	126334189	#ERROR!	4	GAAGAAGGGCAGGAAGTGTA	AAC	|||||||--|--||||||||PAM	88370	Intergenic	Gm47965	ENSMUSG00000112435
3	78865824	78865846	-	4	GAAGGAGGCTCTGTAGTGTA	TGA	||||-||-|-|||-||||||PAM	7817	Intergenic	Gm9762	ENSMUSG00000037096
2	160693355	160693377	#ERROR!	4	GACTAAAACCCTGAACTGTA	AGC	||--||-||||||||-||||PAM	4965	Intronic	Gm11447	ENSMUSG00000081854
7	74082007	74082029	-	4	GAAGAATGTCCTGCAGTGTA	AAC	||||||---||||-||||||PAM	21026	Intronic	Gm7580	ENSMUSG00000085161
14	87140033	87140055	#ERROR!	4	GAGGAAGAGTCTGGAGTGTA	AAT	||-|||||--|||-||||||PAM	3318	Intronic	Diaph3	ENSMUSG00000022021
2	173303805	173303827	#ERROR!	4	GCAGGATACCCTGAACTGTA	TGA	|-||-|-||||||||-||||PAM	60552	Intergenic	1700021F07Rik	ENSMUSG00000027518
15	32540343	32540365	-	4	GGGGAAGACCATGACGTGTA	AGA	|--|||||||-|||-|||||PAM	1470	Intronic	Sema5a	ENSMUSG00000022231
16	38022692	38022714	-	4	GCAGAAGCCCGTGGAGTGTA	CAT	|-|||||-||-||-||||||PAM	5643	Intronic	Gsk3b	ENSMUSG00000022812
5	32666042	32666064	#ERROR!	4	GCAGAGGACACTGAGGTGTA	AAT	|-|||-|||-||||-|||||PAM	396	Intronic	Gm15614	ENSMUSG00000085234
8	58286826	58286848	-	4	GAATTCGACCCTGAAATGTA	GAA	|||---|||||||||-||||PAM	3373	Intronic	Galntl6	ENSMUSG00000096914
4	29065143	29065165	#ERROR!	3	GTAGAAGACACTGAACTGTA	GGG	|-|||||||-|||||-||||PAM	2914	Intergenic	Gm11917	ENSMUSG00000087316
3	127084892	127084914	#ERROR!	3	GGAGAAGACACTGAAATGTA	AAT	|-|||||||-|||||-||||PAM	5684	Intronic	Gm42971	ENSMUSG00000105568
2	110478198	110478220	#ERROR!	4	GAAGAAAACTACGAAGTGTA	CAG	||||||-||---||||||||PAM	74	Intergenic	Slc5a12	ENSMUSG00000041644
9	92826498	92826520	-	4	GAAGAAAACAGAGAAGTGTA	TGG	||||||-||---||||||||PAM	28654	Intergenic	Gm28054	ENSMUSG00000099823
1	179079413	179079435	-	3	GAAGGAGATCCTGAATTGTA	CAA	||||-|||-||||||-||||PAM	3008	Intronic	Smyd3	ENSMUSG00000055067
16	54619062	54619084	#ERROR!	4	TTAGAAGACCCTTGAGTGTA	CGA	--||||||||||--||||||PAM	27777	Intergenic	Gm8881	ENSMUSG00000116727
14	81129770	81129792	#ERROR!	4	GAAGATCACCCCAAAGTGTA	GAG	|||||--||||--|||||||PAM	38385	Intergenic	Gm49044	ENSMUSG00000115716
13	87975423	87975445	#ERROR!	4	CAAGACCACCCTGAACTGTA	TAC	-||||--||||||||-||||PAM	245	Intergenic	Gm19239	ENSMUSG00000114674
17	89835422	89835444	-	4	GATGCAAACCCTGAAATGTA	CAT	||-|-|-||||||||-||||PAM	NA	Intergenic	NA	NA
3	58287372	58287394	#ERROR!	4	GAAACAGACCCAGGAGTGTA	CGG	|||--||||||-|-||||||PAM	24728	Intergenic	Gm20128	ENSMUSG00000105154
10	95021833	95021855	-	4	GGACAAGACCATGATGTGTA	TGT	|-|-||||||-|||-|||||PAM	9993	Intronic	Cradd	ENSMUSG00000045867
2	138294596	138294618	#ERROR!	3	GAAGAAACCCCTGAAATGTA	TGA	||||||--|||||||-||||PAM	26886	Intronic	Btbd3	ENSMUSG00000062098
1	77547392	77547414	#ERROR!	4	GAAAAAGACAATCAAGTGTA	AAG	|||-|||||--|-|||||||PAM	0	Exonic	Gm28385	ENSMUSG00000101506
7	139296379	139296401	#ERROR!	3	GACGAAGACACTGAAATGTA	GAA	||-||||||-|||||-||||PAM	2914	Intergenic	Rpl21-ps13	ENSMUSG00000056777
10	107202259	107202281	#ERROR!	4	GGAGACAACCCTGAAATGTA	AAA	|-|||--||||||||-||||PAM	13660	Intronic	Lin7a	ENSMUSG00000019906
9	13100097	13100119	-	4	ATTGAAGACCCTGAAGGGTA	GAT	---|||||||||||||-|||PAM	2826	Intronic	4930568E12Rik	ENSMUSG00000111830
X	115589055	115589077	-	4	GACTAAGCCCCTGAACTGTA	AGC	||--|||-|||||||-||||PAM	1798	Intergenic	H2ab2	ENSMUSG00000082482
1	161636440	161636462	-	4	GAAAGATACCCTGAACTGTA	TAT	|||--|-||||||||-||||PAM	2152	Intergenic	Gm37357	ENSMUSG00000103625
3	63857277	63857299	#ERROR!	3	GAAGAGGATCCTGAATTGTA	TAA	|||||-||-||||||-||||PAM	1600	Intronic	Slc33a1	ENSMUSG00000027822
8	52925046	52925068	#ERROR!	3	GAAGAGGAGCCTGAAATGTA	TAG	|||||-||-||||||-||||PAM	68672	Intergenic	1190028D05Rik	ENSMUSG00000110013
15	34391269	34391291	#ERROR!	4	GAAGTAGAAGCTGCAGTGTA	GAG	||||-|||--|||-||||||PAM	2277	Intronic	Matn2	ENSMUSG00000022324
17	30160889	30160911	#ERROR!	4	GCAGGAGCCCCTGAACTGTA	TAC	|-||-||-|||||||-||||PAM	996	Intronic	Mdga1	ENSMUSG00000043557
6	119446028	119446050	#ERROR!	4	GCAGTAGCCCCTGAAATGTA	AGG	|-||-||-|||||||-||||PAM	1856	Intronic	Wnt5b	ENSMUSG00000030170
9	43396434	43396456	-	4	GCAGGAGGCCCTGAACTGTA	TAG	|-||-||-|||||||-||||PAM	14820	Intergenic	Gm28215	ENSMUSG00000100836
16	33302977	33302999	#ERROR!	4	GAAGGAGACTTTAAAGTGTA	AAC	||||-||||--|-|||||||PAM	12716	Intronic	Zfp148	ENSMUSG00000022811
7	63900538	63900560	-	4	GAAGAAGCCAAAGAAGTGTA	AAG	|||||||-|---||||||||PAM	691	Intronic	Mir6416	ENSMUSG00000098910
2	160329557	160329579	#ERROR!	4	GAAAAAGAACCCAAAGTGTA	AAT	|||-||||-||--|||||||PAM	80720	Intergenic	Gm14221	ENSMUSG00000078956
12	21517627	21517649	-	4	CAAGAGGACCATGATGTGTA	TGT	-||||-||||-|||-|||||PAM	46562	Intergenic	Gm4419	ENSMUSG00000097055
4	74933435	74933457	-	3	GAAGAAGACCTGAAAGTGTA	AAA	||||||||||---|||||||PAM	66280	Intergenic	Gm11253	ENSMUSG00000082533
3	82744637	82744659	#ERROR!	3	GAAGAAGGCCTTGATGTGTA	AGG	|||||||-||-|||-|||||PAM	0	Exonic	Rbm46	ENSMUSG00000033882
8	92094711	92094733	#ERROR!	4	GATGAAGAACATGTAGTGTA	GAC	||-|||||-|-||-||||||PAM	19633	Intronic	Fto	ENSMUSG00000055932
6	76991204	76991226	#ERROR!	4	GAAGAGGAGACTGGAGTGTA	TGG	|||||-||--|||-||||||PAM	32321	Intronic	Ctnna2	ENSMUSG00000063063
9	116979382	116979404	#ERROR!	4	GTAGATGGCCCTGAACTGTA	TAA	|-|||-|-|||||||-||||PAM	40196	Intronic	Rbms3	ENSMUSG00000039607
3	24548784	24548806	#ERROR!	3	GAAGAAAATCCTGAACTGTA	TAA	||||||-|-||||||-||||PAM	56568	Intronic	Naaladl2	ENSMUSG00000102758
7	52311378	52311400	#ERROR!	4	GAAGCAGAACCACAAGTGTA	CAG	||||-|||-||--|||||||PAM	93813	Intergenic	Gm6181	ENSMUSG00000074092
16	8032937	8032959	#ERROR!	4	ATAGAAGACGCTGAACTGTA	TGG	--|||||||-|||||-||||PAM	NA	Intergenic	NA	NA
3	33065337	33065359	-	3	GAGGAAAACCCTGAAGAGTA	AAA	||-|||-|||||||||-|||PAM	748	Intronic	Gm23214	ENSMUSG00000084665
4	142846171	142846193	-	4	GATGATGTCCCTGAAATGTA	AGA	||-||-|-|||||||-||||PAM	7824	Intronic	Prdm2	ENSMUSG00000057637
1	69636440	69636462	#ERROR!	4	GAAGCTCACCCTGAACTGTA	CAG	||||---||||||||-||||PAM	0	Exonic	Gm29112	ENSMUSG00000100815
9	47686909	47686931	#ERROR!	4	GTAGGAGATCCTGAACTGTA	TAA	|-||-|||-||||||-||||PAM	0	Exonic	Gm47197	ENSMUSG00000111155
5	137990429	137990451	-	4	GCAGGAGATCCTGAACTGTA	TAA	|-||-|||-||||||-||||PAM	858	Intergenic	Gm4963	ENSMUSG00000063739
12	110035689	110035711	#ERROR!	4	GCAGGAGATCCTGAACTGTA	TGA	|-||-|||-||||||-||||PAM	6757	Intronic	Gm47187	ENSMUSG00000113217
16	34573329	34573351	#ERROR!	4	GTAGCAGATCCTGAACTGTA	TGA	|-||-|||-||||||-||||PAM	7589	Intronic	Mylk	ENSMUSG00000022836
17	77441259	77441281	#ERROR!	4	CATGAAGACACTGAAATGTA	AAT	-|-||||||-|||||-||||PAM	NA	Intergenic	NA	NA
8	86225970	86225992	-	4	GAAGAAGAAGAAGAAGTGTA	CAG	||||||||----||||||||PAM	3902	Intronic	Gpt2	ENSMUSG00000031700
1	167348884	167348906	#ERROR!	4	GAAGAAGAAGAGGAAGTGTA	CAG	||||||||----||||||||PAM	54535	Intergenic	Lrrc52	ENSMUSG00000040485
8	50714899	50714921	#ERROR!	4	GAAGAAGAATGGGAAGTGTA	CAT	||||||||----||||||||PAM	60176	Intronic	Gm45455	ENSMUSG00000109741
14	81426231	81426253	#ERROR!	4	GAAGAAGAGGAAGAAGTGTA	AGA	||||||||----||||||||PAM	65424	Intergenic	Gm49046	ENSMUSG00000115542
8	32554248	32554270	#ERROR!	4	GGAGAATGCCCTGAAATGTA	TGT	|-||||--|||||||-||||PAM	54679	Intronic	Nrg1	ENSMUSG00000062991
4	78334662	78334684	#ERROR!	4	CAAGAGGAACCTGAAATGTA	GGA	-||||-||-||||||-||||PAM	NA	Intergenic	NA	NA
4	55231437	55231459	-	4	GAAAAAGACACCCAAGTGTA	GGA	|||-|||||-|--|||||||PAM	23281	Intronic	Gm12508	ENSMUSG00000081504
3	33929496	33929518	#ERROR!	4	TAATTAGACCCTGAAGAGTA	AAG	-||--|||||||||||-|||PAM	3408	Intronic	4930431L21Rik	ENSMUSG00000105475
4	109798400	109798422	-	4	AAAGAAGAAACTGAGGTGTA	TGA	-|||||||--||||-|||||PAM	5505	Intronic	Faf1	ENSMUSG00000010517
1	157633609	157633631	-	3	GAAAAAGACCTTGAAATGTA	CAA	|||-||||||-||||-||||PAM	NA	Intergenic	NA	NA
1	93146094	93146116	#ERROR!	4	CAAGCAGACCCAGATGTGTA	GGG	-|||-||||||-||-|||||PAM	483	Intronic	Crocc2	ENSMUSG00000084989
16	68920471	68920493	#ERROR!	4	GCAGATGATCCTGAATTGTA	TAA	|-|||-||-||||||-||||PAM	NA	Intergenic	NA	NA
4	132304671	132304693	-	4	GCAGATGATCCTGAACTGTA	TAA	|-|||-||-||||||-||||PAM	1873	Intronic	Ptafr	ENSMUSG00000056529
5	141563731	141563753	#ERROR!	4	GACGAAACCCCTGAACTGTA	AAC	||-|||--|||||||-||||PAM	4295	Intronic	Sdk1	ENSMUSG00000039683
18	23296495	23296517	#ERROR!	4	GAAACAGACCCTTCAGTGTA	CAT	|||--|||||||--||||||PAM	16219	Intergenic	Gm22495	ENSMUSG00000077680
7	91334673	91334695	#ERROR!	4	GAAGAAATCCTTGGAGTGTA	TGG	||||||--||-||-||||||PAM	3982	Intronic	C030038I04Rik	ENSMUSG00000109037
8	70064322	70064344	#ERROR!	4	GAAGATAACTCTGACGTGTA	AAG	|||||--||-||||-|||||PAM	0	Exonic	Zfp868	ENSMUSG00000060427
10	20239098	20239120	#ERROR!	4	GATGAAGACAGTGGAGTGTA	TGT	||-||||||--||-||||||PAM	1636	Intergenic	Gm48537	ENSMUSG00000111351
7	112769818	112769840	-	4	GATGACGACCCTTCAGTGTA	GAG	||-||-||||||--||||||PAM	28588	Intergenic	4930543E12Rik	ENSMUSG00000110009
18	61161772	61161794	#ERROR!	4	AAAGAACACCCTAGAGTGTA	GAG	-|||||-|||||--||||||PAM	6954	Intronic	Cdx1	ENSMUSG00000024619
2	145727640	145727662	#ERROR!	4	GTGGAGGACCCTGAAGAGTA	CAG	|--||-||||||||||-|||PAM	0	Exonic	Rin2	ENSMUSG00000001768
11	78161905	78161927	#ERROR!	4	GAAGAAAATCCAAAAGTGTA	AGT	||||||-|-||--|||||||PAM	190	Intronic	2610507B11Rik	ENSMUSG00000010277
9	11551183	11551205	#ERROR!	4	CAAGGAGACACTGAAATGTA	TAA	-|||-||||-|||||-||||PAM	9189	Intronic	Gm47035	ENSMUSG00000111458
11	54613539	54613561	#ERROR!	4	AAAGAAAATCCTGAACTGTA	CAC	-|||||-|-||||||-||||PAM	839	Intronic	Cdc42se2	ENSMUSG00000052298
1	156838236	156838258	#ERROR!	4	TAAGAATAGCCTGAAATGTA	GGT	-|||||-|-||||||-||||PAM	30626	Intronic	Gm28694	ENSMUSG00000101768
1	31398299	31398321	#ERROR!	4	GAACAATCCCCTGAATTGTA	TGT	|||-||--|||||||-||||PAM	12602	Intergenic	AC139321.1	ENSMUSG00000118959
3	27108958	27108980	#ERROR!	4	AAAAAGGACCCTGAAGAGTA	AAT	-||-|-||||||||||-|||PAM	6856	Intergenic	Gm7558	ENSMUSG00000102908
3	67772872	67772894	#ERROR!	4	GCAGAAGACCACTAAGTGTA	TAT	|-||||||||---|||||||PAM	26659	Intergenic	Iqcj	ENSMUSG00000051777
5	92398691	92398713	-	4	GATGAAGATGCTGAGGTGTA	AGC	||-|||||--||||-|||||PAM	230	Intronic	Ppef2	ENSMUSG00000029410
3	110154274	110154296	-	4	GAAGAAGCATCTGCAGTGTA	TAA	|||||||---|||-||||||PAM	0	Exonic	Prmt6	ENSMUSG00000049300
8	108065428	108065450	-	4	GAAGAAGCATCTGCAGTGTA	TAA	|||||||---|||-||||||PAM	0	Exonic	Nfat5	ENSMUSG00000003847
13	92348763	92348785	-	4	GAAAAAGACAATGGAGTGTA	AAG	|||-|||||--||-||||||PAM	0	Exonic	Msh3	ENSMUSG00000014850
17	25762680	25762702	#ERROR!	4	GAAGAGGGCGCTGAGGTGTA	TAG	|||||-|-|-||||-|||||PAM	4768	Intergenic	Gm33801	ENSMUSG00000117577
16	40828167	40828189	-	3	GAAGATGACCTTGAAATGTA	TGG	|||||-||||-||||-||||PAM	28096	Intronic	Lsamp	ENSMUSG00000061080
18	57465960	57465982	#ERROR!	4	GAAGTAGACAGTGTAGTGTA	CAG	||||-||||--||-||||||PAM	1395	Intergenic	Gm18929	ENSMUSG00000117802
13	96594218	96594240	#ERROR!	4	GTAGAGGACACTGAATTGTA	GAC	|-|||-|||-|||||-||||PAM	2829	Intronic	Ankdd1b	ENSMUSG00000047117
5	131140176	131140198	-	4	GAAGGGGATCCTGAACTGTA	TAA	||||--||-||||||-||||PAM	329	Intronic	Galnt17	ENSMUSG00000034040
5	55881373	55881395	#ERROR!	4	GAAGGGGAACCTGAAATGTA	AAT	||||--||-||||||-||||PAM	610	Intergenic	Gm20223	ENSMUSG00000106335
2	29246120	29246142	-	4	GAAGGTGATCCTGAATTGTA	TGC	||||--||-||||||-||||PAM	6002	Intronic	Gm13402	ENSMUSG00000086994
17	59082099	59082121	#ERROR!	4	TAAGAAGCTCCTGAAATGTA	TAA	-||||||--||||||-||||PAM	4507	Intronic	A330072L02Rik	ENSMUSG00000117100
2	6076498	6076520	-	4	AAAGAAGGGCCTGAACTGTA	TGG	-||||||--||||||-||||PAM	14984	Intergenic	Upf2	ENSMUSG00000043241
6	52769858	52769880	-	4	GAATGAGACACTGAAATGTA	AAC	|||--||||-|||||-||||PAM	14564	Intronic	Jazf1	ENSMUSG00000063568
15	22421907	22421929	#ERROR!	4	GAAAAACATCCTGAATTGTA	TAT	|||-||-|-||||||-||||PAM	NA	Intergenic	NA	NA
18	45524244	45524266	#ERROR!	4	GAAAAATATCCTGAAATGTA	TGG	|||-||-|-||||||-||||PAM	9835	Intronic	Kcnn2	ENSMUSG00000054477
9	11468412	11468434	#ERROR!	4	GAAGACTTCCCTGAAATGTA	TAT	|||||---|||||||-||||PAM	48433	Intergenic	Gm47034	ENSMUSG00000111503
13	45772444	45772466	-	4	TAACAAGACCCTTATGTGTA	TGA	-||-||||||||-|-|||||PAM	50388	Intronic	Atxn1	ENSMUSG00000046876
9	53751725	53751747	-	4	GCAGAAGCACCTGAAATGTA	TAC	|-|||||--||||||-||||PAM	5701	Intergenic	Sln	ENSMUSG00000042045
14	29887064	29887086	#ERROR!	4	GAAGAAAACACCTAAGTGTA	AGA	||||||-||-|--|||||||PAM	935	Intronic	Cacna1d	ENSMUSG00000015968
8	88616796	88616818	-	4	GAAGAAAACTCCCAAGTGTA	GAG	||||||-||-|--|||||||PAM	5481	Intronic	Zfp423	ENSMUSG00000045333
3	61694895	61694917	#ERROR!	4	AAAGAAAACTCTGAAATGTA	GAA	-|||||-||-|||||-||||PAM	NA	Intergenic	NA	NA
14	119351283	119351305	-	4	AAAGAAAACGCTGAAATGTA	AAA	-|||||-||-|||||-||||PAM	0	Exonic	Gm16835	ENSMUSG00000087479
12	86129918	86129940	-	4	TAAGAAAACGCTGAATTGTA	GGT	-|||||-||-|||||-||||PAM	479	Intronic	Ift43	ENSMUSG00000007867
3	151904135	151904157	#ERROR!	4	AAAGAAAACACTGAAATGTA	TGA	-|||||-||-|||||-||||PAM	3398	Intronic	Dnajb4	ENSMUSG00000028035
12	27019713	27019735	-	3	GAAGAAGAACCAGATGTGTA	TAG	||||||||-||-||-|||||PAM	81214	Intergenic	Gm9866	ENSMUSG00000094002
11	69636618	69636640	-	3	CAGGAAGACCCTGAAGTTTA	TAA	-|-||||||||||||||-||PAM	91	Intronic	Polr2a	ENSMUSG00000005198
10	114015097	114015119	#ERROR!	3	AAGGAAGACCCTGAAGTCTA	GAT	-|-||||||||||||||-||PAM	80835	Intergenic	Gm48104	ENSMUSG00000112921
8	119088864	119088886	-	4	GAGAAATACCCTGAAGGGTA	GGC	||--||-|||||||||-|||PAM	19579	Intronic	Gm45722	ENSMUSG00000110662
1	22574226	22574248	-	2	GAAGAGGACCCTGAAGTATA	TGA	|||||-|||||||||||-||PAM	905	Intronic	Rims1	ENSMUSG00000041670
4	85534827	85534849	-	3	GAAGAATACCCTTAGGTGTA	AGA	||||||-|||||-|-|||||PAM	20189	Intronic	Sh3gl2	ENSMUSG00000028488
6	117892735	117892757	-	4	GAAGCAAAACCTGAAATGTA	TGG	||||-|-|-||||||-||||PAM	735	Intronic	Gm43863	ENSMUSG00000107608
1	52724861	52724883	-	4	GAAGGAAAGCCTGAACTGTA	TGT	||||-|-|-||||||-||||PAM	9127	Intronic	Mfsd6	ENSMUSG00000041439
5	51478994	51479016	-	4	GATTAAGACCATGAAATGTA	AAG	||--||||||-||||-||||PAM	NA	Intergenic	NA	NA
8	9339527	9339549	-	4	GAAGAAGGACTTGGAGTGTA	TGA	|||||||--|-||-||||||PAM	31974	Intronic	Fam155a	ENSMUSG00000079157
1	124565459	124565481	#ERROR!	4	GAAAATGACTCTGAAATGTA	GAT	|||-|-|||-|||||-||||PAM	22126	Intronic	Gm28299	ENSMUSG00000101006
4	6002365	6002387	-	3	GAAGAAGATTCTGAAATGTA	CGA	||||||||--|||||-||||PAM	67487	Intronic	Gm11797	ENSMUSG00000084360
11	118885563	118885585	-	4	GAAAAAGTCCCTTGAGTGTA	AAT	|||-|||-||||--||||||PAM	1516	Intergenic	Enpp7	ENSMUSG00000046697
6	102167654	102167676	#ERROR!	4	GAGGAAAACACTGAACTGTA	TGC	||-|||-||-|||||-||||PAM	3467	Intronic	Cntn3	ENSMUSG00000030075
15	9429806	9429828	-	4	GAACAAGGACCTGAAATGTA	AAG	|||-|||--||||||-||||PAM	534	Intronic	Gm5219	ENSMUSG00000115147
15	45676285	45676307	-	4	ATAGAAGACCCAGAAATGTA	CAC	--|||||||||-|||-||||PAM	NA	Intergenic	NA	NA
9	106985013	106985035	#ERROR!	4	AAAGAGGACCATGAACTGTA	AAT	-||||-||||-||||-||||PAM	384	Intronic	Dock3	ENSMUSG00000039716
2	149661585	149661607	#ERROR!	4	AAAGAAGCCTCTGAAATGTA	GGA	-||||||-|-|||||-||||PAM	8652	Intergenic	C530025M09Rik	ENSMUSG00000074737
4	36749429	36749451	-	4	AAAGAAGTCTCTGAACTGTA	CAA	-||||||-|-|||||-||||PAM	10332	Intronic	Lingo2	ENSMUSG00000045083
14	103342438	103342460	-	4	GAAGAGAATCCTGAACTGTA	TAG	|||||--|-||||||-||||PAM	5436	Intergenic	Fbxl3	ENSMUSG00000022124
2	5518033	5518055	#ERROR!	3	AAAGCAGACCCTGAAGTCTA	CAA	-|||-||||||||||||-||PAM	52242	Intronic	Camk1d	ENSMUSG00000039145
11	66487185	66487207	#ERROR!	3	GAAGAGGATCCTGAAGGGTA	GGC	|||||-||-|||||||-|||PAM	31774	Intergenic	Gm12297	ENSMUSG00000080978
6	36888555	36888577	#ERROR!	4	GAAAAACACTCTGAATTGTA	AGC	|||-||-||-|||||-||||PAM	0	Exonic	Dgki	ENSMUSG00000038665
2	140971579	140971601	#ERROR!	4	GAATAACACACTGAATTGTA	AAT	|||-||-||-|||||-||||PAM	1594	Intronic	Zcchc9-ps	ENSMUSG00000083274
X	98759880	98759902	#ERROR!	4	GAACAAAACTCTGAACTGTA	AGC	|||-||-||-|||||-||||PAM	28500	Intergenic	Gm14816	ENSMUSG00000082505
12	62366520	62366542	-	4	GAAGAAAAATCTGAGGTGTA	GAA	||||||-|--||||-|||||PAM	45499	Intergenic	Gm6353	ENSMUSG00000113071
15	98822896	98822918	-	4	GGAGACGACCATGAACTGTA	AAA	|-|||-||||-||||-||||PAM	6388	Intergenic	Tuba1b	ENSMUSG00000023004
17	70956283	70956305	#ERROR!	4	AAAAAAGAACCTGAAGAGTA	TAT	-||-||||-|||||||-|||PAM	8144	Intronic	Dlgap1	ENSMUSG00000003279
7	142432694	142432716	-	4	GTAGAAGACCTAGCAGTGTA	TGA	|-||||||||--|-||||||PAM	13773	Intergenic	Th	ENSMUSG00000000214
7	101771214	101771236	#ERROR!	4	CAAGAAAACCTTGAATTGTA	AGC	-|||||-|||-||||-||||PAM	1137	Intronic	Nup98	ENSMUSG00000063550
4	29143295	29143317	-	4	AAAGAAAACCATGAAATGTA	TGA	-|||||-|||-||||-||||PAM	17171	Intergenic	Gm11918	ENSMUSG00000080911
15	97393888	97393910	-	4	GAGGAAGCCTCTGAACTGTA	AGT	||-||||-|-|||||-||||PAM	61762	Intergenic	Gm49506	ENSMUSG00000116131
1	61102038	61102060	-	4	GAAGTATACACTGAAATGTA	TAA	||||-|-||-|||||-||||PAM	12773	Intergenic	Rpl17-ps1	ENSMUSG00000082804
1	113728247	113728269	#ERROR!	3	GAGGCAGACCCTGAAGTCTA	GGA	||-|-||||||||||||-||PAM	90846	Intergenic	9330185C12Rik	ENSMUSG00000097648
8	123299551	123299573	#ERROR!	3	GAAGTAGACTCTGAAGAGTA	GGG	||||-||||-||||||-|||PAM	0	Exonic	Cdt1	ENSMUSG00000006585
16	21657886	21657908	-	4	GAAGAGGACTCGGCAGTGTA	CAG	|||||-|||-|-|-||||||PAM	1892	Intronic	Gm5962	ENSMUSG00000116535
2	9174575	9174597	#ERROR!	4	GGAGAATACCGTGAAATGTA	AAA	|-||||-|||-||||-||||PAM	19729	Intergenic	1700061F12Rik	ENSMUSG00000085580
4	107375860	107375882	#ERROR!	4	GAAGAAGAAACCCAAGTGTA	AAT	||||||||--|--|||||||PAM	45160	Intronic	Glis1	ENSMUSG00000034762
5	33356258	33356280	-	4	CCTGAAGACCCTGAAGTATA	AGC	---||||||||||||||-||PAM	354	Intronic	Spon2	ENSMUSG00000037379
6	147433987	147434009	#ERROR!	4	AGAGAAGACACTGAAGGGTA	GGC	--|||||||-||||||-|||PAM	765	Intronic	Ccdc91	ENSMUSG00000030301
6	54534558	54534580	#ERROR!	4	TAAGAAGATGCTGAAATGTA	AAG	-|||||||--|||||-||||PAM	3118	Intronic	Scrn1	ENSMUSG00000019124
7	76625680	76625702	#ERROR!	4	AAAGAAGAGACTGAAATGTA	AAT	-|||||||--|||||-||||PAM	89682	Intronic	Agbl1	ENSMUSG00000025754
16	9798257	9798279	#ERROR!	3	GGAGATGACCCTGAAGTATA	GAC	|-|||-|||||||||||-||PAM	11240	Intronic	Grin2a	ENSMUSG00000059003
13	47910923	47910945	-	4	GAATAAGCCTCTGAACTGTA	AGC	|||-|||-|-|||||-||||PAM	89055	Intergenic	4930471G24Rik	ENSMUSG00000114509
14	97777531	97777553	#ERROR!	4	GACAAAGAGCCTGAAGGGTA	AAA	||--||||-|||||||-|||PAM	NA	Intergenic	NA	NA
17	42845378	42845400	#ERROR!	4	GAGAAAGATCCTGAAGAGTA	AAA	||--||||-|||||||-|||PAM	22274	Intergenic	Opn5	ENSMUSG00000043972
9	27020734	27020756	#ERROR!	3	GAATCAGACCCTGAAGTCTA	AAT	|||--||||||||||||-||PAM	3024	Intronic	Jam3	ENSMUSG00000031990
11	5466740	5466762	-	4	GAAGACAACGCTGAATTGTA	CGC	|||||--||-|||||-||||PAM	3897	Intergenic	Xbp1	ENSMUSG00000020484
10	3900348	3900370	#ERROR!	3	GAAAAAGACCCTTAAATGTA	TGT	|||-||||||||-||-||||PAM	643	Intronic	Plekhg1	ENSMUSG00000040624
X	131434845	131434867	#ERROR!	4	GCAGAAGAATCTGAATTGTA	TAC	|-||||||--|||||-||||PAM	19596	Intergenic	Gm23768	ENSMUSG00000077628
3	123581080	123581102	#ERROR!	4	GTAGAAGAAGCTGAAATGTA	AAA	|-||||||--|||||-||||PAM	25504	Intergenic	Gm15400	ENSMUSG00000080842
2	149500132	149500154	-	4	CCATAAGACCCTGAAGTATA	GAG	--|-|||||||||||||-||PAM	84941	Intergenic	Gm14130	ENSMUSG00000081494
13	11866145	11866167	#ERROR!	4	GAAGCAGCCACTGAAATGTA	GGA	||||-||-|-|||||-||||PAM	45	Intronic	Ryr2	ENSMUSG00000021313
15	92607913	92607935	-	4	GAAGCAGCCACTGAAATGTA	AGG	||||-||-|-|||||-||||PAM	4077	Intronic	4930588J15Rik	ENSMUSG00000115858
11	65263539	65263561	#ERROR!	4	GAAGGAGTCACTGAACTGTA	TGA	||||-||-|-|||||-||||PAM	6915	Intergenic	Gm12295	ENSMUSG00000085162
14	52311244	52311266	-	4	CAAAAAGACCCTGTTGTGTA	TAT	-||-|||||||||--|||||PAM	0	Exonic	Hnrnpc	ENSMUSG00000060373
9	8921440	8921462	-	4	GAAGAATTTCCTGAATTGTA	TGA	||||||---||||||-||||PAM	1138	Intronic	Pgr	ENSMUSG00000031870
9	46376740	46376762	-	4	GAAGAAATACCTGAATTGTA	TAC	||||||---||||||-||||PAM	20640	Intergenic	Gm47144	ENSMUSG00000111115
16	35364161	35364183	#ERROR!	4	AAAGAGGATCCTGAAGGGTA	AGG	-||||-||-|||||||-|||PAM	2189	Intronic	Sema5b	ENSMUSG00000052133
2	84152110	84152132	#ERROR!	4	GAAGAAGAAAATGCAGTGTA	TAT	||||||||---||-||||||PAM	3455	Intergenic	Gm13711	ENSMUSG00000084198
6	136841087	136841109	#ERROR!	4	GAAGAAGATGGTGCAGTGTA	TAT	||||||||---||-||||||PAM	6356	Intergenic	Art4	ENSMUSG00000030217
9	13817062	13817084	#ERROR!	3	GCAGAACACCCTGAAGTTTA	AAA	|-||||-||||||||||-||PAM	10013	Intergenic	Gm47535	ENSMUSG00000111100
6	61399549	61399571	#ERROR!	4	GAAGGAGACCTGGGAGTGTA	GGC	||||-|||||--|-||||||PAM	370	Intronic	Ccser1	ENSMUSG00000039578
14	112028694	112028716	#ERROR!	4	TGAGGAGACCCTGAAGTATA	CAG	--||-||||||||||||-||PAM	80491	Intergenic	Gm53008	ENSMUSG00000118534
6	68642280	68642302	#ERROR!	3	GAAGAAGACCAGGATGTGTA	TGC	||||||||||--||-|||||PAM	5844	Intergenic	Igkv2-95-1	ENSMUSG00000106381
6	68669694	68669716	-	3	GAAGAAGACCAAGACGTGTA	TGC	||||||||||--||-|||||PAM	11776	Intergenic	Igkv10-94	ENSMUSG00000096490
5	105457677	105457699	#ERROR!	4	GATGAACCCCCTGAAGAGTA	TAT	||-|||--||||||||-|||PAM	13209	Intergenic	Gbp11	ENSMUSG00000092021
14	84882281	84882303	#ERROR!	4	GAAAGAGAGCCTGAAGAGTA	AGT	|||--|||-|||||||-|||PAM	NA	Intergenic	NA	NA
9	39481299	39481321	#ERROR!	4	GAACAAGAGGCTGAATTGTA	TAT	|||-||||--|||||-||||PAM	0	Exonic	Olfr959	ENSMUSG00000059366
6	90341676	90341698	#ERROR!	4	GAACAAGAAGCTGAATTGTA	AAT	|||-||||--|||||-||||PAM	143	Intergenic	Uroc1	ENSMUSG00000034456
5	78694717	78694739	-	4	GAAAAAGATACTGAAATGTA	AGG	|||-||||--|||||-||||PAM	5979	Intergenic	Gm43232	ENSMUSG00000107309
17	69646738	69646760	#ERROR!	4	GAAATAGACCCAGAAATGTA	GAA	|||--||||||-|||-||||PAM	3808	Intronic	Gm36487	ENSMUSG00000117323
8	108750098	108750120	-	4	AAAGCAGACACTGAAGAGTA	TGC	-|||-||||-||||||-|||PAM	18811	Intronic	Zfhx3	ENSMUSG00000038872
7	113237124	113237146	#ERROR!	4	GATGATGACCCAGAACTGTA	AGC	||-||-|||||-|||-||||PAM	44896	Intergenic	Gm33828	ENSMUSG00000109968
2	113772735	113772757	-	4	TAAGAAAATCCTGAAGAGTA	GAC	-|||||-|-|||||||-|||PAM	21249	Intergenic	Gm21596	ENSMUSG00000096006
17	44620054	44620076	-	4	GAAAAAACCCCTGAAGAGTA	AGA	|||-||--||||||||-|||PAM	28995	Intergenic	Clic5	ENSMUSG00000023959
16	46689532	46689554	#ERROR!	4	GATTAAGACACTGAAGAGTA	AAG	||--|||||-||||||-|||PAM	NA	Intergenic	NA	NA
4	51032061	51032083	-	4	GAAGAAGAGCTGAAAGTGTA	AGT	||||||||-|---|||||||PAM	NA	Intergenic	NA	NA
X	79723224	79723246	#ERROR!	4	GAAGAAGAACAAAAAGTGTA	AGA	||||||||-|---|||||||PAM	13081	Intergenic	Gm6954	ENSMUSG00000084300
18	35344362	35344384	-	4	GAAGGAGACTCTACAGTGTA	AAT	||||-||||-||--||||||PAM	0	Exonic	Lrrtm2	ENSMUSG00000071862
16	32597533	32597555	#ERROR!	4	GAAGAAGCCTCGGCAGTGTA	GAG	|||||||-|-|-|-||||||PAM	199	Intronic	Muc4	ENSMUSG00000118672
17	93484271	93484293	-	4	CTAGAAGACCTTGAAGAGTA	AAT	--||||||||-|||||-|||PAM	8004	Intergenic	Gm49997	ENSMUSG00000117591
14	7984387	7984409	-	4	AAAGAAGATCATGAATTGTA	TGT	-|||||||-|-||||-||||PAM	36410	Intergenic	Gm8483	ENSMUSG00000114737
16	55367732	55367754	#ERROR!	4	AAAGAAGAGCATGAAATGTA	AAA	-|||||||-|-||||-||||PAM	47391	Intergenic	AC138722.1	ENSMUSG00000119820
4	73948736	73948758	#ERROR!	4	GCTGGAGACCCTGAAGTTTA	AAA	|--|-||||||||||||-||PAM	13867	Intronic	Gm11760	ENSMUSG00000081048
1	166168128	166168150	-	4	GGTGCAGACCCTGAAGTCTA	AAA	|--|-||||||||||||-||PAM	23736	Intergenic	Ildr2	ENSMUSG00000040612
3	106364421	106364443	#ERROR!	4	GAAGAAAAGCCTTCAGTGTA	AAA	||||||-|-|||--||||||PAM	21156	Intergenic	Gm38244	ENSMUSG00000104350
2	66054853	66054875	-	4	GCAGCAGACACTGAAGCGTA	AGA	|-||-||||-||||||-|||PAM	361	Intronic	Ttc21b	ENSMUSG00000034848
13	98477237	98477259	#ERROR!	4	GCAGAAAAACCTGAAGAGTA	TGT	|-||||-|-|||||||-|||PAM	13491	Intergenic	Foxd1	ENSMUSG00000078302
4	114442909	114442931	#ERROR!	4	GAAAAGGACCCAGAACTGTA	AAG	|||-|-|||||-|||-||||PAM	724	Intronic	Trabd2b	ENSMUSG00000070867
5	3662835	3662857	#ERROR!	4	GAAGACAACCTTGAAATGTA	AAA	|||||--|||-||||-||||PAM	24	Intronic	Pex1	ENSMUSG00000005907
9	33577077	33577099	-	4	GAAGACCACCATGAAATGTA	GAG	|||||--|||-||||-||||PAM	62444	Intergenic	Gm10698	ENSMUSG00000079884
5	48640246	48640268	#ERROR!	4	GCAGAAGAGCTTGAAATGTA	TAA	|-||||||-|-||||-||||PAM	249	Intronic	Kcnip4	ENSMUSG00000029088
16	97012143	97012165	#ERROR!	4	GAAGAATGCTCTGAATTGTA	GGA	||||||--|-|||||-||||PAM	40191	Intergenic	Dscam	ENSMUSG00000050272
19	27224622	27224644	-	4	AAAGATGACACTGAAGAGTA	GGT	-||||-|||-||||||-|||PAM	132	Intronic	Vldlr	ENSMUSG00000024924
8	10027283	10027305	-	4	GAATAAGACACGGATGTGTA	AGA	|||-|||||-|-||-|||||PAM	208	Intronic	Lig4	ENSMUSG00000049717
14	69359499	69359521	-	3	GAGGAAGGCCCTGAAGTCTA	AAA	||-||||-|||||||||-||PAM	36599	Intergenic	Rps2-ps5	ENSMUSG00000098713
8	69681476	69681498	-	4	GGAGATGACCCTGTTGTGTA	AAG	|-|||-|||||||--|||||PAM	0	Exonic	Zfp930	ENSMUSG00000059897
10	117792752	117792774	#ERROR!	4	GAAGACAACCCTAACGTGTA	TGA	|||||--|||||-|-|||||PAM	8555	Intergenic	4933411E08Rik	ENSMUSG00000112500
5	25194309	25194331	#ERROR!	4	GGATAAGACCCTAAAATGTA	TGC	|-|-||||||||-||-||||PAM	3275	Intronic	1500035N22Rik	ENSMUSG00000059631
4	153944242	153944264	-	4	GAAGAGGACACTTCAGTGTA	TGA	|||||-|||-||--||||||PAM	16577	Intergenic	Gm25880	ENSMUSG00000077519
16	85732616	85732638	#ERROR!	4	GAAGACGACTCTTCAGTGTA	AAG	|||||-|||-||--||||||PAM	33900	Intergenic	Adamts5	ENSMUSG00000022894
4	41324767	41324789	#ERROR!	3	GCAGAAGACCCTGGACTGTA	GAC	|-|||||||||||-|-||||PAM	9878	Intergenic	Dcaf12	ENSMUSG00000028436
11	121433342	121433364	-	4	GAACCAGACCCTGTCGTGTA	AAG	|||--||||||||--|||||PAM	1508	Intronic	Tbcd	ENSMUSG00000039230
2	121679366	121679388	#ERROR!	4	TGAGAATACCCTGAAGTCTA	GAG	--||||-||||||||||-||PAM	16874	Intergenic	Gm14019	ENSMUSG00000086913
16	87522720	87522742	#ERROR!	4	CAAAACGACCCTGAAGTATA	AAG	-||-|-|||||||||||-||PAM	2912	Intronic	Bach1	ENSMUSG00000025612
12	7512319	7512341	#ERROR!	4	TAATAAGACCTTGAAGAGTA	GGA	-||-||||||-|||||-|||PAM	44195	Intergenic	Gm9139	ENSMUSG00000112754
18	12244340	12244362	#ERROR!	4	GATACAGACCCTGAAGTTTA	CAA	||---||||||||||||-||PAM	2090	Intronic	Tmem241	ENSMUSG00000049411
7	123622230	123622252	-	4	GAACCAGACTCTGAAGGGTA	TAG	|||--||||-||||||-|||PAM	39114	Intronic	Hs3st4	ENSMUSG00000078591
5	79739211	79739233	#ERROR!	3	GAAAAAGTCCCTGAAGTCTA	TGA	|||-|||-|||||||||-||PAM	82853	Intergenic	Gm18452	ENSMUSG00000107183
8	129593498	129593520	-	4	AAAGAAAACCCTGTTGTGTA	CAT	-|||||-||||||--|||||PAM	10920	Intronic	Ccdc7a	ENSMUSG00000025808
19	41671233	41671255	-	4	GAAAAAAACCCAGAAATGTA	GGG	|||-||-||||-|||-||||PAM	30028	Intronic	Slit1	ENSMUSG00000025020
2	43077557	43077579	#ERROR!	4	GGAGAAGTCCCAGAATTGTA	CAC	|-|||||-|||-|||-||||PAM	NA	Intergenic	NA	NA
9	23704976	23704998	#ERROR!	4	GCAGAAGGCCCAGAATTGTA	CAT	|-|||||-|||-|||-||||PAM	16607	Intergenic	Gm3011	ENSMUSG00000111041
10	97741650	97741672	-	4	GAATAAGAACTTGAAATGTA	AGA	|||-||||-|-||||-||||PAM	17142	Intronic	Gm10754	ENSMUSG00000074776
6	4129552	4129574	#ERROR!	3	GAAAAAGACCCAGAAGAGTA	TGT	|||-|||||||-||||-|||PAM	42580	Intergenic	Bet1	ENSMUSG00000032757
8	34481944	34481966	-	4	CAAGACGACCCTAAATTGTA	AGA	-||||-||||||-||-||||PAM	1392	Intergenic	Gm39157	ENSMUSG00000110663
8	114989957	114989979	#ERROR!	3	GAAGAAGATCCTGTTGTGTA	AAC	||||||||-||||--|||||PAM	8052	Intronic	Vat1l	ENSMUSG00000046844
11	10491547	10491569	#ERROR!	4	GAAGAAAAAACTGAAATGTA	AAT	||||||-|--|||||-||||PAM	NA	Intergenic	NA	NA
11	48437276	48437298	-	4	GAAGCAGAACATGAAATGTA	CAC	||||-|||-|-||||-||||PAM	4782	Intergenic	Gm12179	ENSMUSG00000083954
4	35325845	35325867	#ERROR!	4	GAGGAAAACTCTGAAGAGTA	GGT	||-|||-||-||||||-|||PAM	63623	Intergenic	Gm12367	ENSMUSG00000084828
7	70376803	70376825	#ERROR!	4	GTAGAAGACACTCACGTGTA	GAT	|-|||||||-||-|-|||||PAM	87138	Intergenic	Gm44808	ENSMUSG00000109294
12	102176342	102176364	-	4	AAAGAAGCCACTGAAGGGTA	GAG	-||||||-|-||||||-|||PAM	3757	Intronic	Slc24a4	ENSMUSG00000041771
16	3384879	3384901	#ERROR!	4	GAATAATACCCTGTTGTGTA	AAT	|||-||-||||||--|||||PAM	24005	Intergenic	Olfr161	ENSMUSG00000051003
13	107381277	107381299	#ERROR!	4	AAAGAAAACCCTCAACTGTA	TAG	-|||||-|||||-||-||||PAM	34816	Intergenic	Gm2726	ENSMUSG00000114475
10	74985011	74985033	#ERROR!	4	GCAGAAGAACCAGAACTGTA	AGT	|-||||||-||-|||-||||PAM	3717	Intronic	Bcr	ENSMUSG00000009681
8	76812887	76812909	#ERROR!	4	GAGAAACACCCTGAAGTTTA	GAG	||--||-||||||||||-||PAM	30314	Intronic	Gm45742	ENSMUSG00000110553
3	76253395	76253417	-	3	AAAGAAGACACTGAAGTCTA	GAA	-||||||||-|||||||-||PAM	23786	Intronic	Fstl5	ENSMUSG00000034098
11	71361886	71361908	-	3	CAAGAAGACACTGAAGTCTA	GAA	-||||||||-|||||||-||PAM	34880	Intergenic	Gm16013	ENSMUSG00000085230
2	29635250	29635272	#ERROR!	4	CACGAAGACCCCGAAGAGTA	GGC	-|-||||||||-||||-|||PAM	0	Exonic	Gm13420	ENSMUSG00000079497
X	74448249	74448271	-	4	GAATAATACTCTGAAGAGTA	AGT	|||-||-||-||||||-|||PAM	181	Intergenic	Cmc4	ENSMUSG00000090110
2	156251169	156251191	#ERROR!	2	GAAGAAGACCTTGAAGTTTA	CGT	||||||||||-||||||-||PAM	1626	Intergenic	Gm14173	ENSMUSG00000061272
11	6918408	6918430	#ERROR!	4	GAAGAGGATCTTGAACTGTA	CAA	|||||-||-|-||||-||||PAM	95059	Intergenic	Adcy1	ENSMUSG00000020431
6	72866702	72866724	#ERROR!	4	GAATAAGACTGTGAAATGTA	AAT	|||-|||||--||||-||||PAM	5221	Intronic	D530018E20Rik	ENSMUSG00000107610
10	125476528	125476550	#ERROR!	4	GAAGAAGAGAGTGATGTGTA	TAA	||||||||---|||-|||||PAM	NA	Intergenic	NA	NA
5	136612423	136612445	#ERROR!	4	TAAGACTACCCTGAAGTATA	TGA	-||||--||||||||||-||PAM	16079	Intergenic	Cux1	ENSMUSG00000029705
3	122619174	122619196	#ERROR!	4	AAAGAAAACCATGAAGAGTA	GAA	-|||||-|||-|||||-|||PAM	516	Intronic	Pde5a	ENSMUSG00000053965
X	16836276	16836298	-	4	GATGAAGCCTCTGAAGGGTA	GGG	||-||||-|-||||||-|||PAM	58263	Intergenic	Ndp	ENSMUSG00000040138
18	12479784	12479806	-	4	GAAGGACACACTGAAGGGTA	AAC	||||-|-||-||||||-|||PAM	12419	Intronic	Lama3	ENSMUSG00000024421
3	144106158	144106180	#ERROR!	3	AGAGAAGACCCTGAAGTGGA	AAG	--||||||||||||||||-|PAM	26761	Intergenic	Gm5857	ENSMUSG00000106416
4	152805516	152805538	#ERROR!	4	GAACAAGCCCCTGTTGTGTA	AAC	|||-|||-|||||--|||||PAM	20544	Intergenic	Gm833	ENSMUSG00000073699
1	17099432	17099454	#ERROR!	4	GGAGACAACCCTGAAGTTTA	AAA	|-|||--||||||||||-||PAM	5347	Intronic	Gm28376	ENSMUSG00000101640
2	20291695	20291717	-	4	GAAGAACAACATGAAATGTA	AGA	||||||-|-|-||||-||||PAM	2988	Intronic	Etl4	ENSMUSG00000036617
2	7508965	7508987	-	4	GAAGAAAAACATGAAATGTA	AAA	||||||-|-|-||||-||||PAM	5134	Intronic	Celf2	ENSMUSG00000002107
3	137535607	137535629	#ERROR!	4	GAACATGACCATGAAGGGTA	TGT	|||-|-||||-|||||-|||PAM	26377	Intergenic	Gm31678	ENSMUSG00000105427
2	96213173	96213195	-	4	AAAGAAGCCCCTAAAATGTA	GAT	-||||||-||||-||-||||PAM	64245	Intronic	Lrrc4c	ENSMUSG00000050587
X	143629409	143629431	-	4	TAAGAAGATTCTGAAGAGTA	TAG	-|||||||--||||||-|||PAM	1248	Intronic	Gm8216	ENSMUSG00000084303
13	57418975	57418997	#ERROR!	4	GAAATAAACCCTGAAGTTTA	TGG	|||--|-||||||||||-||PAM	5494	Intergenic	Gm48176	ENSMUSG00000114411
13	95631198	95631220	-	4	AAAGCAGACCCCGAAGGGTA	GGT	-|||-||||||-||||-|||PAM	15969	Intergenic	S100z	ENSMUSG00000021679
3	133133149	133133171	-	4	AAAGAAGACACAGAAATGTA	TAA	-||||||||-|-|||-||||PAM	36269	Intergenic	Tet2	ENSMUSG00000040943
10	124274796	124274818	#ERROR!	4	GAAAAAAACCCTAAATTGTA	AAT	|||-||-|||||-||-||||PAM	30161	Intergenic	4930503E24Rik	ENSMUSG00000112364
4	127636130	127636152	#ERROR!	4	GAAAAAAACCCTAAAATGTA	CAT	|||-||-|||||-||-||||PAM	68279	Intergenic	1700112K13Rik	ENSMUSG00000087510
6	24795901	24795923	#ERROR!	4	GAAGAAGAATCTTCAGTGTA	AAT	||||||||--||--||||||PAM	0	Exonic	Spam1	ENSMUSG00000029682
2	127418197	127418219	-	4	GAGGAGCACCCTGAAGTTTA	GAG	||-||--||||||||||-||PAM	0	Exonic	Zfp661	ENSMUSG00000034800
18	80910740	80910762	#ERROR!	3	GAAAAAGACCCTTAAGAGTA	AGC	|||-||||||||-|||-|||PAM	2195	Intronic	Atp9b	ENSMUSG00000024566
14	82482113	82482135	#ERROR!	4	TAAAAAGAACCTGAAGTTTA	TGC	-||-||||-||||||||-||PAM	NA	Intergenic	NA	NA
7	72482979	72483001	-	4	AAATAAGATCCTGAAGTCTA	AGA	-||-||||-||||||||-||PAM	NA	Intergenic	NA	NA
9	24779708	24779730	#ERROR!	4	AAACAAGAGCCTGAAGTATA	GAT	-||-||||-||||||||-||PAM	41067	Intergenic	Amd-ps6	ENSMUSG00000111507
1	143642488	143642510	-	4	AAAGAAGTCCATGAAGAGTA	TAA	-||||||-||-|||||-|||PAM	0	Exonic	Ro60	ENSMUSG00000018199
19	57652246	57652268	-	4	GAGGAAGAACCTGTGGTGTA	CGA	||-|||||-||||--|||||PAM	6576	Intronic	Atrnl1	ENSMUSG00000054843
11	18694176	18694198	-	4	GTAGGAGACCCTGCACTGTA	TAA	|-||-||||||||-|-||||PAM	5380	Intergenic	Gm23093	ENSMUSG00000065384
16	96077371	96077393	#ERROR!	4	GATGAAGAAACTGAAGGGTA	GAA	||-|||||--||||||-|||PAM	2274	Intronic	B3galt5	ENSMUSG00000074892
5	77100323	77100345	#ERROR!	4	GAAAACCACCCTGAAGTTTA	TAG	|||-|--||||||||||-||PAM	641	Intronic	Paics	ENSMUSG00000029247
6	120591838	120591860	-	4	GAAAATTACCCTGAAGTTTA	AGG	|||-|--||||||||||-||PAM	34701	Intergenic	Gm44124	ENSMUSG00000107580
18	43592941	43592963	-	4	GTAGAAGCCCTTGAAGAGTA	AAA	|-|||||-||-|||||-|||PAM	12918	Intergenic	Gm3650	ENSMUSG00000097891
19	26241375	26241397	-	3	GAAGAATAGCCTGAAGTCTA	AAT	||||||-|-||||||||-||PAM	3482	Intergenic	Gm25176	ENSMUSG00000084589
6	41094125	41094147	-	4	GAAGAAGTACTTGAAATGTA	GAT	|||||||--|-||||-||||PAM	723	Intergenic	Trbv13-1	ENSMUSG00000076467
18	43224363	43224385	-	4	GAAGAAGGACATGAATTGTA	TGG	|||||||--|-||||-||||PAM	2668	Intronic	4930588A03Rik	ENSMUSG00000117792
6	147969457	147969479	#ERROR!	4	CTAGAAGACTCTGAAGTATA	AAC	--|||||||-|||||||-||PAM	86	Intronic	Far2os1	ENSMUSG00000089948
2	120950129	120950151	-	4	ATAGAAGACTCTGAAGTCTA	AAC	--|||||||-|||||||-||PAM	3252	Intergenic	Tgm7	ENSMUSG00000079103
2	133611829	133611851	-	4	CAAGAAGAGCCTTAAATGTA	AGT	-|||||||-|||-||-||||PAM	NA	Intergenic	NA	NA
12	31195880	31195902	#ERROR!	4	TAAGAAGAGCCTCAACTGTA	CAC	-|||||||-|||-||-||||PAM	626	Intronic	6030469F06Rik	ENSMUSG00000095953
10	109704466	109704488	-	4	GAATAAGTCCCTAAATTGTA	GGT	|||-|||-||||-||-||||PAM	1606	Intronic	Nav3	ENSMUSG00000020181
4	107352835	107352857	-	4	GAAAAAGAGGCTGAAGAGTA	GGC	|||-||||--||||||-|||PAM	56326	Intronic	Glis1	ENSMUSG00000034762
8	13957361	13957383	#ERROR!	4	CAAGAAGACTCTGGCGTGTA	GGA	-||||||||-|||--|||||PAM	420	Intergenic	Fbxo25	ENSMUSG00000038365
3	90308369	90308391	-	4	GAAGAGGTCACTGAAGAGTA	AGG	|||||-|-|-||||||-|||PAM	0	Exonic	Ints3	ENSMUSG00000027933
12	93133024	93133046	#ERROR!	4	GAACAAGACACAGAAATGTA	AGT	|||-|||||-|-|||-||||PAM	NA	Intergenic	NA	NA
13	82375074	82375096	-	4	GAAGAACACAGTGAAATGTA	AAT	||||||-||--||||-||||PAM	31766	Intronic	Gm48155	ENSMUSG00000114461
4	31461766	31461788	#ERROR!	4	AAAGAATTCCCTGAAGTTTA	AGA	-|||||--|||||||||-||PAM	80820	Intergenic	Gm11922	ENSMUSG00000082254
18	21281921	21281943	-	4	AATGAAGACACTGAAGTTTA	CAA	-|-||||||-|||||||-||PAM	0	Exonic	Garem1	ENSMUSG00000042680
4	13768514	13768536	-	4	AAGGAAGACTCTGAAGTATA	TGA	-|-||||||-|||||||-||PAM	2840	Intronic	Runx1t1	ENSMUSG00000006586
12	91927889	91927911	#ERROR!	4	GCAGAGGACCCTGGACTGTA	TAC	|-|||-|||||||-|-||||PAM	7262	Intergenic	Gm21614	ENSMUSG00000098159
18	44842675	44842697	-	3	GATGAAGACCTTGAAGTTTA	GAA	||-|||||||-||||||-||PAM	1805	Intronic	Mcc	ENSMUSG00000071856
9	87534206	87534228	#ERROR!	4	GGAGAAGATCCTAAATTGTA	GGG	|-||||||-|||-||-||||PAM	50625	Intergenic	Tbx18	ENSMUSG00000032419
16	38811479	38811501	#ERROR!	3	GAAGAGGACTCTGAAGTTTA	TGA	|||||-|||-|||||||-||PAM	15995	Intronic	Igsf11	ENSMUSG00000022790
5	139356455	139356477	#ERROR!	3	GTAGGAGACCCTGAAGTGAA	GGA	|-||-|||||||||||||-|PAM	955	Intronic	Mir339	ENSMUSG00000065593
1	67880165	67880187	#ERROR!	4	CAAGAAGAGCTTGAAGAGTA	CAA	-|||||||-|-|||||-|||PAM	35682	Intergenic	Gm15669	ENSMUSG00000085075
2	143497846	143497868	#ERROR!	4	GAAGGAGAAGCTGAAGAGTA	CAT	||||-|||--||||||-|||PAM	31616	Intronic	Pcsk2	ENSMUSG00000027419
X	51335464	51335486	#ERROR!	4	GAAGCAGACACAGAAATGTA	AAG	||||-||||-|-|||-||||PAM	25817	Intergenic	Gpc3	ENSMUSG00000055653
6	84918723	84918745	-	4	AAAGAAAACCCTGTAATGTA	AAG	-|||||-||||||-|-||||PAM	3128	Intronic	Exoc6b	ENSMUSG00000033769
1	102396615	102396637	-	4	TAAGAACACCCTGCACTGTA	AAT	-|||||-||||||-|-||||PAM	9968	Intronic	Gm20281	ENSMUSG00000099989
13	91559151	91559173	#ERROR!	4	GAGGAAGACACTGGTGTGTA	AAT	||-||||||-|||--|||||PAM	22947	Intergenic	A830009L08Rik	ENSMUSG00000097182
6	99507300	99507322	#ERROR!	4	GAAGAGAACCATGAAGAGTA	TGT	|||||--|||-|||||-|||PAM	7618	Intronic	Foxp1	ENSMUSG00000030067
1	130143736	130143758	-	4	GTAGAAGACCAAGAATTGTA	GAA	|-||||||||--|||-||||PAM	2078	Intronic	Thsd7b	ENSMUSG00000042581
8	15718884	15718906	#ERROR!	4	ACTGAAGACCCTGAAGTGCA	GAG	---|||||||||||||||-|PAM	1276	Intronic	Gm45408	ENSMUSG00000110217
4	144536094	144536116	#ERROR!	4	ATTGAAGACCCTGAAGTGGA	TAG	---|||||||||||||||-|PAM	16864	Intergenic	Prdx2-ps2	ENSMUSG00000083998
2	36889194	36889216	#ERROR!	3	GAAGGAGACCCTGATATGTA	TAA	||||-|||||||||--||||PAM	0	Exonic	Olfr357	ENSMUSG00000055838
6	77603704	77603726	-	4	GAACATGACCCTGTAATGTA	GAC	|||-|-|||||||-|-||||PAM	9972	Intronic	Ctnna2	ENSMUSG00000063063
5	92265801	92265823	#ERROR!	4	GAAGATGAACCTGGCGTGTA	CAG	|||||-||-||||--|||||PAM	19974	Intergenic	Uso1	ENSMUSG00000029407
X	112196920	112196942	#ERROR!	4	GAAGAAGCCAGTGAACTGTA	AAG	|||||||-|--||||-||||PAM	10265	Intergenic	Dach2	ENSMUSG00000025592
19	17322550	17322572	-	4	AAAGTAGACACTGAAGTTTA	GAG	-|||-||||-|||||||-||PAM	5618	Intronic	Gcnt1	ENSMUSG00000038843
X	6903390	6903412	#ERROR!	3	GAACGAGACCCTGAAGTGCA	GAA	|||--|||||||||||||-|PAM	1556	Intronic	Ccnb3	ENSMUSG00000051592
4	114883052	114883074	-	4	TAAGAAAAACCTGAAGTATA	CAT	-|||||-|-||||||||-||PAM	1438	Intronic	Stil	ENSMUSG00000028718
18	44698869	44698891	-	4	GAAGGGGACCCAGAAGAGTA	TAG	||||--|||||-||||-|||PAM	31502	Intronic	Mcc	ENSMUSG00000071856
4	144706998	144707020	#ERROR!	4	GGAGAAAAACCTGAAGTTTA	CAA	|-||||-|-||||||||-||PAM	0	Exonic	Vps13d	ENSMUSG00000020220
12	27287044	27287066	#ERROR!	4	TAGGAAGACCCTGAGTTGTA	CAA	-|-|||||||||||--||||PAM	25473	Intergenic	Gm47860	ENSMUSG00000114083
6	125109667	125109689	#ERROR!	4	GAAGGAGATCCTCAACTGTA	TGG	||||-|||-|||-||-||||PAM	386	Intronic	Nop2	ENSMUSG00000038279
13	104501428	104501450	#ERROR!	4	GAAGCAGATCCTCAAATGTA	AGC	||||-|||-|||-||-||||PAM	1852	Intronic	Adamts6	ENSMUSG00000046169
2	91748488	91748510	#ERROR!	4	GCAGAAGCCCCAGAAGAGTA	AAG	|-|||||-|||-||||-|||PAM	0	Exonic	Ambra1	ENSMUSG00000040506
8	110251829	110251851	#ERROR!	4	GAAAAAGATCATGAAGGGTA	AAA	|||-||||-|-|||||-|||PAM	0	Exonic	Pmfbp1	ENSMUSG00000031727
2	40058501	40058523	-	4	AATGAAGACCATGAAGTATA	TAA	-|-|||||||-||||||-||PAM	8511	Intergenic	Gm13457	ENSMUSG00000084171
X	58814445	58814467	#ERROR!	4	AATGAAGACCATGAAGTATA	TAA	-|-|||||||-||||||-||PAM	97590	Intergenic	Gm14887	ENSMUSG00000083366
3	103882388	103882410	-	4	GAACAATACCCTGCACTGTA	GAG	|||-||-||||||-|-||||PAM	5262	Intronic	Phtf1	ENSMUSG00000058388
7	130244495	130244517	#ERROR!	4	GAAGCAAGCCCTGAAGTATA	CAA	||||-|--|||||||||-||PAM	2694	Intronic	Tacc2	ENSMUSG00000030852
7	129315495	129315517	-	4	GATGTAGACTCTGAAGTATA	TAG	||-|-||||-|||||||-||PAM	17798	Intronic	Gm39094	ENSMUSG00000108580
3	9772728	9772750	#ERROR!	4	GAGGAACAGCCTGAAGTTTA	TGC	||-|||-|-||||||||-||PAM	1379	Intronic	Pag1	ENSMUSG00000027508
14	40255551	40255573	-	4	GAAGAAAAGGCTGAAGAGTA	AGC	||||||-|--||||||-|||PAM	23622	Intergenic	Gm5205	ENSMUSG00000098169
8	38471019	38471041	#ERROR!	4	GAAGAAGACAGTCTAGTGTA	GGC	|||||||||--|--||||||PAM	50808	Intronic	Sgcz	ENSMUSG00000039539
18	14937311	14937333	#ERROR!	4	GTAGAAGACAATGAAGAGTA	GAC	|-|||||||--|||||-|||PAM	190	Intronic	Taf4b	ENSMUSG00000054321
2	132609468	132609490	#ERROR!	4	GGAGAAGACATTGAAGAGTA	GGG	|-|||||||--|||||-|||PAM	13708	Intergenic	Chgb	ENSMUSG00000027350
8	31206032	31206054	#ERROR!	4	GAAGGAGAACATGAAGGGTA	TAT	||||-|||-|-|||||-|||PAM	NA	Intergenic	NA	NA
9	51695890	51695912	#ERROR!	4	GAAGGAGAACATGAAGGGTA	TAT	||||-|||-|-|||||-|||PAM	1124	Intronic	Arhgap20	ENSMUSG00000053199
11	39907025	39907047	#ERROR!	4	GAAGTAGAACATGAAGGGTA	AGG	||||-|||-|-|||||-|||PAM	6018	Intronic	Gm12132	ENSMUSG00000085301
12	21523230	21523252	-	4	GAAGTAGAACTTGAAGGGTA	AGC	||||-|||-|-|||||-|||PAM	52165	Intergenic	Gm4419	ENSMUSG00000097055
4	105929360	105929382	#ERROR!	4	TAATAAGACCTTGAAGTCTA	GGG	-||-||||||-||||||-||PAM	16529	Intergenic	Gm12729	ENSMUSG00000085790
X	22352126	22352148	#ERROR!	4	AAAAAAGACCATGAAGTTTA	GAG	-||-||||||-||||||-||PAM	23493	Intergenic	Ppp1r2-ps7	ENSMUSG00000052025
14	27850574	27850596	#ERROR!	4	AAGGGAGACCCTGAAGTGGA	AGA	-|-|-|||||||||||||-|PAM	12582	Intronic	Erc2	ENSMUSG00000040640
10	18974230	18974252	-	4	GAGGAAGACCATGCTGTGTA	AGT	||-|||||||-||--|||||PAM	146	Intronic	Gm48545	ENSMUSG00000111821
4	93814739	93814761	-	4	GAACAACATCCTGAAGTTTA	AAA	|||-||-|-||||||||-||PAM	NA	Intergenic	NA	NA
2	147231301	147231323	-	4	GAAAAAGACACTAAAATGTA	TAT	|||-|||||-||-||-||||PAM	2750	Intronic	Pax1	ENSMUSG00000037034
7	23144982	23145004	#ERROR!	4	GAAGAAGAATCTCAGGTGTA	GAA	||||||||--||-|-|||||PAM	720	Intergenic	Gm18598	ENSMUSG00000108946
4	96318186	96318208	-	4	GAAGAAGAATCTCAGGTGTA	GAA	||||||||--||-|-|||||PAM	14625	Intergenic	Cyp2j8	ENSMUSG00000082932
3	138870557	138870579	#ERROR!	4	GAAGAAGATACTCATGTGTA	CAC	||||||||--||-|-|||||PAM	36025	Intergenic	Gm4862	ENSMUSG00000090801
17	50359390	50359412	#ERROR!	4	CAAGAAGATCCAGAAGGGTA	TAA	-|||||||-||-||||-|||PAM	2853	Intronic	Rftn1	ENSMUSG00000039316
3	23858953	23858975	-	4	GAAGACCTCCCTGAAGTTTA	AAG	|||||---|||||||||-||PAM	0	Exonic	Naaladl2	ENSMUSG00000102758
5	91990561	91990583	#ERROR!	4	GGACAAGACCGTGAAGTCTA	AGA	|-|-||||||-||||||-||PAM	35629	Intergenic	Gm5558	ENSMUSG00000096726
2	45393427	45393449	#ERROR!	4	ACAGAGGACCCTGAAGTGAA	TAG	--|||-||||||||||||-|PAM	99380	Intergenic	Gm13479	ENSMUSG00000085591
13	34974625	34974647	#ERROR!	4	CAAGCAGACCCTGAGCTGTA	GAG	-|||-|||||||||--||||PAM	3072	Intronic	Gm47157	ENSMUSG00000113484
12	84345854	84345876	-	4	AAAGAAAACTCTGAAGTATA	AAG	-|||||-||-|||||||-||PAM	714	Intronic	Ptgr2	ENSMUSG00000072946
12	7577616	7577638	-	4	GAAGAAGAACCCCCAGTGTA	GAT	||||||||-||---||||||PAM	1645	Intronic	Gm32828	ENSMUSG00000112323
6	101825143	101825165	-	4	TGAGAAGACCCTGGAGAGTA	GAA	--|||||||||||-||-|||PAM	132	Intergenic	Gm44176	ENSMUSG00000107579
17	52728952	52728974	#ERROR!	4	GAGAAAGACCCTGACATGTA	CAG	||--||||||||||--||||PAM	30629	Intergenic	Gm5094	ENSMUSG00000117035
13	15045942	15045964	-	4	AAAATAGACCCTGAAGTGAA	TGC	-||--|||||||||||||-|PAM	7221	Intergenic	Gm19189	ENSMUSG00000113686
10	90686893	90686915	-	4	AAAGCAGACCATGAAGTCTA	AAC	-|||-|||||-||||||-||PAM	46	Intronic	Gm47590	ENSMUSG00000112601
17	56897219	56897241	-	4	GAACAAGACCATGTTGTGTA	GAA	|||-||||||-||--|||||PAM	1353	Intronic	Safb	ENSMUSG00000071054
2	94136514	94136536	-	4	GAAGAAGGTTCTGAAGGGTA	GAC	|||||||---||||||-|||PAM	1106	Intronic	Ttc17	ENSMUSG00000027194
11	30610025	30610047	-	4	GAAGAAGTGGCTGAAGAGTA	AAA	|||||||---||||||-|||PAM	10438	Intergenic	Acyp2	ENSMUSG00000060923
14	73408066	73408088	-	4	GAAGGAGCCCCAGAAGAGTA	AGA	||||-||-|||-||||-|||PAM	2494	Intronic	Rcbtb2	ENSMUSG00000022106
15	91292926	91292948	-	4	GAAGAAGCCTCAGAACTGTA	CAA	|||||||-|-|-|||-||||PAM	3364	Intronic	Slc2a13	ENSMUSG00000036298
18	59302445	59302467	-	4	GCAGAAGAGCCTGGATTGTA	TGA	|-||||||-||||-|-||||PAM	6006	Intergenic	Chsy3	ENSMUSG00000058152
2	49592888	49592910	#ERROR!	4	GTACCAGACCCTGAAGTGCA	TGA	|-|--|||||||||||||-|PAM	1771	Intronic	Kif5c	ENSMUSG00000026764
13	81813233	81813255	#ERROR!	3	GAAGAAGATGCTGAAGTCTA	CGA	||||||||--|||||||-||PAM	0	Exonic	Lysmd3	ENSMUSG00000035840
9	115232859	115232881	-	4	GAGGAAGAACCAGAAGGGTA	GGT	||-|||||-||-||||-|||PAM	1336	Intergenic	Gm9487	ENSMUSG00000111530
7	45310923	45310945	-	3	GAAGAAGAACCTTAAGCGTA	GAG	||||||||-|||-|||-|||PAM	2547	Intronic	Fut2	ENSMUSG00000055978
11	72790921	72790943	#ERROR!	4	AAAGATGACCCTGATTTGTA	CAA	-||||-||||||||--||||PAM	314	Intronic	Zzef1	ENSMUSG00000055670
X	56070341	56070363	#ERROR!	3	GAAGAAGACCCCCAAATGTA	GAT	|||||||||||--||-||||PAM	18071	Intergenic	Brs3	ENSMUSG00000031130
8	104374184	104374206	-	4	GATGAATACACTGAAGTATA	CAC	||-|||-||-|||||||-||PAM	11780	Intronic	4933400L20Rik	ENSMUSG00000110336
8	19674558	19674580	#ERROR!	4	GATGAATACACTGAAGTATA	CAC	||-|||-||-|||||||-||PAM	13571	Intronic	Gm35998	ENSMUSG00000110463
7	83457626	83457648	-	4	ACAGAACACCCTGAAGTGAA	GGG	--||||-|||||||||||-|PAM	6267	Intronic	Gm39043	ENSMUSG00000109450
16	97687658	97687680	#ERROR!	3	GAAGAAGCCCCTGAGCTGTA	GAG	|||||||-||||||--||||PAM	248	Intronic	C2cd2	ENSMUSG00000045975
11	103837780	103837802	#ERROR!	4	AAAGACGACCTTGAAGTTTA	TAA	-||||-||||-||||||-||PAM	6994	Intronic	Nsf	ENSMUSG00000034187
5	93439291	93439313	#ERROR!	4	AAAGATGACCTTGAAGTTTA	GAT	-||||-||||-||||||-||PAM	15201	Intergenic	Ccng2	ENSMUSG00000029385
10	124206624	124206646	-	3	CAAGAAGAACCTGAAGTGAA	TGG	-|||||||-|||||||||-|PAM	98333	Intergenic	4930503E24Rik	ENSMUSG00000112364
6	134586593	134586615	#ERROR!	4	GCAGAGGACCCTGACCTGTA	TGT	|-|||-||||||||--||||PAM	0	Exonic	Mansc1	ENSMUSG00000032718
8	39393614	39393636	#ERROR!	4	GATGAAGACCATAAAATGTA	CAT	||-|||||||-|-||-||||PAM	56422	Intergenic	AC154907.1	ENSMUSG00000119779
1	69813770	69813792	#ERROR!	4	GAAGACGACTCTAAACTGTA	CAG	|||||-|||-||-||-||||PAM	1858	Intergenic	Gm37930	ENSMUSG00000103402
15	102171832	102171854	-	4	AAAGAAGGCCCTAAAGGGTA	CAC	-||||||-||||-|||-|||PAM	5880	Intergenic	Rarg	ENSMUSG00000001288
14	120324234	120324256	#ERROR!	4	GAATGAGACCCTGAGCTGTA	AGC	|||--|||||||||--||||PAM	3099	Intergenic	Gm4681	ENSMUSG00000115146
12	105023550	105023572	-	4	GAAGGAGGACCTGAAGTTTA	AGG	||||-||--||||||||-||PAM	14385	Intergenic	Glrx5	ENSMUSG00000021102
10	29441558	29441580	#ERROR!	4	GAAGCAGGACCTGAAGTATA	GGC	||||-||--||||||||-||PAM	29695	Intronic	Rspo3	ENSMUSG00000019880
3	151946160	151946182	#ERROR!	4	GAATTAGACCTTGAAGTCTA	GAA	|||--|||||-||||||-||PAM	2091	Intronic	Nexn	ENSMUSG00000039103
12	6223198	6223220	#ERROR!	4	TAAGAAAACCCTGACTTGTA	GAG	-|||||-|||||||--||||PAM	NA	Intergenic	NA	NA
2	159274995	159275017	#ERROR!	3	GAAGAAGACCATGGACTGTA	GGA	||||||||||-||-|-||||PAM	23073	Intergenic	Gm14219	ENSMUSG00000083913
5	64155029	64155051	-	4	GAAGAGGACAATGAAGAGTA	AGG	|||||-|||--|||||-|||PAM	4645	Intergenic	Gm25608	ENSMUSG00000077209
16	84418419	84418441	#ERROR!	4	AAAAAAAACCCTGAAGTGAA	AGT	-||-||-|||||||||||-|PAM	20325	Intergenic	Gm2477	ENSMUSG00000116599
13	47770543	47770565	-	4	AAAAAAAACCCTGAAGTGCA	AAT	-||-||-|||||||||||-|PAM	50461	Intergenic	4930471G24Rik	ENSMUSG00000114509
2	116676181	116676203	-	3	GAGGAAGAACCTGAAGTGGA	AAC	||-|||||-|||||||||-|PAM	2377	Intergenic	Gm13990	ENSMUSG00000086462
X	116612133	116612155	#ERROR!	4	AAAGAAAACCATGAAGTTTA	AAG	-|||||-|||-||||||-||PAM	4040	Intergenic	Gm14914	ENSMUSG00000084283
X	138892505	138892527	#ERROR!	4	GAGGAAGCCACTGAAGTATA	GAG	||-||||-|-|||||||-||PAM	169	Intronic	Rbm41	ENSMUSG00000031433
17	8636275	8636297	#ERROR!	4	GAAGTACACTCTGAAGTCTA	GGG	||||-|-||-|||||||-||PAM	202	Intronic	T2	ENSMUSG00000058159
4	48034777	48034799	#ERROR!	4	CCAGAAGCCCCTGAAGTGAA	TGC	--|||||-||||||||||-|PAM	10354	Intergenic	Nr4a3	ENSMUSG00000028341
15	68949398	68949420	#ERROR!	4	GATGAAGACCCGGTTGTGTA	GGA	||-||||||||-|--|||||PAM	13563	Intronic	Khdrbs3	ENSMUSG00000022332
15	94971563	94971585	-	4	GAAGAACACACTTAAATGTA	AAG	||||||-||-||-||-||||PAM	700	Intronic	Tmem117	ENSMUSG00000063296
9	12239176	12239198	#ERROR!	4	GAAGCAGAGCCTGGATTGTA	GAT	||||-|||-||||-|-||||PAM	4795	Intergenic	Gm29785	ENSMUSG00000111810
14	13135633	13135655	-	4	GAAGGAGAGCCTGGACTGTA	GAA	||||-|||-||||-|-||||PAM	66484	Intergenic	Gm48370	ENSMUSG00000114615
12	88595713	88595735	#ERROR!	4	GAAGATGGTCCTGAAGTCTA	TAA	|||||-|--||||||||-||PAM	799	Intergenic	Gm48665	ENSMUSG00000113538
2	133116125	133116147	-	3	GAAGAAAACCCAGAAGTCTA	AAC	||||||-||||-|||||-||PAM	56697	Intergenic	Gm27449	ENSMUSG00000098578
14	36364801	36364823	-	3	GAAGAAGAACATGAAGTATA	AAG	||||||||-|-||||||-||PAM	22757	Intergenic	Gm17940	ENSMUSG00000114779
14	5415828	5415850	#ERROR!	3	GAAGAAGAGCATGAAGTATA	GAG	||||||||-|-||||||-||PAM	51693	Intergenic	Pou5f1-rs6	ENSMUSG00000114296
16	70636790	70636812	-	4	AAAGCAAACCCTGAAGTGGA	GAC	-|||-|-|||||||||||-|PAM	92180	Intergenic	Gm49665	ENSMUSG00000116742
10	38263385	38263407	#ERROR!	4	AAAGAAGAGCCTCAAGAGTA	GGC	-|||||||-|||-|||-|||PAM	45079	Intergenic	AC156504.1	ENSMUSG00000118766
17	7881801	7881823	-	4	CAAGAAGACCCCAAACTGTA	GGA	-||||||||||--||-||||PAM	2731	Intergenic	Gm49632	ENSMUSG00000116955
10	98039655	98039677	-	4	CAAGAAGACCCAAAATTGTA	GGA	-||||||||||--||-||||PAM	96112	Intergenic	Gm8633	ENSMUSG00000112896
8	83712693	83712715	#ERROR!	4	GAGTAAAACCCTGAAGTGGA	AGC	||--||-|||||||||||-|PAM	4261	Intronic	Rnf150	ENSMUSG00000047747
7	123877259	123877281	-	3	AAAGAAGACACTGAAGTGGA	AAT	-||||||||-||||||||-|PAM	9215	Intronic	Gm15338	ENSMUSG00000085899
6	97961972	97961994	#ERROR!	4	GATGAAAACCTTGAAGTTTA	TGA	||-|||-|||-||||||-||PAM	6759	Intronic	Mitf	ENSMUSG00000035158
11	38013773	38013795	#ERROR!	4	GAACAAGACTCAGAAGGGTA	TAC	|||-|||||-|-||||-|||PAM	96101	Intergenic	Gm12129	ENSMUSG00000082587
5	90709108	90709130	-	4	GAAGAAAACAATGAAGGGTA	GAG	||||||-||--|||||-|||PAM	0	Exonic	Albfm1	ENSMUSG00000070690
10	28206725	28206747	#ERROR!	4	GGAGAAGAAACTGAAGTTTA	AAT	|-||||||--|||||||-||PAM	3725	Intronic	Ptprk	ENSMUSG00000019889
10	99466025	99466047	#ERROR!	4	GCAGAAGAAACTGAAGTCTA	GGG	|-||||||--|||||||-||PAM	8537	Intronic	Gm18409	ENSMUSG00000112503
1	26522661	26522683	-	4	GGAGAAGAGGCTGAAGTATA	GAT	|-||||||--|||||||-||PAM	16694	Intergenic	Gm19123	ENSMUSG00000099458
7	27295973	27295995	#ERROR!	4	GTGGAAGCCCCTGAAGTGGA	AGG	|--||||-||||||||||-|PAM	260	Intronic	Akt2	ENSMUSG00000004056
14	33092078	33092100	-	4	GCAGAGGACCCTGCAGGGTA	AGA	|-|||-|||||||-||-|||PAM	0	Exonic	Gm15512	ENSMUSG00000087639
3	21726564	21726586	-	2	GAAGAAGACCCTGGAGTCTA	AGG	|||||||||||||-|||-||PAM	23242	Intergenic	Gm17935	ENSMUSG00000106460
3	95524699	95524721	#ERROR!	4	GAACTGGACCCTGAAGTGGA	GGG	|||---||||||||||||-|PAM	0	Exonic	Golph3l	ENSMUSG00000046519
16	93397120	93397142	#ERROR!	4	GAAATGGACCCTGAAGTGCA	TAA	|||---||||||||||||-|PAM	925	Intronic	Setd4	ENSMUSG00000022948
16	55369471	55369493	-	4	GAATGTGACCCTGAAGTGCA	TGA	|||---||||||||||||-|PAM	45652	Intergenic	AC138722.1	ENSMUSG00000119820
1	26593932	26593954	#ERROR!	4	CAAAAAGGCCCTGAAGTGAA	AGT	-||-|||-||||||||||-|PAM	11960	Intergenic	Gm24064	ENSMUSG00000088111
14	37784901	37784923	-	4	GAAAAACACCCTGACTTGTA	TAT	|||-||-|||||||--||||PAM	11145	Intergenic	Gm18523	ENSMUSG00000114450
14	26201798	26201820	-	4	CAAGAAGGCCTTGAAGTATA	CAT	-||||||-||-||||||-||PAM	2154	Intronic	Slmap	ENSMUSG00000021870
12	27098692	27098714	-	4	AAAGAAGGCCTTGAAGTATA	TGC	-||||||-||-||||||-||PAM	2235	Intergenic	Gm9866	ENSMUSG00000094002
17	68689758	68689780	-	3	GTAGAAGACACTGAAGTGGA	AGC	|-|||||||-||||||||-|PAM	10097	Intronic	L3mbtl4	ENSMUSG00000041565
2	96622553	96622575	-	3	GAAGCAGAGCCTGAAGTGGA	TAC	||||-|||-|||||||||-|PAM	38451	Intronic	Lrrc4c	ENSMUSG00000050587
14	103781070	103781092	#ERROR!	4	GAAGAATTGCCTGAAGTATA	GGG	||||||---||||||||-||PAM	168	Intronic	Scel	ENSMUSG00000022123
3	56498728	56498750	-	4	GATGAAGAAACTGAAGTTTA	TAG	||-|||||--|||||||-||PAM	NA	Intergenic	NA	NA
10	126492414	126492436	#ERROR!	4	GATGAAGATTCTGAAGTTTA	AGG	||-|||||--|||||||-||PAM	7431	Intergenic	Gm40797	ENSMUSG00000112208
1	131244044	131244066	-	4	TGAGAAGATCCTGAAGTGGA	GGC	--||||||-|||||||||-|PAM	801	Intronic	Srgap2	ENSMUSG00000026425
1	119480291	119480313	#ERROR!	4	GCAGAAGCCCATGAAGTCTA	CAA	|-|||||-||-||||||-||PAM	1623	Intronic	Epb41l5	ENSMUSG00000026383
5	17883044	17883066	-	4	GAGGAAGACCCCAAATTGTA	CAT	||-||||||||--||-||||PAM	244	Intronic	Sema3c	ENSMUSG00000028780
1	134718990	134719012	-	4	GAGGAAGTCCCTGATATGTA	GAA	||-||||-||||||--||||PAM	7955	Intronic	Ppp1r12b	ENSMUSG00000073557
X	61070969	61070991	-	4	AAAGAAGACCTTGTAATGTA	GAG	-|||||||||-||-|-||||PAM	19501	Intergenic	Gm8215	ENSMUSG00000081409
10	40272271	40272293	#ERROR!	4	TTAGAAGACCCTAAAGTATA	AAA	--||||||||||-||||-||PAM	1875	Intronic	Cdk19	ENSMUSG00000038481
3	24047986	24048008	-	4	GAAGCAGACACTGTAATGTA	GAT	||||-||||-|||-|-||||PAM	9056	Intronic	Naaladl2	ENSMUSG00000102758
4	10078472	10078494	-	4	GAAAAAGAAGCTGAAGTTTA	AGG	|||-||||--|||||||-||PAM	NA	Intergenic	NA	NA
Y	7209933	7209955	#ERROR!	4	GAAAAAGAAGCTGAAGTCTA	AAT	|||-||||--|||||||-||PAM	12761	Intergenic	Gm28997	ENSMUSG00000101479
Y	7679094	7679116	#ERROR!	4	GAAAAAGAAGCTGAAGTCTA	AAT	|||-||||--|||||||-||PAM	12773	Intergenic	Vmn2r-ps149	ENSMUSG00000101181
13	105772983	105773005	#ERROR!	4	GAGAAAGTCCCTGAAGTGCA	GGT	||--|||-||||||||||-|PAM	9854	Intergenic	AC154697.1	ENSMUSG00000119842
15	103048589	103048611	#ERROR!	4	GAAGAAAAACCTGGAATGTA	CAG	||||||-|-||||-|-||||PAM	0	Exonic	Gm49477	ENSMUSG00000116066
2	105756028	105756050	#ERROR!	4	GAAGAAAATCCTGGACTGTA	GAT	||||||-|-||||-|-||||PAM	5014	Intronic	Immp1l	ENSMUSG00000042670
12	64642236	64642258	#ERROR!	3	GAAGAAGACTCTGACCTGTA	GAG	|||||||||-||||--||||PAM	NA	Intergenic	NA	NA
8	103905529	103905551	#ERROR!	3	GAAGAAGACACTGATTTGTA	GAT	|||||||||-||||--||||PAM	33951	Intergenic	Gm45391	ENSMUSG00000109848
8	124776303	124776325	#ERROR!	4	GAACTAGACCCAGAAGTTTA	TGG	|||--||||||-|||||-||PAM	1059	Intronic	Urb2	ENSMUSG00000031976
6	90697825	90697847	#ERROR!	4	GAAACAGACCCAGAAGTCTA	AGG	|||--||||||-|||||-||PAM	4314	Intronic	Iqsec1	ENSMUSG00000034312
7	29729730	29729752	-	4	GAAGAAGCCATTGAAGAGTA	GGA	|||||||-|--|||||-|||PAM	2023	Intergenic	Zfp568	ENSMUSG00000074221
12	30059333	30059355	-	4	ATAGAAGACCCTGATGAGTA	AAT	--||||||||||||-|-|||PAM	2478	Intronic	Pxdn	ENSMUSG00000020674
8	98800976	98800998	#ERROR!	4	CATGAAGACCCTTAAGTATA	AAT	-|-|||||||||-||||-||PAM	NA	Intergenic	NA	NA
18	50337186	50337208	#ERROR!	4	AAAGAAGAACCTGAGATGTA	AAT	-|||||||-|||||--||||PAM	4737	Intergenic	Gm50439	ENSMUSG00000117714
5	135508365	135508387	#ERROR!	4	GAGGAAGACCTAGAAGGGTA	GGG	||-|||||||--||||-|||PAM	6092	Intronic	Gm42731	ENSMUSG00000106758
4	69075540	69075562	#ERROR!	4	GTTGAAGATCCTGAAGTGGA	AAT	|--|||||-|||||||||-|PAM	46526	Intergenic	Gm24697	ENSMUSG00000065815
10	62438756	62438778	-	4	CAAGAATACCCGGAAGTTTA	TAA	-|||||-||||-|||||-||PAM	0	Exonic	Gm47257	ENSMUSG00000112347
9	49480932	49480954	#ERROR!	4	TAAGAACACCCAGAAGTATA	GAT	-|||||-||||-|||||-||PAM	172	Intronic	Ncam1	ENSMUSG00000039542
8	77357027	77357049	-	4	GAAGTAGAGACTGAAGTTTA	GGC	||||-|||--|||||||-||PAM	24905	Intronic	Gm10649	ENSMUSG00000074235
14	76342381	76342403	#ERROR!	4	GGGGAAGACCCTCAAGTATA	AAC	|--|||||||||-||||-||PAM	1091	Intronic	Gpalpp1	ENSMUSG00000022008
13	47214530	47214552	#ERROR!	4	GCAGAAGACTCTTAAGCGTA	TGT	|-|||||||-||-|||-|||PAM	73	Intronic	Kdm1b	ENSMUSG00000038080
13	85549306	85549328	#ERROR!	3	CAAGAAGACCATGAAGTGAA	CAA	-|||||||||-|||||||-|PAM	10472	Intergenic	Gm37641	ENSMUSG00000103196
X	91785623	91785645	#ERROR!	4	GAAAATTACCCTGAAGTGCA	AGC	|||-|--|||||||||||-|PAM	27702	Intergenic	AL645543.1	ENSMUSG00000119016
1	33530114	33530136	-	4	GAAGGAGACCCCAAACTGTA	AAA	||||-||||||--||-||||PAM	6225	Intronic	Prim2	ENSMUSG00000026134
8	91232338	91232360	#ERROR!	3	GAAGGAGACACTGAAGTGCA	TAG	||||-||||-||||||||-|PAM	NA	Intergenic	NA	NA
19	8984232	8984254	#ERROR!	4	GCAGAGGGCCCTGAAGTGGA	TGT	|-|||-|-||||||||||-|PAM	0	Exonic	Ahnak	ENSMUSG00000069833
3	98269689	98269711	#ERROR!	3	GAAGAACAGCCTGAAGTGAA	GGT	||||||-|-|||||||||-|PAM	20066	Intergenic	Zfp697	ENSMUSG00000050064
18	67849064	67849086	#ERROR!	4	GAAGAAATCACTGAAGTCTA	CAT	||||||--|-|||||||-||PAM	4067	Intronic	Ptpn2	ENSMUSG00000024539
6	57619578	57619600	#ERROR!	3	GAAGAAGAACCAGAAGTTTA	AGC	||||||||-||-|||||-||PAM	3512	Intronic	Herc6	ENSMUSG00000029798
18	60949067	60949089	-	4	GAAGAAATCCCTCAAGAGTA	AGT	||||||--||||-|||-|||PAM	0	Exonic	Tcof1	ENSMUSG00000024613
9	26872613	26872635	-	4	ACAGAAGACACTGAAGTGAA	AAA	--|||||||-||||||||-|PAM	0	Exonic	Gm5120	ENSMUSG00000111151
6	131964780	131964802	-	4	TGAGAAGACACTGAAGTGCA	GAC	--|||||||-||||||||-|PAM	46198	Intergenic	Gm43974	ENSMUSG00000107774
9	86761469	86761491	-	4	GAAGAAGCACCTGGACTGTA	AGC	|||||||--||||-|-||||PAM	0	Exonic	Snap91	ENSMUSG00000033419
6	104425756	104425778	-	4	GAAAGAGGCCCTGAAGTGGA	TAC	|||--||-||||||||||-|PAM	43973	Intergenic	Cntn6	ENSMUSG00000030092
16	49458347	49458369	#ERROR!	4	GACGAAGAACTTGAAGTCTA	GAG	||-|||||-|-||||||-||PAM	61227	Intergenic	Ift57	ENSMUSG00000032965
3	55614601	55614623	#ERROR!	4	GAAGATGAGTCTGAAGTCTA	CAC	|||||-||--|||||||-||PAM	3425	Intronic	Nbea	ENSMUSG00000027799
14	5328048	5328070	#ERROR!	4	GAAGAGGATGCTGAAGTTTA	AAA	|||||-||--|||||||-||PAM	19526	Intergenic	Gm48312	ENSMUSG00000114769
3	95621780	95621802	-	4	GAGGAGGCCCCTGAAGTGGA	AAC	||-||-|-||||||||||-|PAM	19657	Intergenic	Ecm1	ENSMUSG00000028108
6	120950393	120950415	-	4	GAAGAAGAGGATGAAGAGTA	TGA	||||||||---|||||-|||PAM	0	Exonic	Mical3	ENSMUSG00000051586
7	89370230	89370252	-	4	GAAGAAGAAATTGAAGCGTA	AAT	||||||||---|||||-|||PAM	15584	Intronic	Me3	ENSMUSG00000030621
3	12146813	12146835	-	4	GAAGAAGACTGGGAAATGTA	TGC	|||||||||---|||-||||PAM	NA	Intergenic	NA	NA
X	51326006	51326028	-	4	GAAGAAGACTGGGAAATGTA	AGG	|||||||||---|||-||||PAM	35275	Intergenic	Gpc3	ENSMUSG00000055653
5	141368507	141368529	#ERROR!	4	AAAGAATGCCCTGAAGTGAA	AAT	-|||||--||||||||||-|PAM	1826	Intronic	Gm16035	ENSMUSG00000084934
3	67229255	67229277	#ERROR!	4	AAAGAATCCCCTGAAGTGAA	TGG	-|||||--||||||||||-|PAM	27965	Intronic	Rsrc1	ENSMUSG00000034544
10	117947264	117947286	-	4	GAGAAAGACCCTCAAGTCTA	CAA	||--||||||||-||||-||PAM	1136	Intergenic	5330439M10Rik	ENSMUSG00000112470
14	27031325	27031347	#ERROR!	3	GAAGATGACACTGAAGTGCA	GAG	|||||-|||-||||||||-|PAM	26676	Intronic	Arhgef3	ENSMUSG00000021895
8	79732228	79732250	-	4	GAAGATGTCCCTGAGTTGTA	AGC	|||||-|-||||||--||||PAM	1400	Intronic	Gm39204	ENSMUSG00000109583
1	163303802	163303824	-	4	GAACAATACCCAGAAGTCTA	TGA	|||-||-||||-|||||-||PAM	72564	Intergenic	Gorab	ENSMUSG00000040124
19	46566019	46566041	-	4	GAAGAAGACACCCACGTGTA	TAC	|||||||||-|--|-|||||PAM	4121	Intronic	Sfxn2	ENSMUSG00000025036
2	106211172	106211194	-	4	GGAGAATTCCCTGAAGTGAA	TGG	|-||||--||||||||||-|PAM	2838	Intronic	Dcdc5	ENSMUSG00000074981
5	38124585	38124607	-	4	AAAGAAGACTCTGATTTGTA	GGA	-||||||||-||||--||||PAM	16430	Intergenic	Gm40289	ENSMUSG00000107126
1	87937527	87937549	-	4	GAGGCAGAACCTGAAGTGGA	GGC	||-|-|||-|||||||||-|PAM	1254	Intergenic	Usp40	ENSMUSG00000005501
4	37478467	37478489	-	4	CAAGAAGACAGTGAAGTATA	AAG	-||||||||--||||||-||PAM	NA	Intergenic	NA	NA
11	87596198	87596220	-	4	TAAGAAGACTTTGAAGTTTA	AAA	-||||||||--||||||-||PAM	41	Intronic	1110028F11Rik	ENSMUSG00000085972
7	84177886	84177908	-	4	AAAGAAGACAATGAAGTCTA	AGT	-||||||||--||||||-||PAM	254	Intergenic	Gm2115	ENSMUSG00000097789
5	141367834	141367856	-	4	GGAGGAGACCCTGAGGGGTA	GAA	|-||-|||||||||-|-|||PAM	1153	Intronic	Gm16035	ENSMUSG00000084934
4	149311287	149311309	-	4	GAAGTAGAACCTGATTTGTA	AGT	||||-|||-|||||--||||PAM	474	Intronic	Kif1b	ENSMUSG00000063077
11	46859895	46859917	-	4	GAAGAACAAACTGAAGTATA	AAA	||||||-|--|||||||-||PAM	9695	Intronic	Sgcd	ENSMUSG00000020354
6	105586768	105586790	#ERROR!	4	GAAGAAAAAACTGAAGTATA	GAA	||||||-|--|||||||-||PAM	63235	Intergenic	Gm15631	ENSMUSG00000085067
1	62821319	62821341	#ERROR!	3	TAACAAGACCCTGAAGTGTC	TGG	-||-|||||||||||||||-PAM	1112	Intronic	Nrp2	ENSMUSG00000025969
19	23005696	23005718	-	4	GAAACAGAACCTGAAGTGGA	TGG	|||--|||-|||||||||-|PAM	9036	Intronic	C330002G04Rik	ENSMUSG00000097930
6	27891969	27891991	-	4	GAAGAACACCCATAATTGTA	AGA	||||||-||||--||-||||PAM	42385	Intronic	Grm8	ENSMUSG00000024211
7	137943601	137943623	#ERROR!	4	GAAGGAGAACGTGAAGTTTA	AGT	||||-|||-|-||||||-||PAM	19784	Intronic	Tcerg1l	ENSMUSG00000091002
1	130548515	130548537	#ERROR!	4	GTAGAAGACCTTAAAGAGTA	GAG	|-||||||||-|-|||-|||PAM	1252	Intronic	Zp3r	ENSMUSG00000042554
3	37147571	37147593	#ERROR!	4	GTAGAAGACCTTAAAGAGTA	AGC	|-||||||||-|-|||-|||PAM	1293	Intronic	Adad1	ENSMUSG00000027719
18	82014950	82014972	#ERROR!	4	GTAGAAGACCTTAAAGAGTA	AAC	|-||||||||-|-|||-|||PAM	2254	Intergenic	Gm30593	ENSMUSG00000117923
8	57870463	57870485	#ERROR!	4	GCAGAAGACCTTTAAGAGTA	GGG	|-||||||||-|-|||-|||PAM	2376	Intergenic	Gm34099	ENSMUSG00000109629
1	6113207	6113229	#ERROR!	4	GTAGAAGACCTTAAAGAGTA	AAC	|-||||||||-|-|||-|||PAM	5958	Intergenic	Gm19214	ENSMUSG00000103090
1	98340073	98340095	-	4	GTAGAAGACCTTAAAGAGTA	AAC	|-||||||||-|-|||-|||PAM	8754	Intergenic	Slco6d1	ENSMUSG00000026336
13	86884634	86884656	#ERROR!	4	GTAGAAGACCTTAAAGAGTA	AAT	|-||||||||-|-|||-|||PAM	12011	Intergenic	AC156575.1	ENSMUSG00000118869
17	18171158	18171180	-	4	GTAGAAGACCTTAAAGAGTA	AAT	|-||||||||-|-|||-|||PAM	19540	Intronic	Fpr3	ENSMUSG00000079700
8	52447472	52447494	#ERROR!	4	GTAGAAGACCTTAAAGAGTA	AGC	|-||||||||-|-|||-|||PAM	30528	Intergenic	Gm45389	ENSMUSG00000110163
14	48710403	48710425	#ERROR!	4	GAAGAAGAGCATCAAATGTA	AAA	||||||||-|-|-||-||||PAM	445	Intronic	Tmem260	ENSMUSG00000036339
10	63823160	63823182	#ERROR!	4	GAGGAAGACTCTGATATGTA	CAA	||-||||||-||||--||||PAM	57114	Intronic	Lrrtm3	ENSMUSG00000042846
5	91493198	91493220	#ERROR!	3	GCACAAGACCCTGAAGTGTC	AGA	|-|-|||||||||||||||-PAM	11900	Intergenic	Btc	ENSMUSG00000082361
X	11997815	11997837	-	3	CAAGAAGACCCTGAAAGGTA	GGC	-||||||||||||||--|||PAM	40	Intronic	Bcor	ENSMUSG00000040363
X	166707208	166707230	#ERROR!	3	CAAGAAGACCCTGAACAGTA	GGC	-||||||||||||||--|||PAM	26574	Intronic	Frmpd4	ENSMUSG00000049176
4	123518844	123518866	#ERROR!	4	GAACTAGACCCTAAAGTTTA	CAA	|||--|||||||-||||-||PAM	5222	Intronic	Gm12926	ENSMUSG00000081585
18	54002437	54002459	#ERROR!	4	CAAGAAAATCCTGAAGTGCA	CAC	-|||||-|-|||||||||-|PAM	6765	Intronic	Csnk1g3	ENSMUSG00000073563
14	122653884	122653906	-	4	TAAGAAAAGCCTGAAGTGAA	TAC	-|||||-|-|||||||||-|PAM	9729	Intergenic	Gm5089	ENSMUSG00000115263
X	104386590	104386612	#ERROR!	4	GTAGGAGACACTGAAGTGAA	TAA	|-||-||||-||||||||-|PAM	1276	Intergenic	Mir384	ENSMUSG00000065499
5	144550300	144550322	-	4	ACAGAAGACCCTGTAGTATA	GAG	--|||||||||||-|||-||PAM	56012	Intergenic	Nptx2	ENSMUSG00000059991
17	72955533	72955555	#ERROR!	4	GAAGAAAACCAGGAAGGGTA	AGG	||||||-|||--||||-|||PAM	43911	Intergenic	Alk	ENSMUSG00000055471
9	20508745	20508767	#ERROR!	4	GAACAAGACACTGATCTGTA	AGT	|||-|||||-||||--||||PAM	0	Exonic	Zfp846	ENSMUSG00000058192
1	106919478	106919500	#ERROR!	4	GAATAAGACACTGATCTGTA	TAT	|||-|||||-||||--||||PAM	2283	Intronic	Serpinb13	ENSMUSG00000048775
12	53970128	53970150	#ERROR!	4	GAAGATGATCTTGAAGTATA	CAT	|||||-||-|-||||||-||PAM	23796	Intronic	Npas3	ENSMUSG00000021010
11	67146543	67146565	#ERROR!	4	GAACAAGAACCTGCAGCGTA	AGC	|||-||||-||||-||-|||PAM	0	Exonic	Myh4	ENSMUSG00000057003
10	76630692	76630714	#ERROR!	4	GAAGAAGCAGCTGAAGTTTA	AGA	|||||||---|||||||-||PAM	2915	Intronic	Pcbp3	ENSMUSG00000001120
14	63984073	63984095	-	3	GGAGAAGACCCAGAAGTGGA	AAC	|-|||||||||-||||||-|PAM	19357	Intronic	Mir598	ENSMUSG00000076049
9	99458286	99458308	-	4	GAAGAAGAGCCAGGTGTGTA	CAG	||||||||-||-|--|||||PAM	108	Intronic	Dbr1	ENSMUSG00000032469
8	77386720	77386742	#ERROR!	4	GAAGAAAACCTTGGAATGTA	TGC	||||||-|||-||-|-||||PAM	54598	Intronic	Gm10649	ENSMUSG00000074235
14	30050346	30050368	-	4	GAAGAAGGTCCTTAAGAGTA	GAA	|||||||--|||-|||-|||PAM	18387	Intronic	Cacna1d	ENSMUSG00000015968
6	121530261	121530283	#ERROR!	4	GAAAAAGACCATAAAGAGTA	AGA	|||-||||||-|-|||-|||PAM	5442	Intergenic	Gm43933	ENSMUSG00000108223
19	26640339	26640361	-	4	GAAGAAGTCCCATAAATGTA	TAA	|||||||-|||--||-||||PAM	1090	Intronic	Smarca2	ENSMUSG00000024921
X	56944224	56944246	-	4	GAGGAAAAGCCTGAAGTGCA	AAA	||-|||-|-|||||||||-|PAM	90587	Intergenic	AL672124.1	ENSMUSG00000119893
3	69369558	69369580	-	4	GAAGAAGAAACAGAAGGGTA	CGG	||||||||--|-||||-|||PAM	29857	Intronic	Gm17213	ENSMUSG00000090743
16	39987524	39987546	#ERROR!	4	GAAGAAGAGGCAGAAGAGTA	AAC	||||||||--|-||||-|||PAM	39652	Intronic	Gm37508	ENSMUSG00000102456
19	58731999	58732021	-	4	GGAGAGGACACTGAAGTGCA	GAA	|-|||-|||-||||||||-|PAM	458	Intronic	Pnliprp1	ENSMUSG00000042179
14	78821523	78821545	#ERROR!	4	GAAGGTGAGCCTGAAGTGCA	AGG	||||--||-|||||||||-|PAM	270	Intronic	Dgkh	ENSMUSG00000034731
12	115921302	115921324	#ERROR!	4	GTAGAATACCCTGATGAGTA	GAA	|-||||-|||||||-|-|||PAM	4677	Intergenic	Ighv1-82	ENSMUSG00000095127
17	11343269	11343291	-	4	GGAGAAAACCCTGAGGCGTA	AAC	|-||||-|||||||-|-|||PAM	34914	Intronic	Gm28505	ENSMUSG00000100402
7	134491107	134491129	-	4	GAAGAACAGCCTGAGATGTA	GAC	||||||-|-|||||--||||PAM	4787	Intronic	Insyn2a	ENSMUSG00000073805
18	55393401	55393423	#ERROR!	4	GAAGAAGAGTCTGGAATGTA	GGT	||||||||--|||-|-||||PAM	79161	Intergenic	Gm37828	ENSMUSG00000104455
1	33418196	33418218	-	4	ATTGAAGACCCTGAAGTGTG	AAG	---||||||||||||||||-PAM	5530	Intergenic	Gm7933	ENSMUSG00000101612
16	21460879	21460901	#ERROR!	4	AAATAAGACCCTGCAGTTTA	AGT	-||-|||||||||-|||-||PAM	557	Intronic	Vps8	ENSMUSG00000033653
4	3776893	3776915	#ERROR!	4	TAATAAGACCCTGCAGTTTA	TAT	-||-|||||||||-|||-||PAM	3998	Intronic	Lyn	ENSMUSG00000042228
5	37398289	37398311	#ERROR!	4	AAAGAAGCCCCTCAAGTCTA	GAC	-||||||-||||-||||-||PAM	973	Intergenic	Crmp1	ENSMUSG00000029121
7	45682970	45682992	#ERROR!	4	GACGATGACTCTGAAGTGGA	AGC	||-||-|||-||||||||-|PAM	130	Intergenic	Nomo1	ENSMUSG00000030835
6	23809066	23809088	#ERROR!	4	GATGATGACTCTGAAGTGGA	AAT	||-||-|||-||||||||-|PAM	29701	Intronic	Cadps2	ENSMUSG00000017978
2	40149930	40149952	-	4	AAAGAATACACTGAAGTGCA	TAG	-|||||-||-||||||||-|PAM	27222	Intergenic	Gm13455	ENSMUSG00000081577
8	37885978	37886000	-	4	GGAAAAGACCCTGGAGTATA	TAA	|-|-|||||||||-|||-||PAM	17804	Intergenic	Gm45654	ENSMUSG00000109820
8	103123639	103123661	-	4	GAAAAATACCCTAAAGTTTA	TAT	|||-||-|||||-||||-||PAM	NA	Intergenic	NA	NA
3	96010677	96010699	-	4	GAAAAATACCCTTAAGTTTA	GAG	|||-||-|||||-||||-||PAM	1140	Intergenic	Otud7b	ENSMUSG00000038495
16	38242696	38242718	-	4	GAAAAAAACCCTCAAGTTTA	TGG	|||-||-|||||-||||-||PAM	4540	Intronic	Pla1a	ENSMUSG00000002847
12	23253116	23253138	#ERROR!	4	CAAGAAGACCCACAAGGGTA	GAC	-||||||||||--|||-|||PAM	5620	Intergenic	Gm47386	ENSMUSG00000113762
12	22094247	22094269	#ERROR!	4	CAAGAAGACCCACAAGGGTA	GAC	-||||||||||--|||-|||PAM	71488	Intergenic	Gm4425	ENSMUSG00000093846
3	51129942	51129964	-	4	TGATAAGACCCTGAAGTGTC	GAC	--|-|||||||||||||||-PAM	1904	Intergenic	Noct	ENSMUSG00000023087
16	48135118	48135140	-	4	GAGGAAGACCTTGAGCTGTA	GAC	||-|||||||-|||--||||PAM	573	Intronic	Dppa2	ENSMUSG00000072419
6	37249529	37249551	-	4	AAAGGAGACCTTGAAGTGGA	AAG	-|||-|||||-|||||||-|PAM	24057	Intronic	Dgki	ENSMUSG00000038665
3	143230854	143230876	-	3	AAAGAAAACCCTGAAGTGTG	GAA	-|||||-||||||||||||-PAM	50418	Intergenic	Gm43616	ENSMUSG00000105000
8	13283693	13283715	#ERROR!	4	GGAGAACACACTGAAGTGCA	GAT	|-||||-||-||||||||-|PAM	1940	Intronic	Adprhl1	ENSMUSG00000031448
14	7056843	7056865	-	4	GCAGAAAACACTGAAGTGAA	TGT	|-||||-||-||||||||-|PAM	23409	Intronic	Lrrc3b	ENSMUSG00000045201
13	72206973	72206995	#ERROR!	4	GAAGCAAAGCCTGAAGTGCA	CAG	||||-|-|-|||||||||-|PAM	95131	Intergenic	Irx1	ENSMUSG00000060969
4	63358259	63358281	#ERROR!	4	GAACAACACCCTGATGAGTA	GGT	|||-||-|||||||-|-|||PAM	3421	Intronic	Whrn	ENSMUSG00000039137
Y	1384916	1384938	-	4	GACAAAGACCCTGGAGTATA	CAT	||--|||||||||-|||-||PAM	332	Intronic	Usp9y	ENSMUSG00000069044
16	70886249	70886271	#ERROR!	3	GAAGAAGAAACTGAAGTGGA	AAG	||||||||--||||||||-|PAM	41693	Intergenic	4931420L22Rik	ENSMUSG00000116750
9	104423343	104423365	#ERROR!	3	GAAGTAGACCCAGAAGTGCA	CAC	||||-||||||-||||||-|PAM	1120	Intergenic	Cpne4	ENSMUSG00000032564
11	37003667	37003689	-	4	GAAGAAGACACGGGTGTGTA	AGA	|||||||||-|-|--|||||PAM	32666	Intronic	Tenm2	ENSMUSG00000049336
11	37003547	37003569	-	4	GAAGAAGACACGGGTGTGTA	AGA	|||||||||-|-|--|||||PAM	32786	Intronic	Tenm2	ENSMUSG00000049336
2	13681465	13681487	-	4	GAAGAAGCTCCTGACTTGTA	GAC	|||||||--|||||--||||PAM	2220	Intronic	Gm37126	ENSMUSG00000104354
11	80955770	80955792	-	3	GAACAGGACCCTGAAGTGTT	AGC	|||-|-|||||||||||||-PAM	7437	Intronic	Gm11417	ENSMUSG00000085130
13	20786229	20786251	#ERROR!	4	GAAGAATTCCCAGAAGTTTA	TAG	||||||--|||-|||||-||PAM	1802	Intronic	Elmo1	ENSMUSG00000041112
19	13678558	13678580	-	4	GATGAAAACTCTGAAGTGAA	TAC	||-|||-||-||||||||-|PAM	1506	Intronic	Olfr1491	ENSMUSG00000051156
7	91739350	91739372	-	4	GAAGAAGTTCTTGAAGTCTA	TGT	|||||||--|-||||||-||PAM	1424	Intronic	Dlg2	ENSMUSG00000052572
14	36861542	36861564	-	4	AAAGAAGACCTTGCAGGGTA	TGT	-|||||||||-||-||-|||PAM	4313	Intergenic	Ghitm	ENSMUSG00000041028
10	81581649	81581671	#ERROR!	4	GAAGAATACTCTGACTTGTA	AAG	||||||-||-||||--||||PAM	0	Exonic	Gm3055	ENSMUSG00000094622
10	81740739	81740761	#ERROR!	4	GAAGAATACTCTGACTTGTA	AAG	||||||-||-||||--||||PAM	0	Exonic	Zfp781	ENSMUSG00000096718
10	81945311	81945333	-	4	GAAGAATACTCTGACTTGTA	AAG	||||||-||-||||--||||PAM	0	Exonic	BC024063	ENSMUSG00000112160
6	14185306	14185328	#ERROR!	4	GAAGAAAACACTGATTTGTA	AAA	||||||-||-||||--||||PAM	71876	Intergenic	Gm23760	ENSMUSG00000088975
10	83530776	83530798	-	4	GAAGACAATCCTGAAGTGGA	AAC	|||||--|-|||||||||-|PAM	27931	Intergenic	1500009L16Rik	ENSMUSG00000087651
9	16702017	16702039	#ERROR!	3	GAAGAAGTCCTTGAAGTGGA	AAC	|||||||-||-|||||||-|PAM	NA	Intergenic	NA	NA
9	34243096	34243118	-	4	AAAGAAGAGCCTAAAGTCTA	AGG	-|||||||-|||-||||-||PAM	NA	Intergenic	NA	NA
6	141236547	141236569	-	4	GAAGAAGAGCGAGAAGCGTA	TAG	||||||||-|--||||-|||PAM	40278	Intronic	Pde3a	ENSMUSG00000041741
4	68536820	68536842	-	4	GAAGGAGACACTGTAGGGTA	GAA	||||-||||-|||-||-|||PAM	NA	Intergenic	NA	NA
1	150634847	150634869	#ERROR!	3	GACGAAGACCCTGAGGTCTA	TGA	||-|||||||||||-||-||PAM	634	Intronic	Hmcn1	ENSMUSG00000066842
12	99129676	99129698	-	4	GAAGAATAGCCTGGAGGGTA	GGG	||||||-|-||||-||-|||PAM	609	Intergenic	4930474N09Rik	ENSMUSG00000113210
10	41091359	41091381	-	4	TAGGAAGACCCAGAAGTGAA	TGC	-|-||||||||-||||||-|PAM	660	Intronic	AC166165.1	ENSMUSG00000119191
3	141567316	141567338	#ERROR!	4	GAAGGAGACCTTGAGCTGTA	AAC	||||-|||||-|||--||||PAM	1406	Intronic	Bmpr1b	ENSMUSG00000052430
5	117226768	117226790	#ERROR!	4	GAAGAATACAATGAAGTATA	CAA	||||||-||--||||||-||PAM	2955	Intergenic	Suds3	ENSMUSG00000066900
5	54833250	54833272	#ERROR!	4	GAAGAAAACGATGAAGTTTA	CAG	||||||-||--||||||-||PAM	23787	Intergenic	Gm8069	ENSMUSG00000105143
13	111405802	111405824	-	4	GGAGAAGGCTCTGAAGTGCA	GGC	|-|||||-|-||||||||-|PAM	11519	Intergenic	Actbl2	ENSMUSG00000055194
16	35429529	35429551	#ERROR!	4	GGAGACGACCCTGTAGTCTA	CAG	|-|||-|||||||-|||-||PAM	13396	Intronic	Sema5b	ENSMUSG00000052133
1	104863619	104863641	-	4	GAAGACAACCCTAAAGTATA	AGA	|||||--|||||-||||-||PAM	1552	Intronic	Cdh20	ENSMUSG00000050840
8	113781848	113781870	#ERROR!	4	GAAGAATACCATCAAGCGTA	GAG	||||||-|||-|-|||-|||PAM	12024	Intergenic	Gm10280	ENSMUSG00000110541
5	27371962	27371984	#ERROR!	4	GAAATAGACCTTGAAGTGAA	AGT	|||--|||||-|||||||-|PAM	28969	Intronic	Gm43776	ENSMUSG00000105946
14	92570549	92570571	#ERROR!	3	GAAAAAAACCCTGAAGTGTT	TAT	|||-||-||||||||||||-PAM	35365	Intergenic	Gm24127	ENSMUSG00000077298
6	53590819	53590841	-	4	AAAGAAGACCCGGAGATGTA	GAC	-||||||||||-||--||||PAM	246	Intronic	Creb5	ENSMUSG00000053007
7	109007812	109007834	-	4	GAATAAGACCCTATATTGTA	TGA	|||-||||||||--|-||||PAM	19730	Intronic	Gm9105	ENSMUSG00000081370
7	122608529	122608551	-	4	AAAGAAAACCGTGAAGTGGA	TGG	-|||||-|||-|||||||-|PAM	784	Intergenic	Gm6905	ENSMUSG00000108396
2	111302054	111302076	-	4	AAAGAAAACCATGAAGTGCA	AAT	-|||||-|||-|||||||-|PAM	2370	Intergenic	Olfr1288	ENSMUSG00000044039
17	82334020	82334042	#ERROR!	4	GAGGAAGACCTTGCAGGGTA	GAT	||-|||||||-||-||-|||PAM	70318	Intergenic	Gm4599	ENSMUSG00000117397
13	110248390	110248412	#ERROR!	4	GGAGAAGAACCTGAGGAGTA	CAG	|-||||||-|||||-|-|||PAM	27602	Intronic	Rab3c	ENSMUSG00000021700
1	48059500	48059522	-	4	GAAGAAGAAACTAAAGAGTA	GGG	||||||||--||-|||-|||PAM	NA	Intergenic	NA	NA
12	15499867	15499889	#ERROR!	4	GAAGAAGAAACTAAAGAGTA	CAC	||||||||--||-|||-|||PAM	33155	Intergenic	Gm48541	ENSMUSG00000113069
10	105012294	105012316	#ERROR!	4	GAAGAAGACTCACAAATGTA	TAT	|||||||||-|--||-||||PAM	11208	Intergenic	Tmtc2	ENSMUSG00000036019
5	110226342	110226364	#ERROR!	4	GAAGATGACCATGATATGTA	AAG	|||||-||||-|||--||||PAM	0	Exonic	Gm35315	ENSMUSG00000109771
2	48073022	48073044	-	4	GCAGAAAACCATGAAGTGAA	TGA	|-||||-|||-|||||||-|PAM	42432	Intronic	Gm13471	ENSMUSG00000082278
7	99732803	99732825	-	4	GGAGAAGACCAAGAAGTATA	GAC	|-||||||||--|||||-||PAM	0	Exonic	Pold3	ENSMUSG00000030726
16	5230309	5230331	#ERROR!	4	GAAAAGGACCATGAAGTGCA	AAG	|||-|-||||-|||||||-|PAM	37527	Intronic	Gm41414	ENSMUSG00000116029
2	63743521	63743543	#ERROR!	4	GAATATGACCTTGAAGTGGA	AAT	|||-|-||||-|||||||-|PAM	58308	Intergenic	Fign	ENSMUSG00000075324
7	142450582	142450604	-	4	GGGGACGACCCTGAAGTGTC	CAC	|--||-|||||||||||||-PAM	61	Intronic	Th	ENSMUSG00000000214
11	76052179	76052201	#ERROR!	4	AAAGAAGAAACTGAAGTGAA	TAG	-|||||||--||||||||-|PAM	2423	Intronic	Vps53	ENSMUSG00000017288
16	35199096	35199118	-	4	TAAGAAGAGGCTGAAGTGAA	TGG	-|||||||--||||||||-|PAM	3297	Intergenic	Gm25079	ENSMUSG00000064463
12	95672067	95672089	#ERROR!	4	AAAGAAGAAGCTGAAGTGAA	CGC	-|||||||--||||||||-|PAM	9315	Intronic	Flrt2	ENSMUSG00000047414
2	60691003	60691025	-	4	TAAGAAGATGCTGAAGTGGA	CAT	-|||||||--||||||||-|PAM	18187	Intronic	Rbms1	ENSMUSG00000026970
11	48136439	48136461	-	4	CAAGAAGATTCTGAAGTGAA	TAA	-|||||||--||||||||-|PAM	44350	Intergenic	Gm12178	ENSMUSG00000081952
8	120252776	120252798	#ERROR!	4	GAAAAAGACCATGCAGGGTA	CAA	|||-||||||-||-||-|||PAM	481	Intronic	Mbtps1	ENSMUSG00000031835
18	77248498	77248520	#ERROR!	3	GAAGAAGAACTTGAAGTGCA	GGC	||||||||-|-|||||||-|PAM	7002	Intergenic	Pias2	ENSMUSG00000025423
18	36167370	36167392	#ERROR!	4	GATAAAGACCCAGAAGTGGA	AAT	||--|||||||-||||||-|PAM	1905	Intronic	Nrg2	ENSMUSG00000060275
18	59882462	59882484	#ERROR!	4	TCAGAAGACCCTGATGTTTA	AGA	--||||||||||||-||-||PAM	24817	Intergenic	Gm8697	ENSMUSG00000118327
9	103601949	103601971	#ERROR!	4	GAGGAAAACCATGAAGTGAA	GAA	||-|||-|||-|||||||-|PAM	26641	Intronic	Tmem108	ENSMUSG00000042757
13	39818161	39818183	-	3	TAAGAAGAGCCTGAAGTGTG	AAT	-|||||||-||||||||||-PAM	7385	Intronic	Gm32243	ENSMUSG00000114300
15	15734233	15734255	#ERROR!	4	GAAGACAACACTGAAGTGAA	AAT	|||||--||-||||||||-|PAM	45825	Intergenic	4930557F08Rik	ENSMUSG00000115266
5	134520085	134520107	-	4	GCAGAAGAGGCTGAAGTGAA	GAA	|-||||||--||||||||-|PAM	439	Intronic	Clip2	ENSMUSG00000063146
13	73773508	73773530	-	4	GTAGAAGAAACTGAAGTGGA	AAA	|-||||||--||||||||-|PAM	1500	Intergenic	Tert	ENSMUSG00000021611
1	53842188	53842210	#ERROR!	4	GGAGAAGAGACTGAAGTGCA	TAT	|-||||||--||||||||-|PAM	3825	Intergenic	Hecw2	ENSMUSG00000042807
6	105942392	105942414	-	4	GGAGAAGAATCTGAAGTGAA	GGC	|-||||||--||||||||-|PAM	40607	Intronic	Cntn4	ENSMUSG00000064293
8	116543770	116543792	-	4	GCAGAAGACTCTCAAGTTTA	AGG	|-|||||||-||-||||-||PAM	NA	Intergenic	NA	NA
13	67435838	67435860	-	4	GAAGTAGAACCTTAAGTTTA	GAA	||||-|||-|||-||||-||PAM	342	Intergenic	Zfp457	ENSMUSG00000055341
16	89256320	89256342	#ERROR!	4	GAAGAAAGTCCTGAAGTGGA	AAT	||||||---|||||||||-|PAM	7833	Intergenic	Gm23655	ENSMUSG00000084576
X	82708747	82708769	#ERROR!	4	GATGAAGAAGCTGAAGTGCA	AGA	||-|||||--||||||||-|PAM	0	Exonic	Dmd	ENSMUSG00000045103
18	22582310	22582332	-	4	GAGGAAGAGACTGAAGTGAA	TAA	||-|||||--||||||||-|PAM	3054	Intronic	Asxl3	ENSMUSG00000045215
5	32257593	32257615	#ERROR!	4	GATGAAGAAGCTGAAGTGGA	GGG	||-|||||--||||||||-|PAM	7465	Intergenic	mmu-mir-12198	ENSMUSG00000119836
1	190611973	190611995	#ERROR!	4	CAAGATGACCCAGAAGTGGA	TGG	-||||-|||||-||||||-|PAM	5536	Intronic	Rps6kc1	ENSMUSG00000089872
14	79741389	79741411	-	4	GCAGAGGACCCTGAACAGTA	CAG	|-|||-|||||||||--|||PAM	11703	Intronic	Elf1	ENSMUSG00000036461
6	57981017	57981039	-	4	GTAGAAGCCCTTGAAGTGAA	AAC	|-|||||-||-|||||||-|PAM	880	Intergenic	Vmn1r26	ENSMUSG00000048697
X	36294507	36294529	#ERROR!	4	GGAGAAGCCCTTGAAGTGCA	GGC	|-|||||-||-|||||||-|PAM	4378	Intergenic	Gm14542	ENSMUSG00000081220
2	139350238	139350260	-	4	GTAGAAGCCCTTGAAGTGGA	AAC	|-|||||-||-|||||||-|PAM	13996	Intronic	Sptlc3	ENSMUSG00000039092
7	144468894	144468916	-	4	GAAGAAGACACTTCCGTGTA	TGC	|||||||||-||---|||||PAM	0	Exonic	LTO1	ENSMUSG00000031072
3	147504129	147504151	#ERROR!	4	TAACAAAACCCTGAAGTGTT	GAG	-||-||-||||||||||||-PAM	NA	Intergenic	NA	NA
6	40000820	40000842	-	4	AAACAAAACCCTGAAGTGTC	TAC	-||-||-||||||||||||-PAM	2986	Intronic	Gm37995	ENSMUSG00000103331
17	82284031	82284053	-	4	AAATAAAACCCTGAAGTGTC	CAT	-||-||-||||||||||||-PAM	20329	Intergenic	Gm4599	ENSMUSG00000117397
3	156471996	156472018	-	4	AAAAAAAACCCTGAAGTGTG	AGC	-||-||-||||||||||||-PAM	27146	Intronic	Gm43528	ENSMUSG00000105290
2	11462000	11462022	#ERROR!	4	GGAGAAGCCCCTGGAGTTTA	TAA	|-|||||-|||||-|||-||PAM	14222	Intergenic	Pfkfb3	ENSMUSG00000026773
12	53300566	53300588	#ERROR!	4	GAAGAAACCCCTTAAGTCTA	AAT	||||||--||||-||||-||PAM	688	Intronic	Npas3	ENSMUSG00000021010
19	40877707	40877729	#ERROR!	4	GAAGAAGATACTGATCTGTA	TGT	||||||||--||||--||||PAM	5418	Intergenic	Mir8092	ENSMUSG00000099118
12	27251674	27251696	#ERROR!	4	GAAGAAGAGTCTGATCTGTA	TGA	||||||||--||||--||||PAM	41042	Intergenic	Gm9866	ENSMUSG00000094002
14	88461317	88461339	-	4	GAATAAGAAACTGAAGTGAA	GGA	|||-||||--||||||||-|PAM	40489	Intergenic	Gm33203	ENSMUSG00000115479
1	88729126	88729148	-	4	GAACAAGAGACTGAAGTGCA	TAA	|||-||||--||||||||-|PAM	45668	Intergenic	Platr5	ENSMUSG00000097398
14	104940969	104940991	#ERROR!	4	GAAGAACACCCAAAAGAGTA	TAA	||||||-||||--|||-|||PAM	26528	Intronic	D130009I18Rik	ENSMUSG00000115432
9	28307455	28307477	#ERROR!	4	GAAGAAGAATGTGAAGTCTA	GGA	||||||||---||||||-||PAM	6968	Intronic	Opcml	ENSMUSG00000062257
11	8585710	8585732	#ERROR!	4	GAAGAAGAAGTTGAAGTTTA	TAG	||||||||---||||||-||PAM	10823	Intronic	Tns3	ENSMUSG00000020422
1	3358496	3358518	-	4	GAAGAAGAAAATGAAGTCTA	AAT	||||||||---||||||-||PAM	35037	Intronic	Gm18956	ENSMUSG00000102851
1	41142438	41142460	-	4	GAAGAAGATGTTGAAGTCTA	TGT	||||||||---||||||-||PAM	64287	Intergenic	4930448I06Rik	ENSMUSG00000104072
7	15326282	15326304	-	4	GAAGAGGCCACTGAAGTGAA	GAA	|||||-|-|-||||||||-|PAM	852	Intronic	AC132457.1	ENSMUSG00000119159
6	17616123	17616145	-	4	GAAGAGGACCATGGAGAGTA	AGG	|||||-||||-||-||-|||PAM	20088	Intergenic	Capza2	ENSMUSG00000015733
3	10912821	10912843	#ERROR!	4	GAAGTAGACCAGGAAGTTTA	TAT	||||-|||||--|||||-||PAM	72862	Intergenic	Gm37244	ENSMUSG00000102470
12	47100802	47100824	#ERROR!	4	GAAGAAGAGCATAAAGAGTA	GAG	||||||||-|-|-|||-|||PAM	NA	Intergenic	NA	NA
9	7740979	7741001	-	4	GAAGAAGAACTTAAAGAGTA	AGC	||||||||-|-|-|||-|||PAM	10725	Intergenic	Gm10709	ENSMUSG00000074516
17	38118413	38118435	-	4	GAAGAAGACCTGTAAATGTA	TAC	||||||||||---||-||||PAM	0	Exonic	Olfr124	ENSMUSG00000044985
18	6250764	6250786	#ERROR!	4	TATGAAGGCCCTGAAGTGTG	TGT	-|-||||-|||||||||||-PAM	8590	Intronic	Kif5b	ENSMUSG00000006740
5	41617104	41617126	-	4	AAGGAAGTCCCTGAAGTGTC	TGT	-|-||||-|||||||||||-PAM	37717	Intergenic	Gm43806	ENSMUSG00000107135
5	105704883	105704905	-	4	CAGGAAGACCCTCAAGTGGA	AGT	-|-|||||||||-|||||-|PAM	1819	Intronic	Lrrc8c	ENSMUSG00000054720
9	62966599	62966621	-	4	GAGGAGGACCCAGAAGTGCA	GGC	||-||-|||||-||||||-|PAM	20928	Intergenic	Gm48193	ENSMUSG00000111144
4	127103791	127103813	#ERROR!	3	GAAGATGTCCCTGAAGTGTT	GAT	|||||-|-|||||||||||-PAM	4286	Intronic	Dlgap3	ENSMUSG00000042388
10	57395500	57395522	#ERROR!	4	CAAGAAGAGCATGAAGTGAA	AGA	-|||||||-|-|||||||-|PAM	0	Exonic	Serinc1	ENSMUSG00000019877
8	16787215	16787237	-	4	CAAGAAGAACTTGAAGTGAA	CAT	-|||||||-|-|||||||-|PAM	14098	Intronic	Gm45394	ENSMUSG00000110132
4	96548340	96548362	-	4	GAAGCAGATGCTGAAGTGGA	AAC	||||-|||--||||||||-|PAM	473	Intronic	Cyp2j5	ENSMUSG00000052520
4	36986294	36986316	#ERROR!	4	GAAGCAGAGTCTGAAGTGGA	AAG	||||-|||--||||||||-|PAM	791	Intronic	Gm12371	ENSMUSG00000084898
3	14582964	14582986	-	4	GAAGCAGAGACTGAAGTGAA	AAC	||||-|||--||||||||-|PAM	5809	Intergenic	Gm8957	ENSMUSG00000098083
11	20790473	20790495	#ERROR!	4	GAAGCAGAAACTGAAGTGGA	GGC	||||-|||--||||||||-|PAM	6981	Intergenic	Gm12038	ENSMUSG00000082157
9	121565583	121565605	-	4	AAAGAAGACCCTCATATGTA	TAT	-|||||||||||-|--||||PAM	0	Exonic	Nktr	ENSMUSG00000032525
3	30285548	30285570	#ERROR!	4	AAAGAAGACCCTCATATGTA	AGT	-|||||||||||-|--||||PAM	3705	Intronic	Gm38197	ENSMUSG00000102460
15	86269535	86269557	#ERROR!	4	CAAGAAGAGCCTGTAGTTTA	GAT	-|||||||-||||-|||-||PAM	5721	Intronic	Tbc1d22a	ENSMUSG00000051864
15	15571829	15571851	-	4	GATAAAGACCCTGAGGTTTA	CAG	||--||||||||||-||-||PAM	NA	Intergenic	NA	NA
7	55371462	55371484	#ERROR!	4	TAAAAAGCCCCTGAAGTGTC	AGG	-||-|||-|||||||||||-PAM	19499	Intergenic	Gm26482	ENSMUSG00000088640
4	109099427	109099449	#ERROR!	4	CAACAAGACCCTCAAGTGCA	GGG	-||-||||||||-|||||-|PAM	0	Exonic	Calr4	ENSMUSG00000028558
14	63261154	63261176	#ERROR!	4	AAAAAAGACCCTTAAGTGCA	AAG	-||-||||||||-|||||-|PAM	1403	Intergenic	Gm19198	ENSMUSG00000114260
4	52360767	52360789	-	4	GAAGACGACCAAGAAGTATA	CAC	|||||-||||--|||||-||PAM	34	Intergenic	Gm12475	ENSMUSG00000083338
2	48689805	48689827	#ERROR!	4	GAAGAAGGCTCAGAAGTTTA	GAG	|||||||-|-|-|||||-||PAM	9770	Intergenic	Gm13489	ENSMUSG00000082114
9	67463400	67463422	#ERROR!	4	GCAGAAGAGCCTGCAGTATA	AGC	|-||||||-||||-|||-||PAM	3474	Intronic	Tln2	ENSMUSG00000052698
10	91175028	91175050	-	4	GAAGAAAAGCCTAAAGTTTA	TAT	||||||-|-|||-||||-||PAM	18748	Intergenic	AC142407.1	ENSMUSG00000118797
9	71571023	71571045	-	4	TGAGAAGATCCTGAAGTGTG	GAG	--||||||-||||||||||-PAM	7489	Intronic	Cgnl1	ENSMUSG00000032232
13	64821393	64821415	#ERROR!	4	GAAGGGGACCCTGAACAGTA	TAA	||||--|||||||||--|||PAM	262	Intergenic	Gm4935	ENSMUSG00000113405
6	94408941	94408963	#ERROR!	4	GAAGGAGCCCTTGAAGTGCA	GGA	||||-||-||-|||||||-|PAM	13716	Intergenic	Gm7825	ENSMUSG00000107616
6	34710531	34710553	-	4	GAAGGAGTCCCTGTAGTTTA	TAA	||||-||-|||||-|||-||PAM	583	Intronic	Gm14547	ENSMUSG00000086834
2	80419681	80419703	#ERROR!	4	GATGAAGAGCTTGAAGTGCA	AGC	||-|||||-|-|||||||-|PAM	7957	Intergenic	Nckap1	ENSMUSG00000027002
3	55203724	55203746	#ERROR!	4	GAGGAAGATCATGAAGTGGA	TAT	||-|||||-|-|||||||-|PAM	8992	Intronic	Gm25132	ENSMUSG00000064586
9	75926853	75926875	-	4	GAAGAGGAGACTGAAGTGCA	TAC	|||||-||--||||||||-|PAM	4379	Intronic	Gm26903	ENSMUSG00000097836
7	138883142	138883164	#ERROR!	4	CAAGGAGCCCCTGAAGTGTT	TAC	-|||-||-|||||||||||-PAM	6361	Intergenic	Gm32486	ENSMUSG00000110115
13	119566833	119566855	-	4	GAAGAATAACCTGATGGGTA	AAA	||||||-|-|||||-|-|||PAM	0	Exonic	Paip1	ENSMUSG00000025451
1	169872876	169872898	-	4	GAAGAACAGCCTGAGGGGTA	GAG	||||||-|-|||||-|-|||PAM	4719	Intronic	Ddr2	ENSMUSG00000026674
19	18540911	18540933	-	4	GAAGAATATCCTGAGGAGTA	GAA	||||||-|-|||||-|-|||PAM	15759	Intronic	Ostf1	ENSMUSG00000024725
15	60631228	60631250	-	4	GACGAAGAGCCTGGAGTCTA	GAG	||-|||||-||||-|||-||PAM	830	Intergenic	Gm48947	ENSMUSG00000114984
16	69614817	69614839	#ERROR!	4	GAAGAAGAATCTGTAGAGTA	AAA	||||||||--|||-||-|||PAM	17548	Intergenic	4930428D20Rik	ENSMUSG00000107073
12	88976224	88976246	#ERROR!	4	GAAGAAGAGTCTGGAGAGTA	TGA	||||||||--|||-||-|||PAM	54543	Intronic	Nrxn3	ENSMUSG00000066392
6	8402581	8402603	#ERROR!	4	GCAGAAGGCCCTGAAAGGTA	GAA	|-|||||-|||||||--|||PAM	1427	Intronic	Umad1	ENSMUSG00000089862
4	43810795	43810817	#ERROR!	4	CATGAAGATCCTGAAGTGTT	GGA	-|-|||||-||||||||||-PAM	9315	Intergenic	Olfr156	ENSMUSG00000110970
15	85170867	85170889	-	4	GCAGATGACCCTGAGGTATA	AGA	|-|||-||||||||-||-||PAM	131	Intergenic	Fbln1	ENSMUSG00000006369
7	87541039	87541061	-	4	GATGAAGACCATAAAGTATA	GGC	||-|||||||-|-||||-||PAM	367	Intronic	Gm44927	ENSMUSG00000108893
14	102341233	102341255	#ERROR!	3	GAAGATGATCCTGAAGTGTG	GGG	|||||-||-||||||||||-PAM	NA	Intergenic	NA	NA
1	81759217	81759239	-	4	GAATAAAACCCAGAAGTGGA	TGC	|||-||-||||-||||||-|PAM	15717	Intergenic	Gm7516	ENSMUSG00000100561
14	99211259	99211281	#ERROR!	3	GGAGAAGACCCTGAAATTTA	TAG	|-|||||||||||||-|-||PAM	20025	Intergenic	Rpl36a-ps1	ENSMUSG00000060377
10	77070164	77070186	#ERROR!	3	GGAGAAGACCCTGAAATATA	GAA	|-|||||||||||||-|-||PAM	23424	Intergenic	Gm10941	ENSMUSG00000078444
10	113003639	113003661	#ERROR!	3	GTAGAAGACCCTGAATTTTA	GGT	|-|||||||||||||-|-||PAM	49808	Intergenic	Gm47524	ENSMUSG00000112228
9	95733213	95733235	#ERROR!	4	GAAGAAAACCAGGAAGTATA	AGA	||||||-|||--|||||-||PAM	4236	Intergenic	1700065D16Rik	ENSMUSG00000096655
1	32211162	32211184	#ERROR!	4	GAAAGAGACCCTGATGTCTA	AAA	|||--|||||||||-||-||PAM	611	Intergenic	Khdrbs2	ENSMUSG00000026058
1	107804770	107804792	#ERROR!	3	GAATAAGACACTGAAGTGTT	GGA	|||-|||||-|||||||||-PAM	15912	Intergenic	Gm22438	ENSMUSG00000077237
19	8989518	8989540	#ERROR!	4	GGAGAAGGCCCAGAAGTGGA	TGT	|-|||||-|||-||||||-|PAM	0	Exonic	Ahnak	ENSMUSG00000069833
10	13918844	13918866	#ERROR!	4	GTAGAAGTCCCAGAAGTGGA	TAA	|-|||||-|||-||||||-|PAM	23461	Intronic	Hivep2	ENSMUSG00000015501
X	67817618	67817640	#ERROR!	4	GAATAAGATCATGAAGTGCA	TAT	|||-||||-|-|||||||-|PAM	1871	Intronic	Fmr1nb	ENSMUSG00000062170
6	104677428	104677450	#ERROR!	4	AAAGAAGACATTGAAGTGCA	GAG	-||||||||--|||||||-|PAM	673	Intronic	Cntn6	ENSMUSG00000030092
2	69889687	69889709	#ERROR!	4	AAAGAACACCCTGACGTCTA	TAA	-|||||-|||||||-||-||PAM	16937	Intronic	Gm13631	ENSMUSG00000086132
1	119549908	119549930	-	4	TAAGATGGCCCTGAAGTGTT	AGA	-||||-|-|||||||||||-PAM	214	Intronic	Epb41l5	ENSMUSG00000026383
2	57272233	57272255	#ERROR!	4	GAATAAGACCTTTAAGTATA	TGA	|||-||||||-|-||||-||PAM	11502	Intergenic	Gpd2	ENSMUSG00000026827
12	69470282	69470304	#ERROR!	4	GAACAAGACCTTTAAGTATA	CAG	|||-||||||-|-||||-||PAM	41257	Intergenic	5830428M24Rik	ENSMUSG00000113035
18	69815496	69815518	#ERROR!	4	GACGCAGACCCTCAAGTGCA	GGG	||-|-|||||||-|||||-|PAM	0	Exonic	Tcf4	ENSMUSG00000053477
X	167719286	167719308	-	4	GAAGAACATTCTGAAGTGAA	GGA	||||||-|--||||||||-|PAM	NA	Intronic	NA	NA
13	11884199	11884221	-	4	GAAGAACAGGCTGAAGTGCA	TGT	||||||-|--||||||||-|PAM	97	Intronic	Ryr2	ENSMUSG00000021313
6	86823416	86823438	-	4	GAAGAATAATCTGAAGTGAA	AAA	||||||-|--||||||||-|PAM	1943	Intergenic	2610306M01Rik	ENSMUSG00000100164
5	149952970	149952992	#ERROR!	4	GAAGAAGAAGCGGAAGTATA	GAA	||||||||--|-|||||-||PAM	5863	Intronic	Rxfp2	ENSMUSG00000053368
7	89205921	89205943	-	4	GAAAATTACCCTGAAGTGTT	GGA	|||-|--||||||||||||-PAM	4312	Intronic	Gm45064	ENSMUSG00000108875
4	137841752	137841774	-	4	GCAGAAGACTGTGAAGTGAA	TGA	|-|||||||--|||||||-|PAM	690	Intronic	Eif4g3	ENSMUSG00000028760
10	99337470	99337492	#ERROR!	4	GAAGAAAACACTTAAGTCTA	GAC	||||||-||-||-||||-||PAM	12998	Intergenic	Gm34983	ENSMUSG00000112265
5	38309019	38309041	-	4	GAAGGAGATCCTGTAGTTTA	GAT	||||-|||-||||-|||-||PAM	3636	Intronic	Nsg1	ENSMUSG00000029126
3	120006020	120006042	-	4	GAAGAAGCCCCAGATTTGTA	AAT	|||||||-|||-||--||||PAM	NA	Intergenic	NA	NA
16	34288165	34288187	-	4	GGAGAAGACCCTCTAGGGTA	GGG	|-||||||||||--||-|||PAM	10878	Intronic	Kalrn	ENSMUSG00000061751
6	132867607	132867629	#ERROR!	4	AAAGTAGAACCTGAAGTGTT	TAG	-|||-|||-||||||||||-PAM	2345	Intergenic	Tas2r113	ENSMUSG00000056926
16	66875759	66875781	#ERROR!	4	GAAGAAGAACCTAGAATGTA	GGG	||||||||-|||--|-||||PAM	NA	Intronic	NA	NA
2	135457467	135457489	#ERROR!	4	GAACTAGGCCCTGAAGTGTT	AAC	|||--||-|||||||||||-PAM	31963	Intergenic	9630028H03Rik	ENSMUSG00000085631
5	59884242	59884264	-	4	AAAGAAGAACCAGAAGTGGA	GGA	-|||||||-||-||||||-|PAM	44276	Intergenic	AC121769.1	ENSMUSG00000118739
5	138705830	138705852	#ERROR!	4	GAGGAATACCCTGATGTATA	TAT	||-|||-|||||||-||-||PAM	5298	Intergenic	Gm38232	ENSMUSG00000103298
18	34829889	34829911	-	4	GAAGCTAACCCTGAAGTGTG	GGG	||||---||||||||||||-PAM	960	Intronic	Gfra3	ENSMUSG00000024366
11	19725636	19725658	#ERROR!	4	GCAGAAGAACCGGAAGTGAA	GGA	|-||||||-||-||||||-|PAM	7994	Intergenic	Gm12029	ENSMUSG00000081820
6	65625054	65625076	-	4	GAAGACGAACATGAAGTGAA	GGG	|||||-||-|-|||||||-|PAM	14030	Intergenic	Tnip3	ENSMUSG00000044162
5	44394620	44394642	-	4	GATGAAGATCCTGAATGGTA	TAC	||-|||||-||||||--|||PAM	5829	Intronic	Gm42984	ENSMUSG00000104784
16	41257658	41257680	-	4	GAGGAAGATCCTGAAAGGTA	AGG	||-|||||-||||||--|||PAM	6204	Intronic	Gm28750	ENSMUSG00000101463
14	68578853	68578875	#ERROR!	4	GAAGAAGGGTCTGAAGTGGA	GAT	|||||||---||||||||-|PAM	NA	Intergenic	NA	NA
6	115441615	115441637	#ERROR!	4	GAAGAAGGAACTGAAGTGGA	GAG	|||||||---||||||||-|PAM	288	Intronic	Gm44079	ENSMUSG00000108141
10	81595710	81595732	-	4	GAAGAAGCAACTGAAGTGGA	CAC	|||||||---||||||||-|PAM	7943	Intronic	Gm3055	ENSMUSG00000094622
10	81754811	81754833	-	4	GAAGAAGCAACTGAAGTGGA	CAC	|||||||---||||||||-|PAM	7954	Intronic	Zfp781	ENSMUSG00000096718
10	81930552	81930574	#ERROR!	4	GAAGAAGCAACTGAAGTGGA	CAC	|||||||---||||||||-|PAM	11306	Intronic	BC024063	ENSMUSG00000112160
15	77518674	77518696	-	4	GAAGAGGAACCTGGAGTCTA	AAG	|||||-||-||||-|||-||PAM	0	Exonic	Apol11b	ENSMUSG00000091694
15	77373754	77373776	#ERROR!	4	GAAGAGGAACCTGGAGTCTA	AAA	|||||-||-||||-|||-||PAM	0	Exonic	Apol10a	ENSMUSG00000050982
15	77468750	77468772	-	4	GAAGAGGAACCTGGAGTCTA	AAA	|||||-||-||||-|||-||PAM	0	Exonic	Apol10b	ENSMUSG00000050014
11	50743704	50743726	-	4	GAAGAGGATCCTGGAGTTTA	GGG	|||||-||-||||-|||-||PAM	291	Intronic	Grm6	ENSMUSG00000000617
15	77539791	77539813	-	4	GAAGAGGAACCTGGAGTCTA	AAA	|||||-||-||||-|||-||PAM	388	Intergenic	Apol10c-ps	ENSMUSG00000116383
10	101862394	101862416	#ERROR!	4	GAAGAAGAGCATGTAGAGTA	TGA	||||||||-|-||-||-|||PAM	13311	Intronic	Mgat4c	ENSMUSG00000019888
12	26562563	26562585	-	4	GAAGAAGAACATGCAGAGTA	TGT	||||||||-|-||-||-|||PAM	25773	Intergenic	Gm46344	ENSMUSG00000113059
2	139448326	139448348	-	4	GAAAAAGACATTGAAGTGCA	AAT	|||-|||||--|||||||-|PAM	10340	Intronic	Sptlc3	ENSMUSG00000039092
2	13706440	13706462	#ERROR!	4	GCAGAAGACCCCCAAGTCTA	AGG	|-|||||||||--||||-||PAM	4715	Intronic	St8sia6	ENSMUSG00000003418
6	92967552	92967574	#ERROR!	4	TAAGATGAACCTGAAGTGTG	TGT	-||||-||-||||||||||-PAM	27937	Intronic	9530026P05Rik	ENSMUSG00000097462
8	26096632	26096654	#ERROR!	4	GAAAAAAACCCTGAGGTCTA	TAG	|||-||-|||||||-||-||PAM	3880	Intronic	Nsd3	ENSMUSG00000054823
16	83803819	83803841	#ERROR!	4	GAAAAAAACCCTGAGGTTTA	TGG	|||-||-|||||||-||-||PAM	26425	Intergenic	Gm41481	ENSMUSG00000116745
18	14767536	14767558	-	4	GGGGAAGACACTGAAGTGTC	CAA	|--||||||-|||||||||-PAM	803	Intronic	Ss18	ENSMUSG00000037013
3	133212389	133212411	-	4	GTGGAAGACACTGAAGTGTG	TGT	|--||||||-|||||||||-PAM	6807	Intronic	Tet2	ENSMUSG00000040943
19	9055562	9055584	-	4	ATAGAAGACCCTGAAATTTA	AAA	--|||||||||||||-|-||PAM	1284	Intergenic	Ahnak	ENSMUSG00000069833
1	118662935	118662957	#ERROR!	4	GAAAAAGACCCTATAGAGTA	GAA	|||-||||||||--||-|||PAM	50037	Intergenic	Tfcp2l1	ENSMUSG00000026380
16	91071673	91071695	-	4	TAAGAAGACCCTGGTCTGTA	GGG	-||||||||||||---||||PAM	1730	Intronic	Gm15966	ENSMUSG00000085865
14	46011286	46011308	-	4	AAAGAAGACCCTGTCCTGTA	TAA	-||||||||||||---||||PAM	19045	Intronic	Gm15218	ENSMUSG00000085866
5	130239311	130239333	#ERROR!	4	GAGGAAATCCCTGAAGTGTC	CGA	||-|||--|||||||||||-PAM	0	Exonic	Rabgef1	ENSMUSG00000025340
12	58920530	58920552	#ERROR!	4	GATGAAGACCCGAAAGTTTA	GGA	||-||||||||--||||-||PAM	46901	Intergenic	Gm2649	ENSMUSG00000112531
16	85613641	85613663	-	4	AAGGAAGACCCTGAATTTTA	AAG	-|-||||||||||||-|-||PAM	2436	Intergenic	4930556C24Rik	ENSMUSG00000116586
2	158524568	158524590	#ERROR!	4	GCATAAGACTCTGAAGTGTG	AAA	|-|-|||||-|||||||||-PAM	13192	Intronic	Ppp1r16b	ENSMUSG00000037754
14	11557678	11557700	-	4	GTAAAAGACACTGAAGTGTG	AGT	|-|-|||||-|||||||||-PAM	79387	Intronic	Fhit	ENSMUSG00000060579
1	93245305	93245327	#ERROR!	4	GAAGTAGACAGTGAAGTGAA	TGG	||||-||||--|||||||-|PAM	170	Intronic	Pask	ENSMUSG00000026274
11	26917030	26917052	-	4	GAACAAGAACCAGAAGTGCA	TAA	|||-||||-||-||||||-|PAM	84645	Intergenic	Gm12074	ENSMUSG00000083895
15	26499336	26499358	-	3	GAAGAATACTCTGAAGTGTG	GAC	||||||-||-|||||||||-PAM	41187	Intergenic	Fbxl7	ENSMUSG00000043556
X	44120202	44120224	#ERROR!	4	GAAGAAAATCTTGAAGTGAA	TAA	||||||-|-|-|||||||-|PAM	59557	Intergenic	Prr32	ENSMUSG00000037086
9	17590080	17590102	#ERROR!	4	GAAGGAGACTCTGGAGTCTA	GGT	||||-||||-|||-|||-||PAM	40257	Intergenic	Gm48848	ENSMUSG00000111506
7	35103769	35103791	#ERROR!	4	GAAGACGGCCCAGAAGTGAA	GAG	|||||-|-|||-||||||-|PAM	1176	Intronic	Cep89	ENSMUSG00000023072
6	100832511	100832533	#ERROR!	4	GGAGAAGACCCTGGCCTGTA	GAG	|-|||||||||||---||||PAM	2895	Intronic	Ppp4r2	ENSMUSG00000052144
1	146374720	146374742	#ERROR!	4	GAAGAAAACCCTAAGCTGTA	AAG	||||||-|||||-|--||||PAM	147	Intronic	Brinp3	ENSMUSG00000035131
1	11245655	11245677	#ERROR!	4	GAGGATGAGCCTGAAGTGTT	GGA	||-||-||-||||||||||-PAM	4640	Intronic	Prex2	ENSMUSG00000048960
18	7620496	7620518	#ERROR!	4	GAAGAAGACACTATAATGTA	AAA	|||||||||-||--|-||||PAM	1771	Intronic	Mpp7	ENSMUSG00000057440
X	106128064	106128086	#ERROR!	4	GAAGAAGACACTTCAATGTA	CAA	|||||||||-||--|-||||PAM	4012	Intergenic	P2ry10	ENSMUSG00000050921
15	60336118	60336140	#ERROR!	4	GAATAACACCCTTAAGTGGA	TAT	|||-||-|||||-|||||-|PAM	3833	Intergenic	Gm6392	ENSMUSG00000115503
13	103110145	103110167	-	4	GAAAAAAACCCTTAAGTGCA	AGT	|||-||-|||||-|||||-|PAM	15170	Intronic	Mast4	ENSMUSG00000034751
1	28545431	28545453	#ERROR!	4	GGAGAAGACCTTGGAGTCTA	GAG	|-||||||||-||-|||-||PAM	63546	Intergenic	Gm38089	ENSMUSG00000103241
10	58284184	58284206	#ERROR!	4	AAACAAGACCCTGAAATCTA	AAA	-||-|||||||||||-|-||PAM	992	Intronic	Ranbp2	ENSMUSG00000003226
10	58350521	58350543	#ERROR!	4	TAAGCAGACCCTGTAGTGAA	AAA	-|||-||||||||-||||-|PAM	1442	Intronic	Ccdc138	ENSMUSG00000038010
9	82861045	82861067	-	4	GCAGAAGACGCAGAAGTGGA	GAG	|-|||||||-|-||||||-|PAM	3476	Intergenic	Phip	ENSMUSG00000032253
X	51853711	51853733	-	4	GTAGAAGACACAGAAGTGAA	GAA	|-|||||||-|-||||||-|PAM	7486	Intergenic	Gm14586	ENSMUSG00000083621
6	22667362	22667384	-	4	GGAGAAGACTCCGAAGTGAA	AGA	|-|||||||-|-||||||-|PAM	36051	Intergenic	Gm8927	ENSMUSG00000098187
8	50104460	50104482	-	4	GAAGAGGACTGTGAAGTGGA	TGT	|||||-|||--|||||||-|PAM	NA	Intergenic	NA	NA
3	35899148	35899170	#ERROR!	4	GCACAAGACCCTGAAATTTA	TAA	|-|-|||||||||||-|-||PAM	321	Intronic	Gm43203	ENSMUSG00000104897
15	18382931	18382953	#ERROR!	4	GGACAAGACCCTGAAATATA	AGT	|-|-|||||||||||-|-||PAM	2482	Intergenic	Gm49138	ENSMUSG00000115358
14	39610652	39610674	-	4	GCAGAAGATCCTGAGGTTTA	CAG	|-||||||-|||||-||-||PAM	48686	Intergenic	Gm35389	ENSMUSG00000114848
11	96808759	96808781	#ERROR!	4	AAAGATGACACTGAAGTGTT	GAG	-||||-|||-|||||||||-PAM	986	Intronic	Gm11525	ENSMUSG00000085307
15	71876886	71876908	-	4	GCAGTAGACCCTGTAGTGGA	GGA	|-||-||||||||-||||-|PAM	1563	Intronic	Col22a1	ENSMUSG00000079022
17	68903806	68903828	-	4	GAAGAAACCCCAGAAGTGCA	CAA	||||||--|||-||||||-|PAM	9612	Intronic	L3mbtl4	ENSMUSG00000041565
19	42585136	42585158	-	4	GACGAAGACGCAGAAGTGAA	GAC	||-||||||-|-||||||-|PAM	779	Intronic	Loxl4	ENSMUSG00000025185
11	110604909	110604931	-	4	CAAGCAGACCCTGAAATCTA	AAT	-|||-||||||||||-|-||PAM	NA	Intergenic	NA	NA
14	8804908	8804930	#ERROR!	4	GAACAAGACCCTGTCATGTA	CAA	|||-|||||||||---||||PAM	6021	Intergenic	Sntn	ENSMUSG00000044772
13	50662256	50662278	-	4	GAACAAGACCCTGTTATGTA	CAA	|||-|||||||||---||||PAM	16479	Intergenic	Gm8739	ENSMUSG00000101136
11	89393205	89393227	-	4	GAAGAAGGTCTTGAAGTGCA	TAG	|||||||--|-|||||||-|PAM	1498	Intronic	Ankfn1	ENSMUSG00000047773
14	85826401	85826423	-	4	GAAGAAGCACATGAAGTGGA	AAA	|||||||--|-|||||||-|PAM	66221	Intergenic	Gm49059	ENSMUSG00000115653
2	152178786	152178808	#ERROR!	4	GATGAAGAGCCTGAGGTATA	GAA	||-|||||-|||||-||-||PAM	534	Intergenic	Trib3	ENSMUSG00000032715
3	148127709	148127731	-	4	GAAGAAGTTCCTGGAGTTTA	TAT	|||||||--||||-|||-||PAM	32846	Intergenic	Gm43576	ENSMUSG00000105718
X	60150867	60150889	#ERROR!	4	GAAGGTGATCCTGAAGTGTC	TAC	||||--||-||||||||||-PAM	9095	Intergenic	Gm53013	ENSMUSG00000118604
3	33249584	33249606	-	4	GAAGAAGACACAGATATGTA	TAA	|||||||||-|-||--||||PAM	4399	Intergenic	Gm37128	ENSMUSG00000103896
6	116008699	116008721	#ERROR!	4	GAGGCAGACCCTGCAGTGAA	GGG	||-|-||||||||-||||-|PAM	6801	Intronic	Tmcc1	ENSMUSG00000030126
[truncated: 1,089 more rows]

## Sheet: S9. ACEofBASE Tpc2-L249 OTs
Species:	Mouse (Mus musculus) Ensembl V 103
[truncated: 4,081 more rows]

[truncated: 3 more sheets: S10. ACEofBASE Trpm4-L903 OTs, S11. Cumulative OT raw data, S12. XMAS-TREE FACS]
